# Supplementary material for: Loss-of-function mutation in PRMT9 causes abnormal synapse development by dysregulation of RNA alternative splicing
Source: Nat Commun. 2024 Apr 1;15:2809. doi: 10.1038/s41467-024-47107-9 (PMC10984984; doi:10.1038/s41467-024-47107-9)
Supplement: Supplementary file 4 — Supplementary Data 1 [file 41467_2024_47107_MOESM4_ESM.xlsx]

## Sheet: Analysis
Vec-1	reference	Gene Symbol	Unique	Total	Sum Intensity	Intensity%		Vec-2	reference	Gene Symbol	Unique	Total	Sum Intensity	Intensity%		P9-WT-1	reference	Gene Symbol	Unique	Total	Sum Intensity	Intensity%		P9-WT-2	reference	Gene Symbol	Unique	Total	Sum Intensity	Intensity%			GR-1	reference	Gene Symbol	Unique	Total	Sum Intensity	Intensity%		GR-2	reference	Gene Symbol	Unique	Total	Sum Intensity	Intensity%		reference
	sp|P52732|KIF11_HUMAN	KIF11	45	74	41000000	34.29			sp|P52732|KIF11_HUMAN	KIF11	66	121	67000000	33.69			sp|Q6P2P2|ANM9_HUMAN	PRMT9	83	446	12000000000	89.69			sp|Q6P2P2|ANM9_HUMAN	PRMT9	76	507	20000000000	89.73				sp|Q6P2P2|ANM9_HUMAN	PRMT9	66	325	6200000000	76.56			sp|Q6P2P2|ANM9_HUMAN	PRMT9	60	267	4700000000	75.23		sp|Q6P2P2|ANM9_HUMAN
	sp|P98175|RBM10_HUMAN	RBM10	25	26	2100000	1.72			sp|P02545|LMNA_HUMAN	LMNA	29	31	4400000	2.21			sp|Q13435|SF3B2_HUMAN	SF3B2	56	78	38000000	0.28			sp|Q13435|SF3B2_HUMAN	SF3B2	62	93	75000000	0.33				sp|P10809|CH60_HUMAN	HSPD1	43	65	31000000	0.39			sp|P52732|KIF11_HUMAN	KIF11	51	76	47000000	0.75		sp|P52732|KIF11_HUMAN
	sp|Q6P3W7|SCYL2_HUMAN	SCYL2	23	25	1100000	0.95			sp|P08670|VIME_HUMAN	VIM	27	37	4200000	2.13			sp|P10809|CH60_HUMAN	HSPD1	41	69	41000000	0.3			sp|P52732|KIF11_HUMAN	KIF11	44	47	23000000	0.1				sp|P52732|KIF11_HUMAN	KIF11	42	59	25000000	0.31			sp|P10809|CH60_HUMAN	HSPD1	36	52	23000000	0.38		sp|Q13435|SF3B2_HUMAN
	sp|Q13813|SPTN1_HUMAN	SPTAN1	22	22	340000	0.28			sp|Q6P3W7|SCYL2_HUMAN	SCYL2	25	29	1400000	0.69			sp|O43795|MYO1B_HUMAN	MYO1B	35	39	8400000	0.0617			sp|P10809|CH60_HUMAN	HSPD1	42	74	63000000	0.28				sp|Q00610|CLH1_HUMAN	CLTC	37	42	3500000	0.043			sp|P68371|TBB4B_HUMAN	TUBB4B	28	49	62000000	1		sp|Q96AE4|FUBP1_HUMAN
	sp|P35579|MYH9_HUMAN	MYH9	21	22	380000	0.32			sp|P98175|RBM10_HUMAN	RBM10	23	28	3000000	1.52			sp|O00159|MYO1C_HUMAN	MYO1C	33	35	8300000	0.0611			sp|O43795|MYO1B_HUMAN	MYO1B	34	39	11000000	0.0503				sp|P53621|COPA_HUMAN	COPA	34	36	5400000	0.0658			sp|P78371|TCPB_HUMAN	CCT2	28	32	5600000	0.091		sp|P10809|CH60_HUMAN
	sp|P02545|LMNA_HUMAN	LMNA	21	21	1700000	1.44			sp|Q08211|DHX9_HUMAN	DHX9	22	23	1400000	0.69			sp|P68371|TBB4B_HUMAN	TUBB4B	30	64	91000000	0.67			sp|O00159|MYO1C_HUMAN	MYO1C	33	40	14000000	0.0617				sp|P68371|TBB4B_HUMAN	TUBB4B	31	66	97000000	1.19			sp|P06576|ATPB_HUMAN	ATP5B	28	31	3100000	0.0498		sp|Q00610|CLH1_HUMAN
	sp|P21333|FLNA_HUMAN	FLNA	20	21	730000	0.61			sp|Q00839|HNRPU_HUMAN	HNRNPU	19	23	3100000	1.54			sp|Q9BQE3|TBA1C_HUMAN	TUBA1C	30	57	110000000	0.77			sp|P25205|MCM3_HUMAN	MCM3	33	39	10000000	0.0455				sp|Q9BQE3|TBA1C_HUMAN	TUBA1C	29	64	130000000	1.61			sp|P53621|COPA_HUMAN	COPA	28	30	3500000	0.0562		sp|O43795|MYO1B_HUMAN
	sp|A6NHR9|SMHD1_HUMAN	SMCHD1	20	20	510000	0.42			sp|O14744|ANM5_HUMAN	PRMT5	18	19	2600000	1.31			sp|P33992|MCM5_HUMAN	MCM5	30	31	5500000	0.0402			sp|P68371|TBB4B_HUMAN	TUBB4B	28	52	110000000	0.5				sp|Q9NVI7|ATD3A_HUMAN	ATAD3A	29	45	16000000	0.2			sp|Q00610|CLH1_HUMAN	CLTC	28	29	2500000	0.0402		sp|O00159|MYO1C_HUMAN
	sp|P08670|VIME_HUMAN	VIM	19	22	7400000	6.19			sp|P22626|ROA2_HUMAN	HNRNPA2B1	17	24	3300000	1.66			sp|P25205|MCM3_HUMAN	MCM3	28	31	5400000	0.0396			sp|Q9NVI7|ATD3A_HUMAN	ATAD3A	28	52	26000000	0.11				sp|Q9UJS0|CMC2_HUMAN	SLC25A13	27	30	8200000	0.1			sp|Q9UJS0|CMC2_HUMAN	SLC25A13	27	29	7000000	0.11		sp|P38646|GRP75_HUMAN
	sp|O75533|SF3B1_HUMAN	SF3B1	18	19	610000	0.51			sp|P12956|XRCC6_HUMAN	XRCC6	17	20	650000	0.33			sp|P25705|ATPA_HUMAN	ATP5A1	27	36	18000000	0.13			sp|Q9BQE3|TBA1C_HUMAN	TUBA1C	27	50	130000000	0.59				sp|P11142|HSP7C_HUMAN	HSPA8	26	38	27000000	0.33			sp|P11142|HSP7C_HUMAN	HSPA8	26	34	19000000	0.3		sp|P08670|VIME_HUMAN
	sp|P61978|HNRPK_HUMAN	HNRNPK	15	18	2800000	2.35			sp|O43143|DHX15_HUMAN	DHX15	17	18	560000	0.28			sp|P38646|GRP75_HUMAN	HSPA9	27	33	4500000	0.0334			sp|P46940|IQGA1_HUMAN	IQGAP1	27	30	3100000	0.0134				sp|P78347|GTF2I_HUMAN	GTF2I	26	29	3400000	0.0418			sp|Q9NVI7|ATD3A_HUMAN	ATAD3A	26	30	9300000	0.15		sp|Q9NVI7|ATD3A_HUMAN
	sp|Q00839|HNRPU_HUMAN	HNRNPU	14	17	1900000	1.61			sp|Q6P2P2|ANM9_HUMAN	PRMT9	17	17	890000	0.45			sp|P33993|MCM7_HUMAN	MCM7	27	27	4500000	0.0328			sp|Q07065|CKAP4_HUMAN	CKAP4	26	33	24000000	0.11				sp|P25705|ATPA_HUMAN	ATP5A1	24	27	11000000	0.13			sp|Q9BQE3|TBA1C_HUMAN	TUBA1C	25	62	120000000	1.95		sp|P02545|LMNA_HUMAN
	sp|Q08211|DHX9_HUMAN	DHX9	14	15	790000	0.66			sp|P27694|RFA1_HUMAN	RPA1	16	22	950000	0.48			sp|Q9NVI7|ATD3A_HUMAN	ATAD3A	26	42	12000000	0.0876			sp|P33992|MCM5_HUMAN	MCM5	26	27	9100000	0.0398				sp|P38646|GRP75_HUMAN	HSPA9	24	26	4600000	0.056			sp|P25205|MCM3_HUMAN	MCM3	23	25	3300000	0.0533		sp|P53621|COPA_HUMAN
	sp|P11021|GRP78_HUMAN	HSPA5	14	15	470000	0.39			sp|P19338|NUCL_HUMAN	NCL	16	21	2400000	1.23			sp|Q9UJS0|CMC2_HUMAN	SLC25A13	26	29	7500000	0.0552			sp|P04406|G3P_HUMAN	GAPDH	25	58	90000000	0.39				sp|P68104|EF1A1_HUMAN	EEF1A1	23	56	130000000	1.64			sp|P11021|GRP78_HUMAN	HSPA5	22	27	14000000	0.22		sp|P33992|MCM5_HUMAN
	sp|Q01082|SPTB2_HUMAN	SPTBN1	14	15	190000	0.16			sp|O43390|HNRPR_HUMAN	HNRNPR	16	18	590000	0.3			sp|P28288|ABCD3_HUMAN	ABCD3	23	28	6500000	0.0475			sp|P11142|HSP7C_HUMAN	HSPA8	25	36	20000000	0.0867				sp|O95831|AIFM1_HUMAN	AIFM1	23	40	8300000	0.1			sp|P55072|TERA_HUMAN	VCP	21	33	4600000	0.0741		sp|P98175|RBM10_HUMAN
	sp|P27694|RFA1_HUMAN	RPA1	13	18	1900000	1.58			sp|P23396|RS3_HUMAN	RPS3	15	26	3900000	1.98			sp|P52732|KIF11_HUMAN	KIF11	22	26	3800000	0.0279			sp|Q9UJS0|CMC2_HUMAN	SLC25A13	25	34	18000000	0.0771				sp|P05023|AT1A1_HUMAN	ATP1A1	23	27	4300000	0.0522			sp|P33992|MCM5_HUMAN	MCM5	21	23	3200000	0.0521		sp|P11021|GRP78_HUMAN
	sp|Q92841|DDX17_HUMAN	DDX17	12	12	480000	0.4			sp|Q15029|U5S1_HUMAN	EFTUD2	15	17	430000	0.22			sp|P46459|NSF_HUMAN	NSF	22	22	3600000	0.0265			sp|P25705|ATPA_HUMAN	ATP5A1	25	32	25000000	0.11				sp|P06576|ATPB_HUMAN	ATP5B	23	25	3000000	0.0368			sp|P0DMV9|HS71B_HUMAN	HSPA1B	20	27	27000000	0.43		sp|P25205|MCM3_HUMAN
	sp|Q15393|SF3B3_HUMAN	SF3B3	12	12	240000	0.2			sp|P11498|PYC_HUMAN	PC	15	17	770000	0.39			sp|P12236|ADT3_HUMAN	SLC25A6	21	45	150000000	1.12			sp|P33993|MCM7_HUMAN	MCM7	25	27	7200000	0.0316				sp|P33993|MCM7_HUMAN	MCM7	22	27	3600000	0.0441			sp|P08670|VIME_HUMAN	VIM	20	23	5800000	0.0945		sp|Q6P3W7|SCYL2_HUMAN
	sp|P27708|PYR1_HUMAN	CAD	12	12	160000	0.13			sp|Q13435|SF3B2_HUMAN	SF3B2	15	17	520000	0.26			sp|P11142|HSP7C_HUMAN	HSPA8	21	25	7900000	0.0576			sp|O94832|MYO1D_HUMAN	MYO1D	24	27	4900000	0.0217				sp|P78371|TCPB_HUMAN	CCT2	22	26	4600000	0.0564			sp|O43795|MYO1B_HUMAN	MYO1B	20	20	2600000	0.0417		sp|P35579|MYH9_HUMAN
	sp|Q15208|STK38_HUMAN	STK38	11	16	540000	0.45			sp|Q15393|SF3B3_HUMAN	SF3B3	15	15	730000	0.37			sp|P11586|C1TC_HUMAN	MTHFD1	21	22	4200000	0.0307			sp|P68104|EF1A1_HUMAN	EEF1A1	23	47	140000000	0.62				sp|P25205|MCM3_HUMAN	MCM3	22	24	3300000	0.0401			sp|P25705|ATPA_HUMAN	ATP5A1	19	22	8100000	0.13		sp|P68371|TBB4B_HUMAN
	sp|P0DMV9|HS71B_HUMAN	HSPA1B	11	12	550000	0.46			sp|Q92841|DDX17_HUMAN	DDX17	15	15	780000	0.39			sp|P68104|EF1A1_HUMAN	EEF1A1	20	46	110000000	0.81			sp|Q00610|CLH1_HUMAN	CLTC	23	26	2800000	0.0123				sp|P12236|ADT3_HUMAN	SLC25A6	21	46	190000000	2.29			sp|P28288|ABCD3_HUMAN	ABCD3	19	22	3900000	0.0623		sp|P06576|ATPB_HUMAN
	sp|P09874|PARP1_HUMAN	PARP1	11	12	200000	0.16			sp|Q15208|STK38_HUMAN	STK38	14	20	1100000	0.55			sp|Q00610|CLH1_HUMAN	CLTC	20	22	1300000	0.00977			sp|P38646|GRP75_HUMAN	HSPA9	23	25	7100000	0.0313				sp|P07814|SYEP_HUMAN	EPRS	21	24	1700000	0.0205			sp|Q07065|CKAP4_HUMAN	CKAP4	19	21	5500000	0.0892		sp|P13639|EF2_HUMAN
	sp|Q6P2Q9|PRP8_HUMAN	PRPF8	11	11	110000	0.0919			sp|P68371|TBB4B_HUMAN	TUBB4B	14	16	630000	0.32			sp|O94832|MYO1D_HUMAN	MYO1D	20	21	2300000	0.0167			sp|P11021|GRP78_HUMAN	HSPA5	23	24	10000000	0.046				sp|O43795|MYO1B_HUMAN	MYO1B	21	23	3400000	0.0418			sp|P02545|LMNA_HUMAN	LMNA	19	21	2000000	0.0326		sp|P21333|FLNA_HUMAN
	sp|P22626|ROA2_HUMAN	HNRNPA2B1	10	13	2500000	2.08			sp|P25205|MCM3_HUMAN	MCM3	14	14	230000	0.12			sp|P49411|EFTU_HUMAN	TUFM	19	21	4900000	0.036			sp|P14618|KPYM_HUMAN	PKM	22	24	5800000	0.0255				sp|O14654|IRS4_HUMAN	IRS4	21	22	2700000	0.0336			sp|P12236|ADT3_HUMAN	SLC25A6	18	39	120000000	1.86		sp|P46940|IQGA1_HUMAN
	sp|O43390|HNRPR_HUMAN	HNRNPR	10	11	370000	0.31			sp|P61978|HNRPK_HUMAN	HNRNPK	13	18	3100000	1.56			sp|P13639|EF2_HUMAN	EEF2	19	21	2900000	0.021			sp|P12236|ADT3_HUMAN	SLC25A6	21	57	280000000	1.23				sp|P33992|MCM5_HUMAN	MCM5	21	21	2700000	0.0331			sp|P23396|RS3_HUMAN	RPS3	18	24	8500000	0.14		sp|P04406|G3P_HUMAN
	sp|O75643|U520_HUMAN	SNRNP200	10	11	130000	0.11			sp|P38646|GRP75_HUMAN	HSPA9	13	17	310000	0.15			sp|P53621|COPA_HUMAN	COPA	19	20	1400000	0.0105			sp|P28288|ABCD3_HUMAN	ABCD3	21	25	11000000	0.0477				sp|P0DMV9|HS71B_HUMAN	HSPA1B	20	33	60000000	0.74			sp|P38646|GRP75_HUMAN	HSPA9	18	21	2800000	0.0453		sp|P25705|ATPA_HUMAN
	sp|Q12905|ILF2_HUMAN	ILF2	10	10	320000	0.26			sp|O60506|HNRPQ_HUMAN	SYNCRIP	13	16	280000	0.14			sp|P04406|G3P_HUMAN	GAPDH	18	46	59000000	0.44			sp|P53621|COPA_HUMAN	COPA	21	24	3000000	0.013				sp|P11021|GRP78_HUMAN	HSPA5	20	26	16000000	0.19			sp|O95831|AIFM1_HUMAN	AIFM1	18	21	3500000	0.0571		sp|P78371|TCPB_HUMAN
	sp|Q04837|SSBP_HUMAN	SSBP1	9	13	6000000	4.98			sp|Q12906|ILF3_HUMAN	ILF3	13	15	1100000	0.57			sp|O95831|AIFM1_HUMAN	AIFM1	18	20	4000000	0.0297			sp|P13639|EF2_HUMAN	EEF2	21	23	4700000	0.0206				sp|Q9P2J5|SYLC_HUMAN	LARS	20	23	1600000	0.0202			sp|P50991|TCPD_HUMAN	CCT4	18	19	2500000	0.0404		sp|P20700|LMNB1_HUMAN
	sp|P68371|TBB4B_HUMAN	TUBB4B	9	11	850000	0.71			sp|P51991|ROA3_HUMAN	HNRNPA3	13	13	1300000	0.64			sp|P42704|LPPRC_HUMAN	LRPPRC	17	20	1200000	0.00858			sp|Q13573|SNW1_HUMAN	SNW1	19	23	3100000	0.0135				sp|P08670|VIME_HUMAN	VIM	20	22	4800000	0.0587			sp|O00159|MYO1C_HUMAN	MYO1C	18	19	1700000	0.0278		sp|P11142|HSP7C_HUMAN
	sp|P12956|XRCC6_HUMAN	XRCC6	9	11	340000	0.29			sp|O75533|SF3B1_HUMAN	SF3B1	13	13	490000	0.25			sp|P11021|GRP78_HUMAN	HSPA5	17	19	7200000	0.0528			sp|P06576|ATPB_HUMAN	ATP5B	19	22	2900000	0.0126				sp|P50990|TCPQ_HUMAN	CCT8	20	22	3100000	0.0381			sp|P68104|EF1A1_HUMAN	EEF1A1	17	40	74000000	1.19		sp|P33993|MCM7_HUMAN
	sp|P19338|NUCL_HUMAN	NCL	9	10	690000	0.57			sp|P14866|HNRPL_HUMAN	HNRNPL	13	13	510000	0.26			sp|P14618|KPYM_HUMAN	PKM	17	19	2900000	0.0214			sp|P42704|LPPRC_HUMAN	LRPPRC	19	22	1900000	0.0082				sp|P49585|PCY1A_HUMAN	PCYT1A	19	57	56000000	0.69			sp|P22626|ROA2_HUMAN	HNRNPA2B1	17	22	5100000	0.0821		sp|Q08211|DHX9_HUMAN
	sp|P35580|MYH10_HUMAN	MYH10	9	10	110000	0.0917			sp|P0DMV9|HS71B_HUMAN	HSPA1B	12	15	1100000	0.55			sp|Q96TA2|YMEL1_HUMAN	YME1L1	17	18	2200000	0.0165			sp|P08670|VIME_HUMAN	VIM	19	19	4800000	0.0212				sp|P13639|EF2_HUMAN	EEF2	19	21	2900000	0.0351			sp|Q99615|DNJC7_HUMAN	DNAJC7	17	20	2200000	0.0355		sp|Q9BQE3|TBA1C_HUMAN
	sp|O60506|HNRPQ_HUMAN	SYNCRIP	9	10	140000	0.11			sp|Q9Y2W1|TR150_HUMAN	THRAP3	12	14	510000	0.26			sp|P0DMV9|HS71B_HUMAN	HSPA1B	16	26	20000000	0.14			sp|O95831|AIFM1_HUMAN	AIFM1	18	22	9300000	0.0406				sp|P49411|EFTU_HUMAN	TUFM	19	21	4100000	0.05			sp|P49368|TCPG_HUMAN	CCT3	17	19	3900000	0.0626		sp|P14618|KPYM_HUMAN
	sp|Q12906|ILF3_HUMAN	ILF3	9	9	330000	0.27			sp|P13010|XRCC5_HUMAN	XRCC5	12	14	390000	0.2			sp|P42167|LAP2B_HUMAN	TMPO	16	23	15000000	0.11			sp|P49411|EFTU_HUMAN	TUFM	17	20	8300000	0.0364				sp|P42704|LPPRC_HUMAN	LRPPRC	19	20	1200000	0.0147			sp|P33993|MCM7_HUMAN	MCM7	17	17	2300000	0.0376		sp|Q9UJS0|CMC2_HUMAN
	sp|Q9Y2W1|TR150_HUMAN	THRAP3	9	9	220000	0.18			sp|P14618|KPYM_HUMAN	PKM	12	13	330000	0.16			sp|Q00325|MPCP_HUMAN	SLC25A3	16	23	14000000	0.1			sp|Q96TA2|YMEL1_HUMAN	YME1L1	17	19	4300000	0.0186				sp|O00159|MYO1C_HUMAN	MYO1C	19	19	2000000	0.0242			sp|P14618|KPYM_HUMAN	PKM	17	17	2400000	0.0389		sp|O95831|AIFM1_HUMAN
	sp|P23396|RS3_HUMAN	RPS3	8	12	2000000	1.68			sp|P52272|HNRPM_HUMAN	HNRNPM	12	13	330000	0.17			sp|Q13573|SNW1_HUMAN	SNW1	16	19	1900000	0.0137			sp|P50454|SERPH_HUMAN	SERPINH1	17	19	5500000	0.0239				sp|P55072|TERA_HUMAN	VCP	19	19	2400000	0.0291			sp|P12956|XRCC6_HUMAN	XRCC6	17	17	1400000	0.0222		sp|P11586|C1TC_HUMAN
	sp|Q15029|U5S1_HUMAN	EFTUD2	8	9	170000	0.14			sp|P09874|PARP1_HUMAN	PARP1	12	13	400000	0.2			sp|Q9NVH0|EXD2_HUMAN	EXD2	16	19	14000000	0.1			sp|P78371|TCPB_HUMAN	CCT2	17	18	2000000	0.00871				sp|P04406|G3P_HUMAN	GAPDH	18	29	18000000	0.22			sp|Q08211|DHX9_HUMAN	DHX9	17	17	1700000	0.0277		sp|Q07065|CKAP4_HUMAN
	sp|Q9NZI8|IF2B1_HUMAN	IGF2BP1	8	9	380000	0.32			sp|P10809|CH60_HUMAN	HSPD1	12	13	350000	0.18			sp|Q07065|CKAP4_HUMAN	CKAP4	16	18	3500000	0.0257			sp|P46459|NSF_HUMAN	NSF	17	18	3700000	0.0163				sp|P46379|BAG6_HUMAN	BAG6	18	19	2000000	0.0251			sp|P04406|G3P_HUMAN	GAPDH	16	31	23000000	0.38		sp|P07814|SYEP_HUMAN
	sp|Q13435|SF3B2_HUMAN	SF3B2	8	8	130000	0.11			sp|Q8N5Z5|KCD17_HUMAN	KCTD17	11	23	1500000	0.74			sp|P49790|NU153_HUMAN	NUP153	16	18	1500000	0.0113			sp|O75746|CMC1_HUMAN	SLC25A12	17	17	3300000	0.0145				sp|P28288|ABCD3_HUMAN	ABCD3	18	18	2300000	0.0281			sp|P05023|AT1A1_HUMAN	ATP1A1	16	17	2100000	0.0333		sp|P68104|EF1A1_HUMAN
	sp|O14744|ANM5_HUMAN	PRMT5	8	8	1400000	1.14			sp|Q04837|SSBP_HUMAN	SSBP1	11	18	5100000	2.55			sp|P08670|VIME_HUMAN	VIM	16	17	2900000	0.0216			sp|P0DMV9|HS71B_HUMAN	HSPA1B	16	28	28000000	0.12				sp|P13010|XRCC5_HUMAN	XRCC5	17	21	1400000	0.0167			sp|P13010|XRCC5_HUMAN	XRCC5	16	17	1200000	0.0192		sp|Q32P28|P3H1_HUMAN
	sp|Q00610|CLH1_HUMAN	CLTC	8	8	270000	0.23			sp|P21333|FLNA_HUMAN	FLNA	11	14	170000	0.0874			sp|P50454|SERPH_HUMAN	SERPINH1	16	16	3200000	0.0231			sp|P42167|LAP2B_HUMAN	TMPO	16	23	30000000	0.13				sp|Q07065|CKAP4_HUMAN	CKAP4	17	19	3200000	0.0396			sp|P49585|PCY1A_HUMAN	PCYT1A	15	39	23000000	0.38		sp|P78527|PRKDC_HUMAN
	sp|P13010|XRCC5_HUMAN	XRCC5	8	8	220000	0.18			sp|P11940|PABP1_HUMAN	PABPC1	11	12	330000	0.17			sp|P62829|RL23_HUMAN	RPL23	15	20	6000000	0.0441			sp|P23396|RS3_HUMAN	RPS3	16	21	12000000	0.0538				sp|P12956|XRCC6_HUMAN	XRCC6	17	19	1100000	0.0132			sp|P13639|EF2_HUMAN	EEF2	15	17	2100000	0.0335		sp|P12956|XRCC6_HUMAN
	sp|O43143|DHX15_HUMAN	DHX15	8	8	220000	0.18			sp|P11021|GRP78_HUMAN	HSPA5	11	11	520000	0.26			sp|P23396|RS3_HUMAN	RPS3	15	19	5400000	0.0394			sp|Q00325|MPCP_HUMAN	SLC25A3	16	21	18000000	0.0804				sp|P20700|LMNB1_HUMAN	LMNB1	17	18	1600000	0.0201			sp|O14654|IRS4_HUMAN	IRS4	15	16	1400000	0.023		sp|P55072|TERA_HUMAN
	sp|Q8N5Z5|KCD17_HUMAN	KCTD17	7	14	1200000	0.98			sp|Q8WWY3|PRP31_HUMAN	PRPF31	10	11	340000	0.17			sp|P78347|GTF2I_HUMAN	GTF2I	15	17	1400000	0.00999			sp|Q92945|FUBP2_HUMAN	KHSRP	16	18	2300000	0.00995				sp|Q99615|DNJC7_HUMAN	DNAJC7	17	18	2200000	0.0273			sp|P17987|TCPA_HUMAN	TCP1	15	15	3200000	0.051		sp|P28288|ABCD3_HUMAN
	sp|P34931|HS71L_HUMAN	HSPA1L	7	8	290000	0.24			sp|P11142|HSP7C_HUMAN	HSPA8	10	10	350000	0.18			sp|P06576|ATPB_HUMAN	ATP5B	15	16	1200000	0.00894			sp|P17987|TCPA_HUMAN	TCP1	16	17	3900000	0.0172				sp|P46940|IQGA1_HUMAN	IQGAP1	17	17	800000	0.0098			sp|P62829|RL23_HUMAN	RPL23	14	21	11000000	0.18		sp|O75533|SF3B1_HUMAN
	sp|O75688|PPM1B_HUMAN	PPM1B	7	8	270000	0.23			sp|P06748|NPM_HUMAN	NPM1	9	12	550000	0.28			sp|P78371|TCPB_HUMAN	CCT2	15	15	1100000	0.0078			sp|Q9NVH0|EXD2_HUMAN	EXD2	15	20	4600000	0.0203				sp|P62829|RL23_HUMAN	RPL23	16	23	11000000	0.14			sp|P42167|LAP2B_HUMAN	TMPO	14	19	7500000	0.12		sp|Q00839|HNRPU_HUMAN
	sp|P14618|KPYM_HUMAN	PKM	7	8	310000	0.26			sp|Q8NC51|PAIRB_HUMAN	SERBP1	9	12	380000	0.19			sp|P17987|TCPA_HUMAN	TCP1	15	15	2200000	0.0162			sp|Q9Y285|SYFA_HUMAN	FARSA	15	18	3200000	0.014				sp|Q96TA2|YMEL1_HUMAN	YME1L1	16	19	2000000	0.024			sp|P98175|RBM10_HUMAN	RBM10	14	17	9700000	0.16		sp|P13010|XRCC5_HUMAN
	sp|P39019|RS19_HUMAN	RPS19	7	8	440000	0.37			sp|Q12905|ILF2_HUMAN	ILF2	9	12	490000	0.25			sp|Q02978|M2OM_HUMAN	SLC25A11	14	17	8000000	0.0585			sp|P11586|C1TC_HUMAN	MTHFD1	15	16	2200000	0.00959				sp|P08195|4F2_HUMAN	SLC3A2	16	17	2500000	0.0308			sp|Q02978|M2OM_HUMAN	SLC25A11	14	17	8300000	0.13		sp|P42704|LPPRC_HUMAN
	sp|Q9BQE3|TBA1C_HUMAN	TUBA1C	7	7	850000	0.71			sp|P62736|ACTA_HUMAN	ACTA2	9	12	870000	0.44			sp|O95573|ACSL3_HUMAN	ACSL3	14	15	1400000	0.00996			sp|O14654|IRS4_HUMAN	IRS4	15	16	1800000	0.00791				sp|Q14204|DYHC1_HUMAN	DYNC1H1	16	17	980000	0.012			sp|P61978|HNRPK_HUMAN	HNRNPK	14	16	5900000	0.0945		sp|P78347|GTF2I_HUMAN
	sp|P51991|ROA3_HUMAN	HNRNPA3	7	7	520000	0.43			sp|P61247|RS3A_HUMAN	RPS3A	9	11	1200000	0.58			sp|O14654|IRS4_HUMAN	IRS4	14	14	1400000	0.0101			sp|P78527|PRKDC_HUMAN	PRKDC	15	16	1200000	0.00544				sp|Q08211|DHX9_HUMAN	DHX9	16	16	1200000	0.0152			sp|P46379|BAG6_HUMAN	BAG6	14	16	1500000	0.025		sp|Q14204|DYHC1_HUMAN
	sp|P19474|RO52_HUMAN	TRIM21	7	7	230000	0.19			sp|P34931|HS71L_HUMAN	HSPA1L	9	10	1300000	0.65			sp|P62736|ACTA_HUMAN	ACTA2	13	24	10000000	0.0759			sp|Q9Y4W6|AFG32_HUMAN	AFG3L2	15	15	2000000	0.00859				sp|P23396|RS3_HUMAN	RPS3	15	19	5300000	0.0655			sp|Q96TA2|YMEL1_HUMAN	YME1L1	14	16	1400000	0.0231		sp|O94832|MYO1D_HUMAN
	sp|P38646|GRP75_HUMAN	HSPA9	7	7	140000	0.12			sp|Q9BQE3|TBA1C_HUMAN	TUBA1C	9	10	700000	0.35			sp|Q06830|PRDX1_HUMAN	PRDX1	13	17	7500000	0.0553			sp|P62736|ACTA_HUMAN	ACTA2	14	27	19000000	0.0847				sp|P17987|TCPA_HUMAN	TCP1	15	15	3200000	0.0393			sp|Q00839|HNRPU_HUMAN	HNRNPU	14	16	4300000	0.069		sp|P58107|EPIPL_HUMAN
	sp|P11142|HSP7C_HUMAN	HSPA8	7	7	280000	0.24			sp|Q9NR30|DDX21_HUMAN	DDX21	9	9	110000	0.0539			sp|Q9Y285|SYFA_HUMAN	FARSA	13	15	1800000	0.0134			sp|Q02978|M2OM_HUMAN	SLC25A11	14	19	21000000	0.0919				sp|P04843|RPN1_HUMAN	RPN1	15	15	2000000	0.0249			sp|P20700|LMNB1_HUMAN	LMNB1	14	15	1600000	0.0251		sp|Q92945|FUBP2_HUMAN
	sp|P30622|CLIP1_HUMAN	CLIP1	7	7	88000	0.0736			sp|Q9BRS2|RIOK1_HUMAN	RIOK1	9	9	280000	0.14			sp|O75746|CMC1_HUMAN	SLC25A12	13	14	980000	0.00719			sp|P20700|LMNB1_HUMAN	LMNB1	14	16	2100000	0.00901				sp|P49368|TCPG_HUMAN	CCT3	15	15	2900000	0.0357			sp|P78347|GTF2I_HUMAN	GTF2I	14	15	900000	0.0146		sp|P12236|ADT3_HUMAN
	sp|P52272|HNRPM_HUMAN	HNRNPM	7	7	210000	0.18			sp|Q14103|HNRPD_HUMAN	HNRNPD	9	9	740000	0.37			sp|Q6P1M0|S27A4_HUMAN	SLC27A4	13	14	4800000	0.0353			sp|Q99623|PHB2_HUMAN	PHB2	14	15	3300000	0.0145				sp|Q9Y4W6|AFG32_HUMAN	AFG3L2	15	15	1800000	0.022			sp|P04843|RPN1_HUMAN	RPN1	14	15	1900000	0.0302		sp|P50990|TCPQ_HUMAN
	sp|Q00341|VIGLN_HUMAN	HDLBP	6	7	43000	0.0357			sp|P62269|RS18_HUMAN	RPS18	9	9	560000	0.28			sp|P46940|IQGA1_HUMAN	IQGAP1	13	13	740000	0.00539			sp|P22413|ENPP1_HUMAN	ENPP1	14	14	1900000	0.00824				sp|P34931|HS71L_HUMAN	HSPA1L	14	45	60000000	0.74			sp|P21333|FLNA_HUMAN	FLNA	14	14	810000	0.0131		sp|Q92841|DDX17_HUMAN
	sp|P25205|MCM3_HUMAN	MCM3	6	7	120000	0.1			sp|P38919|IF4A3_HUMAN	EIF4A3	9	9	260000	0.13			sp|P13010|XRCC5_HUMAN	XRCC5	13	13	750000	0.00552			sp|P08195|4F2_HUMAN	SLC3A2	14	14	2300000	0.00999				sp|Q02978|M2OM_HUMAN	SLC25A11	14	19	13000000	0.16			sp|Q99623|PHB2_HUMAN	PHB2	14	14	2400000	0.0381		sp|P06733|ENOA_HUMAN
	sp|P62736|ACTA_HUMAN	ACTA2	6	7	270000	0.22			sp|P46781|RS9_HUMAN	RPS9	9	9	1100000	0.57			sp|Q15233|NONO_HUMAN	NONO	12	15	1500000	0.011			sp|P62829|RL23_HUMAN	RPL23	13	19	8300000	0.0362				sp|Q00325|MPCP_HUMAN	SLC25A3	14	19	12000000	0.15			sp|Q53GQ0|DHB12_HUMAN	HSD17B12	14	14	1900000	0.03		sp|P05023|AT1A1_HUMAN
	sp|P11940|PABP1_HUMAN	PABPC1	6	6	160000	0.14			sp|P36578|RL4_HUMAN	RPL4	9	9	350000	0.18			sp|Q92945|FUBP2_HUMAN	KHSRP	12	14	1100000	0.00809			sp|O14980|XPO1_HUMAN	XPO1	13	15	1700000	0.00732				sp|P41252|SYIC_HUMAN	IARS	14	18	1700000	0.0209			sp|Q92841|DDX17_HUMAN	DDX17	14	14	1500000	0.0245		sp|P52272|HNRPM_HUMAN
	sp|P11498|PYC_HUMAN	PC	6	6	270000	0.22			sp|O75688|PPM1B_HUMAN	PPM1B	8	10	540000	0.27			sp|P41252|SYIC_HUMAN	IARS	12	13	740000	0.00546			sp|P50990|TCPQ_HUMAN	CCT8	13	14	2500000	0.0109				sp|P42167|LAP2B_HUMAN	TMPO	14	17	7600000	0.0932			sp|Q8N5Z5|KCD17_HUMAN	KCTD17	13	24	3300000	0.0528		sp|O14654|IRS4_HUMAN
	sp|Q6P2P2|ANM9_HUMAN	PRMT9	6	6	220000	0.18			sp|Q9BUQ8|DDX23_HUMAN	DDX23	8	9	150000	0.0731			sp|P05023|AT1A1_HUMAN	ATP1A1	12	13	1200000	0.00848			sp|Q9Y265|RUVB1_HUMAN	RUVBL1	13	14	2700000	0.0118				sp|P55060|XPO2_HUMAN	CSE1L	14	16	1000000	0.0124			sp|P06748|NPM_HUMAN	NPM1	13	19	4200000	0.0673		sp|P46459|NSF_HUMAN
	sp|O15523|DDX3Y_HUMAN	DDX3Y	6	6	140000	0.11			sp|P62081|RS7_HUMAN	RPS7	8	9	430000	0.21			sp|Q9NXS2|QPCTL_HUMAN	QPCTL	12	13	3400000	0.0253			sp|Q00839|HNRPU_HUMAN	HNRNPU	12	14	3300000	0.0143				sp|P07900|HS90A_HUMAN	HSP90AA1	14	15	7100000	0.0877			sp|Q00325|MPCP_HUMAN	SLC25A3	13	15	6700000	0.11		sp|P49327|FAS_HUMAN
	sp|P23284|PPIB_HUMAN	PPIB	6	6	180000	0.15			sp|P23284|PPIB_HUMAN	PPIB	8	9	750000	0.38			sp|P48643|TCPE_HUMAN	CCT5	12	13	930000	0.00683			sp|P48643|TCPE_HUMAN	CCT5	12	14	1900000	0.00815				sp|P14618|KPYM_HUMAN	PKM	14	15	2000000	0.0244			sp|P48643|TCPE_HUMAN	CCT5	13	14	14000000	0.23		sp|Q15393|SF3B3_HUMAN
	sp|P68104|EF1A1_HUMAN	EEF1A1	6	6	460000	0.38			sp|P62249|RS16_HUMAN	RPS16	8	9	1000000	0.53			sp|P38919|IF4A3_HUMAN	EIF4A3	12	13	3400000	0.0246			sp|P49790|NU153_HUMAN	NUP153	12	13	1200000	0.00543				sp|Q14008|CKAP5_HUMAN	CKAP5	14	15	810000	0.00997			sp|P50990|TCPQ_HUMAN	CCT8	13	14	2800000	0.0446		sp|P0DMV9|HS71B_HUMAN
	sp|P38919|IF4A3_HUMAN	EIF4A3	6	6	110000	0.0903			sp|O00425|IF2B3_HUMAN	IGF2BP3	8	9	230000	0.12			sp|P53007|TXTP_HUMAN	SLC25A1	12	13	3000000	0.0217			sp|Q14008|CKAP5_HUMAN	CKAP5	12	13	1000000	0.00455				sp|P22626|ROA2_HUMAN	HNRNPA2B1	14	15	1600000	0.0202			sp|P19338|NUCL_HUMAN	NCL	13	13	4800000	0.0768		sp|P48643|TCPE_HUMAN
	sp|P36578|RL4_HUMAN	RPL4	6	6	97000	0.0811			sp|O15523|DDX3Y_HUMAN	DDX3Y	8	8	310000	0.16			sp|P49368|TCPG_HUMAN	CCT3	12	12	1900000	0.0141			sp|P60842|IF4A1_HUMAN	EIF4A1	12	13	2300000	0.00996				sp|O14980|XPO1_HUMAN	XPO1	14	14	2200000	0.0269			sp|O14744|ANM5_HUMAN	PRMT5	13	13	3400000	0.0549		sp|Q15029|U5S1_HUMAN
	sp|P17844|DDX5_HUMAN	DDX5	6	6	200000	0.16			sp|P50990|TCPQ_HUMAN	CCT8	8	8	150000	0.0733			sp|Q92841|DDX17_HUMAN	DDX17	12	12	1300000	0.00953			sp|Q9NYU2|UGGG1_HUMAN	UGGT1	12	13	810000	0.00356				sp|P11586|C1TC_HUMAN	MTHFD1	14	14	2700000	0.0329			sp|P49411|EFTU_HUMAN	TUFM	13	13	2000000	0.0317		sp|O14744|ANM5_HUMAN
	sp|Q32P51|RA1L2_HUMAN	HNRNPA1L2	5	10	640000	0.53			sp|Q14152|EIF3A_HUMAN	EIF3A	8	8	120000	0.0618			sp|Q14008|CKAP5_HUMAN	CKAP5	12	12	560000	0.00413			sp|Q8N2K0|ABD12_HUMAN	ABHD12	12	13	3500000	0.0154				sp|O75746|CMC1_HUMAN	SLC25A12	14	14	1100000	0.0133			sp|P04844|RPN2_HUMAN	RPN2	12	16	1100000	0.0178		sp|Q13813|SPTN1_HUMAN
	sp|P67809|YBOX1_HUMAN	YBX1	5	7	350000	0.29			sp|O15042|SR140_HUMAN	U2SURP	8	8	270000	0.13			sp|P34931|HS71L_HUMAN	HSPA1L	11	36	15000000	0.11			sp|Q53GQ0|DHB12_HUMAN	HSD17B12	12	12	3200000	0.0142				sp|P78527|PRKDC_HUMAN	PRKDC	14	14	490000	0.00602			sp|P07900|HS90A_HUMAN	HSP90AA1	12	14	9300000	0.15		sp|P49411|EFTU_HUMAN
	sp|Q8WWY3|PRP31_HUMAN	PRPF31	5	6	70000	0.0584			sp|Q07955|SRSF1_HUMAN	SRSF1	7	12	400000	0.2			sp|P06748|NPM_HUMAN	NPM1	11	17	3000000	0.0218			sp|P34931|HS71L_HUMAN	HSPA1L	11	34	14000000	0.0623				sp|P62736|ACTA_HUMAN	ACTA2	13	18	9600000	0.12			sp|Q58FF7|H90B3_HUMAN	HSP90AB3P	12	14	3700000	0.0594		sp|P22626|ROA2_HUMAN
	sp|P12268|IMDH2_HUMAN	IMPDH2	5	6	35000	0.029			sp|P33778|H2B1B_HUMAN	HIST1H2BB	7	11	1200000	0.59			sp|Q9NRG9|AAAS_HUMAN	AAAS	11	13	2300000	0.0165			sp|Q16891|MIC60_HUMAN	IMMT	11	14	1500000	0.00648				sp|Q7KZF4|SND1_HUMAN	SND1	13	16	1100000	0.013			sp|Q12905|ILF2_HUMAN	ILF2	12	13	1300000	0.0213		sp|P19338|NUCL_HUMAN
	sp|Q00577|PURA_HUMAN	PURA	5	6	370000	0.31			sp|Q32P51|RA1L2_HUMAN	HNRNPA1L2	7	11	1500000	0.76			sp|P07900|HS90A_HUMAN	HSP90AA1	11	13	6600000	0.0486			sp|P21333|FLNA_HUMAN	FLNA	11	13	960000	0.00422				sp|P48643|TCPE_HUMAN	CCT5	13	14	1700000	0.0204			sp|P08195|4F2_HUMAN	SLC3A2	12	13	1500000	0.0245		sp|P11498|PYC_HUMAN
	sp|P16989|YBOX3_HUMAN	YBX3	5	6	680000	0.57			sp|P62701|RS4X_HUMAN	RPS4X	7	9	590000	0.3			sp|Q9Y2L1|RRP44_HUMAN	DIS3	11	12	990000	0.00722			sp|Q15233|NONO_HUMAN	NONO	11	13	2100000	0.00937				sp|P53618|COPB_HUMAN	COPB1	13	14	960000	0.0118			sp|Q14240|IF4A2_HUMAN	EIF4A2	12	13	2700000	0.0437		sp|P49368|TCPG_HUMAN
	sp|Q13283|G3BP1_HUMAN	G3BP1	5	6	58000	0.0486			sp|B2RXH8|HNRC2_HUMAN	HNRNPCL2	7	9	2200000	1.11			sp|Q53H12|AGK_HUMAN	AGK	11	12	3600000	0.0265			sp|Q9Y230|RUVB2_HUMAN	RUVBL2	11	12	1800000	0.00794				sp|P98175|RBM10_HUMAN	RBM10	13	14	930000	0.0114			sp|Q99832|TCPH_HUMAN	CCT7	12	12	1500000	0.0249		sp|P50991|TCPD_HUMAN
	sp|Q07955|SRSF1_HUMAN	SRSF1	5	6	100000	0.0837			sp|P39019|RS19_HUMAN	RPS19	7	9	1100000	0.56			sp|P60842|IF4A1_HUMAN	EIF4A1	11	12	1600000	0.012			sp|Q6P1M0|S27A4_HUMAN	SLC27A4	11	12	2100000	0.00932				sp|P50991|TCPD_HUMAN	CCT4	13	13	2400000	0.0289			sp|O75746|CMC1_HUMAN	SLC25A12	12	12	1200000	0.0192		sp|P27694|RFA1_HUMAN
	sp|P07900|HS90A_HUMAN	HSP90AA1	5	5	100000	0.0869			sp|Q86UE4|LYRIC_HUMAN	MTDH	7	8	240000	0.12			sp|P09543|CN37_HUMAN	CNP	11	12	1200000	0.00895			sp|Q9NXS2|QPCTL_HUMAN	QPCTL	11	12	4200000	0.0186				sp|P31689|DNJA1_HUMAN	DNAJA1	13	13	2800000	0.0343			sp|P42704|LPPRC_HUMAN	LRPPRC	12	12	530000	0.00857		sp|P09874|PARP1_HUMAN
	sp|Q8NHW5|RLA0L_HUMAN	RPLP0P6	5	5	150000	0.12			sp|P53621|COPA_HUMAN	COPA	7	8	120000	0.0616			sp|O43242|PSMD3_HUMAN	PSMD3	11	12	1000000	0.00769			sp|P17812|PYRG1_HUMAN	CTPS1	11	12	980000	0.00432				sp|Q9UM54|MYO6_HUMAN	MYO6	13	13	800000	0.00979			sp|O14980|XPO1_HUMAN	XPO1	12	12	2500000	0.04		sp|O43143|DHX15_HUMAN
	sp|P62269|RS18_HUMAN	RPS18	5	5	350000	0.29			sp|Q9NZI8|IF2B1_HUMAN	IGF2BP1	7	7	350000	0.18			sp|P20700|LMNB1_HUMAN	LMNB1	11	11	840000	0.00618			sp|Q13724|MOGS_HUMAN	MOGS	11	12	1300000	0.00584				sp|Q92841|DDX17_HUMAN	DDX17	13	13	3200000	0.0393			sp|P34931|HS71L_HUMAN	HSPA1L	11	27	34000000	0.54		sp|Q96TA2|YMEL1_HUMAN
	sp|Q15717|ELAV1_HUMAN	ELAVL1	5	5	120000	0.1			sp|P12268|IMDH2_HUMAN	IMPDH2	7	7	98000	0.0494			sp|P50991|TCPD_HUMAN	CCT4	11	11	1500000	0.0108			sp|P53007|TXTP_HUMAN	SLC25A1	11	12	5800000	0.0254				sp|Q9Y5K3|PCY1B_HUMAN	PCYT1B	12	18	45000000	0.55			sp|Q15233|NONO_HUMAN	NONO	11	15	1100000	0.0181		sp|Q13573|SNW1_HUMAN
	sp|Q9BQA1|MEP50_HUMAN	WDR77	5	5	510000	0.42			sp|Q15717|ELAV1_HUMAN	ELAVL1	7	7	330000	0.17			sp|Q14240|IF4A2_HUMAN	EIF4A2	11	11	2300000	0.0168			sp|P38919|IF4A3_HUMAN	EIF4A3	11	12	3000000	0.013				sp|Q9H4I3|TRABD_HUMAN	TRABD	12	17	4800000	0.0585			sp|P62736|ACTA_HUMAN	ACTA2	11	14	6800000	0.11		sp|Q9P2J5|SYLC_HUMAN
	sp|P05165|PCCA_HUMAN	PCCA	5	5	110000	0.0878			sp|P08865|RSSA_HUMAN	RPSA	7	7	910000	0.46			sp|Q9Y265|RUVB1_HUMAN	RUVBL1	11	11	1300000	0.00964			sp|P41252|SYIC_HUMAN	IARS	11	11	970000	0.00426				sp|P16615|AT2A2_HUMAN	ATP2A2	12	14	1400000	0.0173			sp|P11586|C1TC_HUMAN	MTHFD1	11	13	790000	0.0127		sp|Q14697|GANAB_HUMAN
	sp|Q8NC51|PAIRB_HUMAN	SERBP1	5	5	110000	0.0905			sp|P19474|RO52_HUMAN	TRIM21	7	7	250000	0.12			sp|P50990|TCPQ_HUMAN	CCT8	11	11	1100000	0.00841			sp|Q53H12|AGK_HUMAN	AGK	11	11	5400000	0.0235				sp|Q96CS3|FAF2_HUMAN	FAF2	12	14	5900000	0.0727			sp|Q14204|DYHC1_HUMAN	DYNC1H1	11	13	610000	0.00991		sp|P14866|HNRPL_HUMAN
	sp|Q9BV73|CP250_HUMAN	CEP250	5	5	28000	0.0232			sp|Q70UQ0|IKIP_HUMAN	IKBIP	7	7	270000	0.14			sp|P04843|RPN1_HUMAN	RPN1	11	11	770000	0.00565			sp|P50991|TCPD_HUMAN	CCT4	11	11	2900000	0.0127				sp|Q15208|STK38_HUMAN	STK38	12	13	2300000	0.028			sp|Q9NVH0|EXD2_HUMAN	EXD2	11	13	7100000	0.11		sp|P50454|SERPH_HUMAN
	sp|P46781|RS9_HUMAN	RPS9	5	5	410000	0.34			sp|P51659|DHB4_HUMAN	HSD17B4	7	7	40000	0.02			sp|Q53GQ0|DHB12_HUMAN	HSD17B12	11	11	1800000	0.0134			sp|P04843|RPN1_HUMAN	RPN1	11	11	1300000	0.0055				sp|Q92945|FUBP2_HUMAN	KHSRP	12	13	830000	0.0101			sp|Q96CS3|FAF2_HUMAN	FAF2	11	13	5700000	0.0919		sp|Q99615|DNJC7_HUMAN
	sp|Q9UQ35|SRRM2_HUMAN	SRRM2	5	5	110000	0.0894			sp|Q99459|CDC5L_HUMAN	CDC5L	7	7	290000	0.14			sp|O60884|DNJA2_HUMAN	DNAJA2	10	12	710000	0.00519			sp|P78347|GTF2I_HUMAN	GTF2I	11	11	1200000	0.00525				sp|Q14152|EIF3A_HUMAN	EIF3A	12	13	800000	0.00985			sp|Q9H4I3|TRABD_HUMAN	TRABD	11	13	2600000	0.0418		sp|Q9Y285|SYFA_HUMAN
	sp|P43243|MATR3_HUMAN	MATR3	5	5	110000	0.0934			sp|P62906|RL10A_HUMAN	RPL10A	7	7	320000	0.16			sp|P26641|EF1G_HUMAN	EEF1G	10	12	1800000	0.0135			sp|P08240|SRPRA_HUMAN	SRPRA	11	11	1400000	0.0062				sp|Q53GQ0|DHB12_HUMAN	HSD17B12	12	13	2100000	0.026			sp|P27694|RFA1_HUMAN	RPA1	11	12	960000	0.0156		sp|Q12906|ILF3_HUMAN
	sp|Q14152|EIF3A_HUMAN	EIF3A	5	5	38000	0.0317			sp|P05165|PCCA_HUMAN	PCCA	7	7	160000	0.0782			sp|Q9Y230|RUVB2_HUMAN	RUVBL2	10	11	980000	0.00717			sp|P49368|TCPG_HUMAN	CCT3	11	11	3500000	0.0153				sp|P35579|MYH9_HUMAN	MYH9	12	12	780000	0.00955			sp|Q32P51|RA1L2_HUMAN	HNRNPA1L2	11	12	2900000	0.0462		sp|Q6P2Q9|PRP8_HUMAN
	sp|P07437|TBB5_HUMAN	TUBB	4	7	460000	0.38			sp|P07910|HNRPC_HUMAN	HNRNPC	6	14	5900000	2.99			sp|P17812|PYRG1_HUMAN	CTPS1	10	11	680000	0.00497			sp|P09543|CN37_HUMAN	CNP	11	11	2100000	0.00932				sp|Q99832|TCPH_HUMAN	CCT7	12	12	1100000	0.0141			sp|Q14152|EIF3A_HUMAN	EIF3A	11	12	550000	0.00889		sp|P23396|RS3_HUMAN
	sp|P06748|NPM_HUMAN	NPM1	4	6	61000	0.051			sp|P09651|ROA1_HUMAN	HNRNPA1	6	11	1100000	0.55			sp|P78527|PRKDC_HUMAN	PRKDC	10	11	360000	0.00261			sp|Q9BVA1|TBB2B_HUMAN	TUBB2B	10	16	20000000	0.0856				sp|P50454|SERPH_HUMAN	SERPINH1	12	12	1600000	0.0195			sp|P46940|IQGA1_HUMAN	IQGAP1	11	12	500000	0.00806		sp|P61978|HNRPK_HUMAN
	sp|P09651|ROA1_HUMAN	HNRNPA1	4	6	850000	0.71			sp|P26599|PTBP1_HUMAN	PTBP1	6	11	450000	0.23			sp|Q9Y4W6|AFG32_HUMAN	AFG3L2	10	11	910000	0.00666			sp|P08238|HS90B_HUMAN	HSP90AB1	10	14	13000000	0.0586				sp|O75533|SF3B1_HUMAN	SF3B1	12	12	690000	0.00843			sp|P50454|SERPH_HUMAN	SERPINH1	11	12	1200000	0.0196		sp|P17987|TCPA_HUMAN
	sp|B2RXH8|HNRC2_HUMAN	HNRNPCL2	4	6	1300000	1.04			sp|Q9UHX1|PUF60_HUMAN	PUF60	6	8	110000	0.0556			sp|Q7Z2W4|ZCCHV_HUMAN	ZC3HAV1	10	11	2000000	0.0145			sp|Q9Y277|VDAC3_HUMAN	VDAC3	10	13	7700000	0.0338				sp|Q9H9B4|SFXN1_HUMAN	SFXN1	12	12	4900000	0.0599			sp|Q15029|U5S1_HUMAN	EFTUD2	11	11	560000	0.00903		sp|P04843|RPN1_HUMAN
	sp|Q9NXV2|KCTD5_HUMAN	KCTD5	4	6	1800000	1.53			sp|P78371|TCPB_HUMAN	CCT2	6	7	84000	0.0422			sp|Q9H9B4|SFXN1_HUMAN	SFXN1	10	11	2900000	0.021			sp|Q9H9B4|SFXN1_HUMAN	SFXN1	10	13	5000000	0.0218				sp|Q6P1M0|S27A4_HUMAN	SLC27A4	12	12	2500000	0.0311			sp|P31689|DNJA1_HUMAN	DNAJA1	11	11	1600000	0.0254		sp|P41252|SYIC_HUMAN
	sp|P33778|H2B1B_HUMAN	HIST1H2BB	4	5	150000	0.13			sp|Q9BQA1|MEP50_HUMAN	WDR77	6	7	970000	0.49			sp|O14980|XPO1_HUMAN	XPO1	10	10	810000	0.00593			sp|Q96CS3|FAF2_HUMAN	FAF2	10	13	4200000	0.0184				sp|P06748|NPM_HUMAN	NPM1	11	16	3100000	0.0386			sp|O43390|HNRPR_HUMAN	HNRNPR	11	11	1000000	0.0164		sp|O43390|HNRPR_HUMAN
	sp|P31942|HNRH3_HUMAN	HNRNPH3	4	5	100000	0.0847			sp|Q9NYF8|BCLF1_HUMAN	BCLAF1	6	7	270000	0.14			sp|Q9P2J5|SYLC_HUMAN	LARS	10	10	430000	0.00314			sp|P04844|RPN2_HUMAN	RPN2	10	12	1200000	0.00536				sp|Q15233|NONO_HUMAN	NONO	11	16	2200000	0.0264			sp|Q6P3W7|SCYL2_HUMAN	SCYL2	11	11	1900000	0.0307		sp|O14980|XPO1_HUMAN
	sp|P52907|CAZA1_HUMAN	CAPZA1	4	5	56000	0.047			sp|P62753|RS6_HUMAN	RPS6	6	7	380000	0.19			sp|Q99623|PHB2_HUMAN	PHB2	10	10	1700000	0.0127			sp|P49903|SPS1_HUMAN	SEPHS1	10	12	1200000	0.00534				sp|O75688|PPM1B_HUMAN	PPM1B	11	15	1500000	0.0189			sp|Q9Y4W6|AFG32_HUMAN	AFG3L2	11	11	1000000	0.0169		sp|Q14152|EIF3A_HUMAN
	sp|Q14103|HNRPD_HUMAN	HNRNPD	4	4	720000	0.6			sp|P12236|ADT3_HUMAN	SLC25A6	6	7	190000	0.0974			sp|Q96CS3|FAF2_HUMAN	FAF2	10	10	1900000	0.0143			sp|P07900|HS90A_HUMAN	HSP90AA1	10	12	12000000	0.0525				sp|Q99623|PHB2_HUMAN	PHB2	11	13	2700000	0.0332			sp|O95816|BAG2_HUMAN	BAG2	10	16	3000000	0.048		sp|Q9Y4W6|AFG32_HUMAN
	sp|Q99714|HCD2_HUMAN	HSD17B10	4	4	190000	0.16			sp|P68104|EF1A1_HUMAN	EEF1A1	6	7	390000	0.2			sp|P08240|SRPRA_HUMAN	SRPRA	10	10	1900000	0.0138			sp|Q14240|IF4A2_HUMAN	EIF4A2	10	12	4600000	0.0203				sp|P55884|EIF3B_HUMAN	EIF3B	11	13	880000	0.0108			sp|Q9Y5K3|PCY1B_HUMAN	PCYT1B	10	16	24000000	0.39		sp|Q14008|CKAP5_HUMAN
	sp|O15042|SR140_HUMAN	U2SURP	4	4	56000	0.0468			sp|P33992|MCM5_HUMAN	MCM5	6	6	100000	0.0523			sp|Q13724|MOGS_HUMAN	MOGS	10	10	790000	0.00583			sp|P31689|DNJA1_HUMAN	DNAJA1	10	12	2300000	0.0103				sp|Q9Y2L1|RRP44_HUMAN	DIS3	11	12	980000	0.012			sp|P12268|IMDH2_HUMAN	IMPDH2	10	13	1400000	0.0222		sp|A6NHR9|SMHD1_HUMAN
	sp|P62263|RS14_HUMAN	RPS14	4	4	54000	0.0453			sp|Q13283|G3BP1_HUMAN	G3BP1	6	6	77000	0.0389			sp|O76031|CLPX_HUMAN	CLPX	10	10	590000	0.00434			sp|Q58FF7|H90B3_HUMAN	HSP90AB3P	10	12	8000000	0.0349				sp|Q00839|HNRPU_HUMAN	HNRNPU	11	12	3200000	0.0394			sp|P08238|HS90B_HUMAN	HSP90AB1	10	13	7600000	0.12		sp|P07900|HS90A_HUMAN
	sp|P25705|ATPA_HUMAN	ATP5A1	4	4	59000	0.0493			sp|Q2NL82|TSR1_HUMAN	TSR1	6	6	58000	0.0293			sp|Q9BVA1|TBB2B_HUMAN	TUBB2B	9	16	15000000	0.11			sp|Q9NVH1|DJC11_HUMAN	DNAJC11	10	11	1600000	0.00716				sp|O43143|DHX15_HUMAN	DHX15	11	12	740000	0.00909			sp|O75688|PPM1B_HUMAN	PPM1B	10	13	2200000	0.0353		sp|P38919|IF4A3_HUMAN
	sp|P35606|COPB2_HUMAN	COPB2	4	4	120000	0.0997			sp|P25705|ATPA_HUMAN	ATP5A1	6	6	190000	0.0969			sp|P63261|ACTG_HUMAN	ACTG1	9	15	10000000	0.0761			sp|Q9Y2L1|RRP44_HUMAN	DIS3	10	11	1000000	0.00439				sp|Q6P2Q9|PRP8_HUMAN	PRPF8	11	12	330000	0.0041			sp|P09543|CN37_HUMAN	CNP	10	12	960000	0.0155		sp|P49585|PCY1A_HUMAN
	sp|P10809|CH60_HUMAN	HSPD1	4	4	85000	0.0704			sp|P82650|RT22_HUMAN	MRPS22	6	6	81000	0.0411			sp|O14929|HAT1_HUMAN	HAT1	9	13	2200000	0.0159			sp|P35579|MYH9_HUMAN	MYH9	10	10	6600000	0.029				sp|O14929|HAT1_HUMAN	HAT1	11	12	2800000	0.0339			sp|Q9Y285|SYFA_HUMAN	FARSA	10	11	900000	0.0145		sp|Q99623|PHB2_HUMAN
	sp|P63261|ACTG_HUMAN	ACTG1	4	4	590000	0.49			sp|P62244|RS15A_HUMAN	RPS15A	6	6	460000	0.23			sp|P08754|GNAI3_HUMAN	GNAI3	9	12	3300000	0.0241			sp|P61978|HNRPK_HUMAN	HNRNPK	10	10	3000000	0.0131				sp|Q13263|TIF1B_HUMAN	TRIM28	11	12	740000	0.00902			sp|O43175|SERA_HUMAN	PHGDH	10	11	2300000	0.0367		sp|Q15208|STK38_HUMAN
	sp|Q96KK5|H2A1H_HUMAN	HIST1H2AH	4	4	270000	0.22			sp|P55072|TERA_HUMAN	VCP	6	6	76000	0.0385			sp|Q9Y277|VDAC3_HUMAN	VDAC3	9	11	3400000	0.0247			sp|Q92841|DDX17_HUMAN	DDX17	10	10	1800000	0.00768				sp|Q86VI3|IQGA3_HUMAN	IQGAP3	11	12	350000	0.00425			sp|Q9P2J5|SYLC_HUMAN	LARS	10	11	710000	0.0114		sp|P12277|KCRB_HUMAN
	sp|P38159|RBMX_HUMAN	RBMX	4	4	160000	0.13			sp|P20700|LMNB1_HUMAN	LMNB1	6	6	150000	0.0755			sp|P49903|SPS1_HUMAN	SEPHS1	9	11	720000	0.00531			sp|P06748|NPM_HUMAN	NPM1	9	13	4300000	0.0189				sp|P11172|UMPS_HUMAN	UMPS	11	12	1000000	0.0123			sp|A0FGR8|ESYT2_HUMAN	ESYT2	10	11	640000	0.0103		sp|P55060|XPO2_HUMAN
	sp|P49368|TCPG_HUMAN	CCT3	4	4	49000	0.0404			sp|P43243|MATR3_HUMAN	MATR3	6	6	190000	0.0956			sp|O43175|SERA_HUMAN	PHGDH	9	10	2900000	0.0209			sp|Q9H4I3|TRABD_HUMAN	TRABD	9	13	6200000	0.0274				sp|P52272|HNRPM_HUMAN	HNRNPM	11	12	5800000	0.0712			sp|O75533|SF3B1_HUMAN	SF3B1	10	11	700000	0.0112		sp|P46379|BAG6_HUMAN
	sp|Q09028|RBBP4_HUMAN	RBBP4	4	4	89000	0.0737			sp|P26641|EF1G_HUMAN	EEF1G	6	6	350000	0.18			sp|O60762|DPM1_HUMAN	DPM1	9	10	1200000	0.00898			sp|Q99615|DNJC7_HUMAN	DNAJC7	9	11	1400000	0.00613				sp|P53007|TXTP_HUMAN	SLC25A1	11	12	4400000	0.0542			sp|P48047|ATPO_HUMAN	ATP5O	10	11	1600000	0.0261		sp|P62736|ACTA_HUMAN
	sp|P50990|TCPQ_HUMAN	CCT8	4	4	57000	0.0478			sp|P18124|RL7_HUMAN	RPL7	6	6	440000	0.22			sp|P35221|CTNA1_HUMAN	CTNNA1	9	10	660000	0.00485			sp|Q9NRG9|AAAS_HUMAN	AAAS	9	10	1800000	0.00776				sp|O94832|MYO1D_HUMAN	MYO1D	11	11	460000	0.00562			sp|P52272|HNRPM_HUMAN	HNRNPM	10	10	660000	0.0106		sp|P62829|RL23_HUMAN
	sp|Q9Y678|COPG1_HUMAN	COPG1	4	4	35000	0.0288			sp|Q92620|PRP16_HUMAN	DHX38	6	6	41000	0.0206			sp|P50402|EMD_HUMAN	EMD	9	10	1100000	0.00831			sp|O00264|PGRC1_HUMAN	PGRMC1	9	10	2300000	0.0102				sp|P19338|NUCL_HUMAN	NCL	11	11	4400000	0.0543			sp|P17980|PRS6A_HUMAN	PSMC3	10	10	550000	0.00884		sp|Q12905|ILF2_HUMAN
	sp|P55795|HNRH2_HUMAN	HNRNPH2	4	4	350000	0.29			sp|Q13247|SRSF6_HUMAN	SRSF6	6	6	450000	0.23			sp|Q00839|HNRPU_HUMAN	HNRNPU	9	10	1500000	0.0109			sp|P27708|PYR1_HUMAN	CAD	9	10	580000	0.00255				sp|Q15029|U5S1_HUMAN	EFTUD2	11	11	870000	0.0107			sp|Q13283|G3BP1_HUMAN	G3BP1	10	10	650000	0.0105		sp|Q00325|MPCP_HUMAN
	sp|P62249|RS16_HUMAN	RPS16	4	4	270000	0.23			sp|P26373|RL13_HUMAN	RPL13	6	6	440000	0.22			sp|Q9UM54|MYO6_HUMAN	MYO6	9	9	360000	0.00266			sp|P31040|SDHA_HUMAN	SDHA	9	10	780000	0.00341				sp|Q9NRG9|AAAS_HUMAN	AAAS	11	11	1600000	0.0199			sp|P26641|EF1G_HUMAN	EEF1G	10	10	2300000	0.0371		sp|P62258|1433E_HUMAN
	sp|Q92552|RT27_HUMAN	MRPS27	4	4	29000	0.0238			sp|P62316|SMD2_HUMAN	SNRPD2	5	7	240000	0.12			sp|P08195|4F2_HUMAN	SLC3A2	9	9	780000	0.00569			sp|Q6UB35|C1TM_HUMAN	MTHFD1L	9	10	1400000	0.00602				sp|Q8WVX9|FACR1_HUMAN	FAR1	11	11	1000000	0.0125			sp|O43242|PSMD3_HUMAN	PSMD3	10	10	610000	0.00992		sp|P07237|PDIA1_HUMAN
	sp|Q99729|ROAA_HUMAN	HNRNPAB	4	4	190000	0.16			sp|Q9Y262|EIF3L_HUMAN	EIF3L	5	6	110000	0.0573			sp|Q58FF7|H90B3_HUMAN	HSP90AB3P	9	9	3400000	0.0247			sp|Q9Y5M8|SRPRB_HUMAN	SRPRB	9	10	3500000	0.0154				sp|Q14240|IF4A2_HUMAN	EIF4A2	11	11	2100000	0.0252			sp|Q9BTV4|TMM43_HUMAN	TMEM43	10	10	1100000	0.0178		sp|Q9Y230|RUVB2_HUMAN
	sp|Q8N163|CCAR2_HUMAN	CCAR2	4	4	56000	0.0464			sp|P07355|ANXA2_HUMAN	ANXA2	5	6	190000	0.0953			sp|Q9UBX3|DIC_HUMAN	SLC25A10	9	9	1900000	0.0141			sp|Q58FF8|H90B2_HUMAN	HSP90AB2P	9	10	8800000	0.0387				sp|Q9NYU2|UGGG1_HUMAN	UGGT1	11	11	340000	0.00413			sp|Q9BVA1|TBB2B_HUMAN	TUBB2B	9	14	15000000	0.24		sp|P08195|4F2_HUMAN
	sp|P14678|RSMB_HUMAN	SNRPB	4	4	69000	0.0576			sp|P39023|RL3_HUMAN	RPL3	5	6	240000	0.12			sp|Q99615|DNJC7_HUMAN	DNAJC7	9	9	620000	0.00452			sp|O14929|HAT1_HUMAN	HAT1	9	10	2300000	0.00993				sp|P18031|PTN1_HUMAN	PTPN1	11	11	1700000	0.0214			sp|Q04323|UBXN1_HUMAN	UBXN1	9	11	610000	0.0098		sp|O75746|CMC1_HUMAN
	sp|Q96KR1|ZFR_HUMAN	ZFR	4	4	40000	0.0334			sp|Q15084|PDIA6_HUMAN	PDIA6	5	6	130000	0.0668			sp|Q8N2K0|ABD12_HUMAN	ABHD12	9	9	1300000	0.00924			sp|O60884|DNJA2_HUMAN	DNAJA2	9	10	1300000	0.0057				sp|Q8N1F7|NUP93_HUMAN	NUP93	11	11	680000	0.00833			sp|O60762|DPM1_HUMAN	DPM1	9	11	1100000	0.0182		sp|P49790|NU153_HUMAN
	sp|Q9NZC9|SMAL1_HUMAN	SMARCAL1	4	4	83000	0.0692			sp|P67809|YBOX1_HUMAN	YBX1	5	6	300000	0.15			sp|Q8N1F7|NUP93_HUMAN	NUP93	9	9	950000	0.00698			sp|O95573|ACSL3_HUMAN	ACSL3	9	9	1800000	0.00783				sp|P26641|EF1G_HUMAN	EEF1G	11	11	2700000	0.0326			sp|P39656|OST48_HUMAN	DDOST	9	10	750000	0.0121		sp|P42167|LAP2B_HUMAN
	sp|Q92620|PRP16_HUMAN	DHX38	4	4	21000	0.0176			sp|P55795|HNRH2_HUMAN	HNRNPH2	5	6	830000	0.42			sp|P08238|HS90B_HUMAN	HSP90AB1	8	12	7500000	0.0553			sp|O43175|SERA_HUMAN	PHGDH	9	9	4500000	0.0199				sp|O43242|PSMD3_HUMAN	PSMD3	11	11	700000	0.00855			sp|Q9BUF5|TBB6_HUMAN	TUBB6	9	10	1500000	0.0236		sp|Q15233|NONO_HUMAN
	sp|P09661|RU2A_HUMAN	SNRPA1	4	4	110000	0.0913			sp|Q00610|CLH1_HUMAN	CLTC	5	6	66000	0.0334			sp|Q9BUF5|TBB6_HUMAN	TUBB6	8	11	1900000	0.0136			sp|P62263|RS14_HUMAN	RPS14	9	9	4100000	0.0179				sp|Q06830|PRDX1_HUMAN	PRDX1	11	11	3500000	0.0427			sp|Q9NRG9|AAAS_HUMAN	AAAS	9	10	1700000	0.027		sp|Q99832|TCPH_HUMAN
	sp|P61247|RS3A_HUMAN	RPS3A	4	4	170000	0.14			sp|P62805|H4_HUMAN	HIST1H4A	5	6	1600000	0.81			sp|P61978|HNRPK_HUMAN	HNRNPK	8	10	1700000	0.0128			sp|P13797|PLST_HUMAN	PLS3	9	9	1000000	0.00437				sp|Q58FF7|H90B3_HUMAN	HSP90AB3P	10	17	7100000	0.0873			sp|Q14103|HNRPD_HUMAN	HNRNPD	9	10	1700000	0.0279		sp|P26641|EF1G_HUMAN
	sp|P07910|HNRPC_HUMAN	HNRNPC	3	5	1800000	1.47			sp|Q15459|SF3A1_HUMAN	SF3A1	5	6	98000	0.0494			sp|P13797|PLST_HUMAN	PLS3	8	10	1100000	0.0079			sp|Q06830|PRDX1_HUMAN	PRDX1	9	9	5000000	0.0218				sp|Q8N5Z5|KCD17_HUMAN	KCTD17	10	16	2400000	0.0293			sp|Q9UJZ1|STML2_HUMAN	STOML2	9	10	700000	0.0114		sp|Q9NVH0|EXD2_HUMAN
	sp|P39023|RL3_HUMAN	RPL3	3	4	64000	0.053			sp|Q00577|PURA_HUMAN	PURA	5	6	310000	0.15			sp|P40939|ECHA_HUMAN	HADHA	8	9	890000	0.00655			sp|P22626|ROA2_HUMAN	HNRNPA2B1	9	9	1900000	0.00828				sp|Q16850|CP51A_HUMAN	CYP51A1	10	13	770000	0.00948			sp|Q9H9B4|SFXN1_HUMAN	SFXN1	9	10	3800000	0.0615		sp|P00558|PGK1_HUMAN
	sp|P62081|RS7_HUMAN	RPS7	3	4	29000	0.0242			sp|P31943|HNRH1_HUMAN	HNRNPH1	5	6	410000	0.21			sp|Q9Y5M8|SRPRB_HUMAN	SRPRB	8	9	2400000	0.0175			sp|Q9NUU6|F105A_HUMAN	FAM105A	9	9	6100000	0.0267				sp|Q13573|SNW1_HUMAN	SNW1	10	13	910000	0.0111			sp|Q92945|FUBP2_HUMAN	KHSRP	9	10	710000	0.0114		sp|P14625|ENPL_HUMAN
	sp|Q9BY77|PDIP3_HUMAN	POLDIP3	3	4	40000	0.0334			sp|P62424|RL7A_HUMAN	RPL7A	5	6	270000	0.13			sp|O00148|DX39A_HUMAN	DDX39A	8	9	880000	0.00645			sp|O95433|AHSA1_HUMAN	AHSA1	9	9	2200000	0.00954				sp|Q15005|SPCS2_HUMAN	SPCS2	10	13	1000000	0.0127			sp|P09874|PARP1_HUMAN	PARP1	9	10	3000000	0.0481		sp|Q6P1M0|S27A4_HUMAN
	sp|Q14498|RBM39_HUMAN	RBM39	3	4	53000	0.0445			sp|Q9UKM9|RALY_HUMAN	RALY	5	6	140000	0.0696			sp|P53618|COPB_HUMAN	COPB1	8	9	420000	0.00305			sp|P55060|XPO2_HUMAN	CSE1L	9	9	690000	0.00301				sp|A8CG34|P121C_HUMAN	POM121C	10	12	620000	0.00765			sp|P53007|TXTP_HUMAN	SLC25A1	9	10	2800000	0.0455		sp|P35606|COPB2_HUMAN
	sp|P62805|H4_HUMAN	HIST1H4A	3	4	410000	0.34			sp|Q99623|PHB2_HUMAN	PHB2	5	6	94000	0.0472			sp|Q9H4I3|TRABD_HUMAN	TRABD	8	9	1600000	0.0115			sp|P63261|ACTG_HUMAN	ACTG1	8	13	24000000	0.11				sp|Q9NVH0|EXD2_HUMAN	EXD2	10	12	1000000	0.0127			sp|Q9Y265|RUVB1_HUMAN	RUVBL1	9	9	1000000	0.0167		sp|P27708|PYR1_HUMAN
	sp|Q9BVA1|TBB2B_HUMAN	TUBB2B	3	4	160000	0.13			sp|P52597|HNRPF_HUMAN	HNRNPF	5	6	180000	0.0884			sp|Q6P1J9|CDC73_HUMAN	CDC73	8	9	610000	0.00447			sp|P13010|XRCC5_HUMAN	XRCC5	8	13	2200000	0.0097				sp|P21333|FLNA_HUMAN	FLNA	10	12	680000	0.00837			sp|P51648|AL3A2_HUMAN	ALDH3A2	9	9	1900000	0.0301		sp|P34931|HS71L_HUMAN
	sp|Q15750|TAB1_HUMAN	TAB1	3	4	36000	0.0301			sp|P52292|IMA1_HUMAN	KPNA2	5	5	78000	0.0393			sp|P52272|HNRPM_HUMAN	HNRNPM	8	9	430000	0.00317			sp|O60762|DPM1_HUMAN	DPM1	8	10	2500000	0.0108				sp|O60884|DNJA2_HUMAN	DNAJA2	10	12	1700000	0.0206			sp|P41252|SYIC_HUMAN	IARS	9	9	600000	0.00971		sp|P11940|PABP1_HUMAN
	sp|P45880|VDAC2_HUMAN	VDAC2	3	4	50000	0.0412			sp|Q13561|DCTN2_HUMAN	DCTN2	5	5	180000	0.0899			sp|P45880|VDAC2_HUMAN	VDAC2	8	9	5100000	0.0375			sp|Q7Z2W4|ZCCHV_HUMAN	ZC3HAV1	8	10	1500000	0.00647				sp|P49903|SPS1_HUMAN	SEPHS1	10	12	910000	0.0111			sp|Q9Y230|RUVB2_HUMAN	RUVBL2	9	9	1100000	0.0177		sp|Q58FF7|H90B3_HUMAN
	sp|P15880|RS2_HUMAN	RPS2	3	4	220000	0.18			sp|Q9H2U1|DHX36_HUMAN	DHX36	5	5	51000	0.0258			sp|Q15084|PDIA6_HUMAN	PDIA6	8	8	940000	0.00689			sp|Q9UBX3|DIC_HUMAN	SLC25A10	8	10	4700000	0.0205				sp|P04844|RPN2_HUMAN	RPN2	10	11	820000	0.01			sp|P35579|MYH9_HUMAN	MYH9	9	9	410000	0.00655		sp|P04844|RPN2_HUMAN
	sp|P62258|1433E_HUMAN	YWHAE	3	4	47000	0.0387			sp|Q8NHW5|RLA0L_HUMAN	RPLP0P6	5	5	320000	0.16			sp|O00264|PGRC1_HUMAN	PGRMC1	8	8	920000	0.00674			sp|P54652|HSP72_HUMAN	HSPA2	8	10	9700000	0.0425				sp|P17980|PRS6A_HUMAN	PSMC3	10	11	640000	0.00781			sp|Q15208|STK38_HUMAN	STK38	9	9	1600000	0.0251		sp|P07195|LDHB_HUMAN
	sp|Q15424|SAFB1_HUMAN	SAFB	3	3	25000	0.0206			sp|P49411|EFTU_HUMAN	TUFM	5	5	71000	0.0357			sp|P04844|RPN2_HUMAN	RPN2	8	8	510000	0.00373			sp|P08754|GNAI3_HUMAN	GNAI3	8	9	3800000	0.0166				sp|Q13283|G3BP1_HUMAN	G3BP1	10	11	730000	0.00891			sp|P53618|COPB_HUMAN	COPB1	9	9	580000	0.00943		sp|P34932|HSP74_HUMAN
	sp|P60866|RS20_HUMAN	RPS20	3	3	460000	0.38			sp|Q9Y6M1|IF2B2_HUMAN	IGF2BP2	5	5	61000	0.0307			sp|P51648|AL3A2_HUMAN	ALDH3A2	8	8	1200000	0.00904			sp|P40939|ECHA_HUMAN	HADHA	8	9	1400000	0.00613				sp|Q9Y230|RUVB2_HUMAN	RUVBL2	10	11	1200000	0.0145			sp|P60842|IF4A1_HUMAN	EIF4A1	9	9	1300000	0.0203		sp|O75688|PPM1B_HUMAN
	sp|O95881|TXD12_HUMAN	TXNDC12	3	3	96000	0.0803			sp|P15927|RFA2_HUMAN	RPA2	5	5	240000	0.12			sp|P11177|ODPB_HUMAN	PDHB	8	8	750000	0.00546			sp|P50402|EMD_HUMAN	EMD	8	9	1800000	0.0078				sp|P09543|CN37_HUMAN	CNP	10	11	990000	0.0122			sp|Q13435|SF3B2_HUMAN	SF3B2	9	9	470000	0.00765		sp|P49915|GUAA_HUMAN
	sp|P55081|MFAP1_HUMAN	MFAP1	3	3	35000	0.0288			sp|Q99873|ANM1_HUMAN	PRMT1	5	5	71000	0.0357			sp|P39656|OST48_HUMAN	DDOST	8	8	450000	0.00331			sp|P19338|NUCL_HUMAN	NCL	8	9	790000	0.00345				sp|P54136|SYRC_HUMAN	RARS	10	11	1300000	0.0157			sp|Q9UBX3|DIC_HUMAN	SLC25A10	9	9	1600000	0.026		sp|P40939|ECHA_HUMAN
	sp|P62244|RS15A_HUMAN	RPS15A	3	3	180000	0.15			sp|Q9Y265|RUVB1_HUMAN	RUVBL1	5	5	59000	0.0295			sp|P49915|GUAA_HUMAN	GMPS	8	8	360000	0.00265			sp|Q9BSD7|NTPCR_HUMAN	NTPCR	8	9	2100000	0.00916				sp|Q9NXS2|QPCTL_HUMAN	QPCTL	10	11	2700000	0.0328			sp|Q06830|PRDX1_HUMAN	PRDX1	9	9	3000000	0.0484		sp|P17812|PYRG1_HUMAN
	sp|P52597|HNRPF_HUMAN	HNRNPF	3	3	90000	0.0752			sp|P78316|NOP14_HUMAN	NOP14	5	5	48000	0.0244			sp|P31040|SDHA_HUMAN	SDHA	8	8	550000	0.00403			sp|P62244|RS15A_HUMAN	RPS15A	8	9	5200000	0.0229				sp|A0FGR8|ESYT2_HUMAN	ESYT2	10	11	950000	0.0117			sp|Q9Y277|VDAC3_HUMAN	VDAC3	8	12	5200000	0.0839		sp|P31689|DNJA1_HUMAN
	sp|P60228|EIF3E_HUMAN	EIF3E	3	3	25000	0.0211			sp|Q92598|HS105_HUMAN	HSPH1	5	5	44000	0.0223			sp|P36542|ATPG_HUMAN	ATP5C1	8	8	3900000	0.0283			sp|P30041|PRDX6_HUMAN	PRDX6	8	9	1100000	0.00472				sp|O43175|SERA_HUMAN	PHGDH	10	10	3800000	0.0468			sp|P40939|ECHA_HUMAN	HADHA	8	10	330000	0.00537		sp|P49588|SYAC_HUMAN
	sp|Q9ULV0|MYO5B_HUMAN	MYO5B	3	3	20000	0.0169			sp|P60228|EIF3E_HUMAN	EIF3E	5	5	110000	0.0551			sp|Q9NZ01|TECR_HUMAN	TECR	8	8	1600000	0.012			sp|O43242|PSMD3_HUMAN	PSMD3	8	9	550000	0.00241				sp|Q12905|ILF2_HUMAN	ILF2	10	10	1200000	0.0152			sp|P14866|HNRPL_HUMAN	HNRNPL	8	10	1300000	0.0212		sp|Q7KZF4|SND1_HUMAN
	sp|P00387|NB5R3_HUMAN	CYB5R3	3	3	51000	0.0426			sp|P53618|COPB_HUMAN	COPB1	5	5	57000	0.0285			sp|P48047|ATPO_HUMAN	ATP5O	8	8	1600000	0.0119			sp|O75489|NDUS3_HUMAN	NDUFS3	8	8	1100000	0.00476				sp|Q9Y5M8|SRPRB_HUMAN	SRPRB	10	10	2000000	0.0244			sp|Q9NXS2|QPCTL_HUMAN	QPCTL	8	10	2300000	0.0375		sp|Q9UM54|MYO6_HUMAN
	sp|P63244|RACK1_HUMAN	RACK1	3	3	82000	0.0682			sp|P15880|RS2_HUMAN	RPS2	5	5	750000	0.38			sp|P21333|FLNA_HUMAN	FLNA	8	8	330000	0.00245			sp|Q15084|PDIA6_HUMAN	PDIA6	8	8	1500000	0.0064				sp|O14744|ANM5_HUMAN	PRMT5	10	10	2000000	0.0243			sp|P08865|RSSA_HUMAN	RPSA	8	9	1600000	0.0256		sp|O95573|ACSL3_HUMAN
	sp|Q96QF0|RAB3I_HUMAN	RAB3IP	3	3	25000	0.0204			sp|P16989|YBOX3_HUMAN	YBX3	5	5	260000	0.13			sp|O95433|AHSA1_HUMAN	AHSA1	8	8	1500000	0.0108			sp|P62195|PRS8_HUMAN	PSMC5	8	8	580000	0.00253				sp|Q9HB71|CYBP_HUMAN	CACYBP	10	10	900000	0.0111			sp|P21796|VDAC1_HUMAN	VDAC1	8	9	1900000	0.031		sp|Q9NYU2|UGGG1_HUMAN
	sp|Q14444|CAPR1_HUMAN	CAPRIN1	3	3	95000	0.079			sp|P62750|RL23A_HUMAN	RPL23A	5	5	380000	0.19			sp|P08243|ASNS_HUMAN	ASNS	8	8	390000	0.00286			sp|Q14974|IMB1_HUMAN	KPNB1	8	8	990000	0.00436				sp|Q04323|UBXN1_HUMAN	UBXN1	10	10	730000	0.00901			sp|Q92598|HS105_HUMAN	HSPH1	8	9	1100000	0.0176		sp|Q03252|LMNB2_HUMAN
	sp|P35268|RL22_HUMAN	RPL22	3	3	150000	0.13			sp|P54136|SYRC_HUMAN	RARS	5	5	36000	0.018			sp|P62269|RS18_HUMAN	RPS18	8	8	1300000	0.00926			sp|P36542|ATPG_HUMAN	ATP5C1	8	8	6500000	0.0286				sp|Q9Y265|RUVB1_HUMAN	RUVBL1	10	10	1500000	0.0178			sp|Q53H12|AGK_HUMAN	AGK	8	9	2100000	0.0342		sp|P06748|NPM_HUMAN
	sp|P15927|RFA2_HUMAN	RPA2	3	3	130000	0.11			sp|Q9BY77|PDIP3_HUMAN	POLDIP3	5	5	76000	0.0383			sp|P07437|TBB5_HUMAN	TUBB	7	12	20000000	0.14			sp|Q9UM54|MYO6_HUMAN	MYO6	8	8	770000	0.00339				sp|P50402|EMD_HUMAN	EMD	10	10	1400000	0.0166			sp|O14929|HAT1_HUMAN	HAT1	8	9	1300000	0.0218		sp|Q8N5Z5|KCD17_HUMAN
	sp|P62241|RS8_HUMAN	RPS8	3	3	69000	0.0572			sp|P23246|SFPQ_HUMAN	SFPQ	5	5	100000	0.0522			sp|Q5T9A4|ATD3B_HUMAN	ATAD3B	7	10	1500000	0.0108			sp|P05023|AT1A1_HUMAN	ATP1A1	8	8	1200000	0.00518				sp|P60842|IF4A1_HUMAN	EIF4A1	10	10	1300000	0.0156			sp|Q15084|PDIA6_HUMAN	PDIA6	8	9	930000	0.0151		sp|Q02978|M2OM_HUMAN
	sp|Q9BRS2|RIOK1_HUMAN	RIOK1	3	3	58000	0.0482			sp|O00303|EIF3F_HUMAN	EIF3F	5	5	54000	0.0274			sp|P23528|COF1_HUMAN	CFL1	7	9	4200000	0.0305			sp|P52272|HNRPM_HUMAN	HNRNPM	8	8	13000000	0.0585				sp|P35606|COPB2_HUMAN	COPB2	10	10	560000	0.0069			sp|P62244|RS15A_HUMAN	RPS15A	8	9	2800000	0.0451		sp|Q9Y265|RUVB1_HUMAN
	sp|P46777|RL5_HUMAN	RPL5	3	3	250000	0.21			sp|P62277|RS13_HUMAN	RPS13	5	5	230000	0.12			sp|P46060|RAGP1_HUMAN	RANGAP1	7	9	470000	0.00345			sp|Q86VP6|CAND1_HUMAN	CAND1	8	8	880000	0.00384				sp|Q6P1J9|CDC73_HUMAN	CDC73	10	10	590000	0.00723			sp|P61247|RS3A_HUMAN	RPS3A	8	9	1100000	0.0185		sp|P00338|LDHA_HUMAN
	sp|P26641|EF1G_HUMAN	EEF1G	3	3	260000	0.22			sp|Q99729|ROAA_HUMAN	HNRNPAB	5	5	160000	0.0782			sp|P22626|ROA2_HUMAN	HNRNPA2B1	7	9	710000	0.00518			sp|Q9H936|GHC1_HUMAN	SLC25A22	8	8	2500000	0.0109				sp|P08238|HS90B_HUMAN	HSP90AB1	9	14	10000000	0.13			sp|Q9Y5M8|SRPRB_HUMAN	SRPRB	8	8	1300000	0.0216		sp|P60842|IF4A1_HUMAN
	sp|Q13561|DCTN2_HUMAN	DCTN2	3	3	24000	0.0203			sp|Q02878|RL6_HUMAN	RPL6	5	5	160000	0.0817			sp|P49327|FAS_HUMAN	FASN	7	9	320000	0.00234			sp|O76031|CLPX_HUMAN	CLPX	8	8	810000	0.00355				sp|Q9BVA1|TBB2B_HUMAN	TUBB2B	9	14	19000000	0.24			sp|P33778|H2B1B_HUMAN	HIST1H2BB	8	8	1500000	0.0248		sp|P22314|UBA1_HUMAN
	sp|Q99459|CDC5L_HUMAN	CDC5L	3	3	17000	0.0144			sp|Q9UNX3|RL26L_HUMAN	RPL26L1	5	5	230000	0.12			sp|Q9UJZ1|STML2_HUMAN	STOML2	7	8	700000	0.00513			sp|Q9P2J5|SYLC_HUMAN	LARS	8	8	420000	0.00185				sp|P63261|ACTG_HUMAN	ACTG1	9	13	9700000	0.12			sp|P40227|TCPZ_HUMAN	CCT6A	8	8	1200000	0.0199		sp|Q53GQ0|DHB12_HUMAN
	sp|P35813|PPM1A_HUMAN	PPM1A	3	3	97000	0.0804			sp|Q12874|SF3A3_HUMAN	SF3A3	4	5	71000	0.0357			sp|Q14318|FKBP8_HUMAN	FKBP8	7	8	1100000	0.00836			sp|P48047|ATPO_HUMAN	ATP5O	8	8	2700000	0.0119				sp|Q9Y277|VDAC3_HUMAN	VDAC3	9	12	4200000	0.052			sp|O43143|DHX15_HUMAN	DHX15	8	8	590000	0.00946		sp|P53618|COPB_HUMAN
	sp|Q9UKM9|RALY_HUMAN	RALY	3	3	84000	0.0703			sp|Q13263|TIF1B_HUMAN	TRIM28	4	5	49000	0.0244			sp|Q8WVX9|FACR1_HUMAN	FAR1	7	8	870000	0.00638			sp|P55084|ECHB_HUMAN	HADHB	8	8	530000	0.00231				sp|P08754|GNAI3_HUMAN	GNAI3	9	11	1900000	0.0233			sp|O00425|IF2B3_HUMAN	IGF2BP3	8	8	570000	0.00919		sp|O60506|HNRPQ_HUMAN
	sp|Q14681|KCTD2_HUMAN	KCTD2	3	3	230000	0.19			sp|P55265|DSRAD_HUMAN	ADAR	4	5	51000	0.0258			sp|A0FGR8|ESYT2_HUMAN	ESYT2	7	8	880000	0.00646			sp|P62269|RS18_HUMAN	RPS18	8	8	2100000	0.00937				sp|Q14318|FKBP8_HUMAN	FKBP8	9	11	2500000	0.0301			sp|P55884|EIF3B_HUMAN	EIF3B	8	8	550000	0.00889		sp|P09543|CN37_HUMAN
	sp|P62906|RL10A_HUMAN	RPL10A	3	3	98000	0.0814			sp|Q9Y678|COPG1_HUMAN	COPG1	4	5	48000	0.0244			sp|A8CG34|P121C_HUMAN	POM121C	7	8	360000	0.00264			sp|P26641|EF1G_HUMAN	EEF1G	8	8	1800000	0.00777				sp|P17812|PYRG1_HUMAN	CTPS1	9	10	560000	0.00689			sp|Q6P1M0|S27A4_HUMAN	SLC27A4	8	8	540000	0.00867		sp|Q53H12|AGK_HUMAN
	sp|P20700|LMNB1_HUMAN	LMNB1	3	3	31000	0.026			sp|P49368|TCPG_HUMAN	CCT3	4	5	100000	0.0516			sp|P35613|BASI_HUMAN	BSG	7	8	1100000	0.0084			sp|Q15427|SF3B4_HUMAN	SF3B4	7	15	13000000	0.0583				sp|P51648|AL3A2_HUMAN	ALDH3A2	9	10	2300000	0.0282			sp|P39023|RL3_HUMAN	RPL3	8	8	700000	0.0113		sp|Q9Y2L1|RRP44_HUMAN
	sp|Q9BXP5|SRRT_HUMAN	SRRT	3	3	29000	0.0237			sp|Q16531|DDB1_HUMAN	DDB1	4	5	100000	0.0503			sp|P62244|RS15A_HUMAN	RPS15A	7	8	3000000	0.0221			IGH1M_MOUSE	Ighg1	7	13	13000000	0.055				sp|Q92598|HS105_HUMAN	HSPH1	9	10	1300000	0.0156			sp|P62269|RS18_HUMAN	RPS18	8	8	2400000	0.0396		sp|P08243|ASNS_HUMAN
	sp|Q93100|KPBB_HUMAN	PHKB	3	3	50000	0.0413			sp|O15371|EIF3D_HUMAN	EIF3D	4	5	85000	0.0428			sp|P62701|RS4X_HUMAN	RPS4X	7	8	750000	0.00551			sp|P63173|RL38_HUMAN	RPL38	7	13	17000000	0.075				sp|O60762|DPM1_HUMAN	DPM1	9	10	1500000	0.0185			sp|P63261|ACTG_HUMAN	ACTG1	7	11	7600000	0.12		sp|P16615|AT2A2_HUMAN
	sp|Q92499|DDX1_HUMAN	DDX1	3	3	34000	0.0285			sp|P62857|RS28_HUMAN	RPS28	4	5	740000	0.37			sp|P30153|2AAA_HUMAN	PPP2R1A	7	8	390000	0.00289			sp|Q9UJZ1|STML2_HUMAN	STOML2	7	10	1400000	0.00603				sp|O95433|AHSA1_HUMAN	AHSA1	9	10	2200000	0.0265			sp|P04792|HSPB1_HUMAN	HSPB1	7	11	790000	0.0127		sp|Q9Y2W1|TR150_HUMAN
	sp|Q9BUQ8|DDX23_HUMAN	DDX23	3	3	26000	0.0214			sp|Q92552|RT27_HUMAN	MRPS27	4	5	41000	0.0206			sp|P43490|NAMPT_HUMAN	NAMPT	7	7	410000	0.00303			sp|Q14318|FKBP8_HUMAN	FKBP8	7	10	2700000	0.0119				sp|Q9BTV4|TMM43_HUMAN	TMEM43	9	10	1000000	0.0129			sp|Q9NXV2|KCTD5_HUMAN	KCTD5	7	10	11000000	0.18		sp|P12268|IMDH2_HUMAN
	sp|P53618|COPB_HUMAN	COPB1	3	3	25000	0.0211			sp|O75821|EIF3G_HUMAN	EIF3G	4	5	69000	0.0348			sp|P31689|DNJA1_HUMAN	DNAJA1	7	7	840000	0.00614			sp|P34932|HSP74_HUMAN	HSPA4	7	9	390000	0.00171				sp|P56192|SYMC_HUMAN	MARS	9	9	1100000	0.0129			sp|O60884|DNJA2_HUMAN	DNAJA2	7	10	1300000	0.0208		sp|Q9H9B4|SFXN1_HUMAN
	sp|Q16875|F263_HUMAN	PFKFB3	3	3	60000	0.05			sp|Q8IWX8|CHERP_HUMAN	CHERP	4	5	46000	0.0232			sp|Q9NVH1|DJC11_HUMAN	DNAJC11	7	7	720000	0.00526			sp|Q04323|UBXN1_HUMAN	UBXN1	7	9	750000	0.00331				sp|P43243|MATR3_HUMAN	MATR3	9	9	1200000	0.0146			sp|P56192|SYMC_HUMAN	MARS	7	9	420000	0.00678		sp|P61247|RS3A_HUMAN
	sp|P04406|G3P_HUMAN	GAPDH	3	3	100000	0.0852			sp|Q16875|F263_HUMAN	PFKFB3	4	5	150000	0.0756			sp|Q6UB35|C1TM_HUMAN	MTHFD1L	7	7	540000	0.00395			sp|Q5T9A4|ATD3B_HUMAN	ATAD3B	7	9	2300000	0.0102				sp|P49327|FAS_HUMAN	FASN	9	9	310000	0.00377			sp|P52292|IMA1_HUMAN	KPNA2	7	9	530000	0.0086		sp|P51991|ROA3_HUMAN
	sp|P54136|SYRC_HUMAN	RARS	3	3	15000	0.0123			sp|Q96HS1|PGAM5_HUMAN	PGAM5	4	5	130000	0.0647			sp|Q14974|IMB1_HUMAN	KPNB1	7	7	520000	0.00383			sp|P35221|CTNA1_HUMAN	CTNNA1	7	9	820000	0.00358				sp|Q14974|IMB1_HUMAN	KPNB1	9	9	850000	0.0104			sp|P15880|RS2_HUMAN	RPS2	7	9	2800000	0.0453		sp|O43242|PSMD3_HUMAN
	sp|P53621|COPA_HUMAN	COPA	3	3	29000	0.0242			sp|P46777|RL5_HUMAN	RPL5	4	5	540000	0.27			sp|Q13148|TADBP_HUMAN	TARDBP	7	7	640000	0.00466			sp|Q14204|DYHC1_HUMAN	DYNC1H1	7	9	1000000	0.00441				sp|O43592|XPOT_HUMAN	XPOT	9	9	330000	0.00403			sp|P62805|H4_HUMAN	HIST1H4A	7	9	6200000	0.0995		sp|Q04837|SSBP_HUMAN
	sp|P62851|RS25_HUMAN	RPS25	3	3	110000	0.0878			sp|P62241|RS8_HUMAN	RPS8	4	5	400000	0.2			sp|Q01813|PFKAP_HUMAN	PFKP	7	7	850000	0.00622			sp|Q12905|ILF2_HUMAN	ILF2	7	9	1100000	0.00487				sp|P49915|GUAA_HUMAN	GMPS	9	9	320000	0.00388			sp|P34932|HSP74_HUMAN	HSPA4	7	9	370000	0.00596		sp|Q96CS3|FAF2_HUMAN
	sp|Q9UHX1|PUF60_HUMAN	PUF60	3	3	31000	0.0258			sp|Q15750|TAB1_HUMAN	TAB1	4	4	78000	0.0391			sp|Q86VP6|CAND1_HUMAN	CAND1	7	7	390000	0.00283			sp|P62258|1433E_HUMAN	YWHAE	7	9	1600000	0.00723				sp|P46459|NSF_HUMAN	NSF	9	9	600000	0.00736			sp|P45880|VDAC2_HUMAN	VDAC2	7	9	11000000	0.17		sp|Q13283|G3BP1_HUMAN
	sp|Q04637|IF4G1_HUMAN	EIF4G1	3	3	680000	0.57			sp|P26368|U2AF2_HUMAN	U2AF2	4	4	28000	0.0139			sp|Q09028|RBBP4_HUMAN	RBBP4	7	7	1900000	0.014			sp|P43490|NAMPT_HUMAN	NAMPT	7	8	840000	0.00368				sp|P11940|PABP1_HUMAN	PABPC1	9	9	490000	0.00605			sp|P39019|RS19_HUMAN	RPS19	7	9	1300000	0.0209		sp|P17980|PRS6A_HUMAN
	sp|Q8IWX8|CHERP_HUMAN	CHERP	3	3	17000	0.0145			sp|O75955|FLOT1_HUMAN	FLOT1	4	4	39000	0.0198			sp|P34932|HSP74_HUMAN	HSPA4	7	7	180000	0.00129			sp|P11177|ODPB_HUMAN	PDHB	7	8	1300000	0.00567				sp|P11498|PYC_HUMAN	PC	9	9	980000	0.012			sp|P51991|ROA3_HUMAN	HNRNPA3	7	8	1200000	0.0194		sp|Q8N2K0|ABD12_HUMAN
	sp|O00148|DX39A_HUMAN	DDX39A	3	3	74000	0.0615			sp|P63261|ACTG_HUMAN	ACTG1	4	4	690000	0.35			sp|Q15365|PCBP1_HUMAN	PCBP1	7	7	820000	0.00605			sp|A0FGR8|ESYT2_HUMAN	ESYT2	7	8	1700000	0.00724				sp|Q8N2K0|ABD12_HUMAN	ABHD12	9	9	820000	0.01			sp|P55060|XPO2_HUMAN	CSE1L	7	8	530000	0.00854		sp|P22413|ENPP1_HUMAN
	sp|Q9Y3I0|RTCB_HUMAN	RTCB	3	3	43000	0.0356			sp|P52907|CAZA1_HUMAN	CAPZA1	4	4	62000	0.0315			sp|P54136|SYRC_HUMAN	RARS	7	7	470000	0.00346			sp|Q13308|PTK7_HUMAN	PTK7	7	8	490000	0.00215				sp|P61247|RS3A_HUMAN	RPS3A	9	9	720000	0.00883			sp|Q14974|IMB1_HUMAN	KPNB1	7	8	750000	0.0121		sp|P08240|SRPRA_HUMAN
	sp|Q13247|SRSF6_HUMAN	SRSF6	3	3	150000	0.12			sp|Q99615|DNJC7_HUMAN	DNAJC7	4	4	35000	0.0175			sp|P36776|LONM_HUMAN	LONP1	7	7	210000	0.00157			sp|P51148|RAB5C_HUMAN	RAB5C	7	8	710000	0.0031				sp|Q9BUF5|TBB6_HUMAN	TUBB6	8	12	1800000	0.0221			sp|Q13573|SNW1_HUMAN	SNW1	7	8	450000	0.00722		sp|P55884|EIF3B_HUMAN
	sp|P26599|PTBP1_HUMAN	PTBP1	3	3	32000	0.0264			sp|Q9UMS4|PRP19_HUMAN	PRPF19	4	4	130000	0.0634			sp|P23246|SFPQ_HUMAN	SFPQ	7	7	680000	0.00497			sp|P49915|GUAA_HUMAN	GMPS	7	8	550000	0.00241				sp|P62195|PRS8_HUMAN	PSMC5	8	12	570000	0.00695			sp|P07814|SYEP_HUMAN	EPRS	7	8	440000	0.00704		sp|P54886|P5CS_HUMAN
	sp|Q96QR8|PURB_HUMAN	PURB	3	3	65000	0.0542			sp|O43290|SNUT1_HUMAN	SART1	4	4	45000	0.0225			sp|P62258|1433E_HUMAN	YWHAE	7	7	560000	0.00413			sp|Q08211|DHX9_HUMAN	DHX9	7	8	730000	0.00321				sp|Q15365|PCBP1_HUMAN	PCBP1	8	12	1400000	0.0174			sp|O00264|PGRC1_HUMAN	PGRMC1	7	8	1900000	0.0299		sp|Q13724|MOGS_HUMAN
	sp|P18124|RL7_HUMAN	RPL7	3	3	120000	0.1			sp|P35268|RL22_HUMAN	RPL22	4	4	270000	0.13			sp|P55084|ECHB_HUMAN	HADHB	7	7	680000	0.00499			sp|P06493|CDK1_HUMAN	CDK1	7	8	730000	0.00318				sp|Q9Y285|SYFA_HUMAN	FARSA	8	11	790000	0.00973			sp|Q15386|UBE3C_HUMAN	UBE3C	7	8	330000	0.00541		sp|P35580|MYH10_HUMAN
	sp|P33992|MCM5_HUMAN	MCM5	3	3	22000	0.0182			sp|O43318|M3K7_HUMAN	MAP3K7	4	4	51000	0.0258			sp|Q9NUU6|F105A_HUMAN	FAM105A	7	7	2800000	0.0206			sp|O60716|CTND1_HUMAN	CTNND1	7	8	470000	0.00204				sp|P21796|VDAC1_HUMAN	VDAC1	8	11	2800000	0.0343			sp|Q7KZF4|SND1_HUMAN	SND1	7	8	470000	0.00764		sp|Q01082|SPTB2_HUMAN
	sp|P62277|RS13_HUMAN	RPS13	3	3	100000	0.0848			sp|O14979|HNRDL_HUMAN	HNRNPDL	4	4	180000	0.0893			sp|P55060|XPO2_HUMAN	CSE1L	7	7	310000	0.00228			sp|P32119|PRDX2_HUMAN	PRDX2	7	8	2800000	0.0122				sp|P04792|HSPB1_HUMAN	HSPB1	8	11	1400000	0.017			sp|Q12906|ILF3_HUMAN	ILF3	7	8	610000	0.00984		sp|Q06830|PRDX1_HUMAN
	sp|Q8TD47|RS4Y2_HUMAN	RPS4Y2	3	3	150000	0.12			sp|Q96GA3|LTV1_HUMAN	LTV1	4	4	46000	0.0233			sp|P22234|PUR6_HUMAN	PAICS	7	7	450000	0.00326			sp|Q6YN16|HSDL2_HUMAN	HSDL2	7	7	1100000	0.00486				sp|Q99613|EIF3C_HUMAN	EIF3C	8	10	520000	0.00643			sp|P35998|PRS7_HUMAN	PSMC2	7	8	380000	0.00614		sp|Q14240|IF4A2_HUMAN
	sp|P42285|SK2L2_HUMAN	SKIV2L2	3	3	25000	0.0204			sp|O94776|MTA2_HUMAN	MTA2	4	4	43000	0.0218			sp|Q9H936|GHC1_HUMAN	SLC25A22	7	7	890000	0.00651			sp|P78346|RPP30_HUMAN	RPP30	7	7	390000	0.00173				sp|Q9UJZ1|STML2_HUMAN	STOML2	8	9	870000	0.0107			sp|Q15365|PCBP1_HUMAN	PCBP1	7	8	1300000	0.0217		sp|Q32P51|RA1L2_HUMAN
	sp|P62424|RL7A_HUMAN	RPL7A	3	3	81000	0.0672			sp|Q7L2E3|DHX30_HUMAN	DHX30	4	4	36000	0.0179			sp|P11498|PYC_HUMAN	PC	7	7	1000000	0.00753			sp|P53618|COPB_HUMAN	COPB1	7	7	770000	0.00337				sp|P61978|HNRPK_HUMAN	HNRNPK	8	9	1900000	0.0238			sp|Q04837|SSBP_HUMAN	SSBP1	7	8	960000	0.0156		sp|P40227|TCPZ_HUMAN
	sp|P49327|FAS_HUMAN	FASN	3	3	25000	0.0212			sp|Q13347|EIF3I_HUMAN	EIF3I	4	4	59000	0.0297			sp|Q15427|SF3B4_HUMAN	SF3B4	6	11	5400000	0.0395			sp|P51648|AL3A2_HUMAN	ALDH3A2	7	7	1800000	0.00787				sp|Q13435|SF3B2_HUMAN	SF3B2	8	9	440000	0.00544			sp|Q15005|SPCS2_HUMAN	SPCS2	7	8	560000	0.00906		sp|P23246|SFPQ_HUMAN
	sp|P62280|RS11_HUMAN	RPS11	3	3	140000	0.12			sp|P38159|RBMX_HUMAN	RBMX	4	4	240000	0.12			IGH1M_MOUSE	Ighg1	6	11	4500000	0.0332			sp|P09874|PARP1_HUMAN	PARP1	7	7	540000	0.00236				sp|P40939|ECHA_HUMAN	HADHA	8	9	750000	0.00915			sp|P54652|HSP72_HUMAN	HSPA2	7	8	8800000	0.14		sp|P36578|RL4_HUMAN
	sp|Q9Y657|SPIN1_HUMAN	SPIN1	3	3	85000	0.0711			sp|P04843|RPN1_HUMAN	RPN1	4	4	27000	0.0136			sp|P78346|RPP30_HUMAN	RPP30	6	9	360000	0.00265			sp|P35232|PHB_HUMAN	PHB	7	7	1100000	0.00471				sp|P26599|PTBP1_HUMAN	PTBP1	8	9	840000	0.0103			sp|Q14318|FKBP8_HUMAN	FKBP8	7	7	1400000	0.0226		sp|Q9H4I3|TRABD_HUMAN
	sp|P26373|RL13_HUMAN	RPL13	3	3	120000	0.098			sp|P00387|NB5R3_HUMAN	CYB5R3	4	4	63000	0.0319			sp|P22413|ENPP1_HUMAN	ENPP1	6	9	430000	0.00319			sp|P23246|SFPQ_HUMAN	SFPQ	7	7	2100000	0.00938				sp|Q6P3W7|SCYL2_HUMAN	SCYL2	8	9	1000000	0.0127			sp|Q9NVH1|DJC11_HUMAN	DNAJC11	7	7	610000	0.00979		sp|Q16891|MIC60_HUMAN
	sp|P31943|HNRH1_HUMAN	HNRNPH1	2	3	200000	0.17			sp|P17844|DDX5_HUMAN	DDX5	4	4	220000	0.11			sp|P63173|RL38_HUMAN	RPL38	6	9	12000000	0.0868			sp|O00148|DX39A_HUMAN	DDX39A	7	7	1200000	0.00539				sp|P62244|RS15A_HUMAN	RPS15A	8	9	2800000	0.0348			sp|Q9BSJ8|ESYT1_HUMAN	ESYT1	7	7	240000	0.00389		sp|P14868|SYDC_HUMAN
	sp|Q9Y6Y0|NS1BP_HUMAN	IVNS1ABP	2	3	38000	0.0316			sp|Q9NZC9|SMAL1_HUMAN	SMARCAL1	4	4	41000	0.0206			sp|P62263|RS14_HUMAN	RPS14	6	8	4300000	0.0316			sp|P14868|SYDC_HUMAN	DARS	7	7	1100000	0.00495				sp|P62701|RS4X_HUMAN	RPS4X	8	9	1000000	0.0124			sp|P43243|MATR3_HUMAN	MATR3	7	7	560000	0.0091		sp|P30041|PRDX6_HUMAN
	sp|Q9H2U1|DHX36_HUMAN	DHX36	2	3	21000	0.0171			sp|Q92499|DDX1_HUMAN	DDX1	4	4	47000	0.0235			sp|Q6YN16|HSDL2_HUMAN	HSDL2	6	8	850000	0.00626			sp|O15371|EIF3D_HUMAN	EIF3D	7	7	420000	0.00183				sp|P08865|RSSA_HUMAN	RPSA	8	8	1200000	0.0143			sp|Q9UMS4|PRP19_HUMAN	PRPF19	7	7	470000	0.00765		sp|O14929|HAT1_HUMAN
	sp|O95831|AIFM1_HUMAN	AIFM1	2	3	19000	0.0155			sp|Q16629|SRSF7_HUMAN	SRSF7	4	4	220000	0.11			sp|Q96I24|FUBP3_HUMAN	FUBP3	6	8	500000	0.00367			sp|P07814|SYEP_HUMAN	EPRS	7	7	370000	0.00164				sp|P39656|OST48_HUMAN	DDOST	8	8	600000	0.00732			sp|P62263|RS14_HUMAN	RPS14	7	7	2000000	0.0316		sp|Q8N1F7|NUP93_HUMAN
	sp|P52292|IMA1_HUMAN	KPNA2	2	3	16000	0.013			sp|O00159|MYO1C_HUMAN	MYO1C	4	4	26000	0.0133			sp|P43243|MATR3_HUMAN	MATR3	6	8	540000	0.00394			sp|P46060|RAGP1_HUMAN	RANGAP1	7	7	470000	0.00206				sp|P30519|HMOX2_HUMAN	HMOX2	8	8	410000	0.00499			sp|P50402|EMD_HUMAN	EMD	7	7	770000	0.0124		sp|Q9Y3I0|RTCB_HUMAN
	sp|Q16531|DDB1_HUMAN	DDB1	2	3	18000	0.0148			sp|Q9Y676|RT18B_HUMAN	MRPS18B	4	4	91000	0.046			sp|P24666|PPAC_HUMAN	ACP1	6	7	1100000	0.00837			sp|Q99832|TCPH_HUMAN	CCT7	7	7	970000	0.00425				sp|Q9UNF1|MAGD2_HUMAN	MAGED2	8	8	610000	0.00743			sp|Q99729|ROAA_HUMAN	HNRNPAB	7	7	720000	0.0117		sp|P31947|1433S_HUMAN
	sp|Q16352|AINX_HUMAN	INA	2	3	610000	0.51			sp|Q1KMD3|HNRL2_HUMAN	HNRNPUL2	4	4	34000	0.0173			sp|P52292|IMA1_HUMAN	KPNA2	6	7	540000	0.00396			sp|Q8NBQ5|DHB11_HUMAN	HSD17B11	7	7	1100000	0.00485				sp|Q8IY17|PLPL6_HUMAN	PNPLA6	8	8	460000	0.00569			sp|P62258|1433E_HUMAN	YWHAE	7	7	690000	0.0112		sp|O75643|U520_HUMAN
	sp|P62314|SMD1_HUMAN	SNRPD1	2	3	82000	0.0679			sp|P62851|RS25_HUMAN	RPS25	4	4	300000	0.15			sp|P62195|PRS8_HUMAN	PSMC5	6	7	290000	0.00215			sp|P07237|PDIA1_HUMAN	P4HB	7	7	490000	0.00214				sp|Q9NXE4|NSMA3_HUMAN	SMPD4	8	8	520000	0.00633			sp|P54136|SYRC_HUMAN	RARS	7	7	800000	0.0129		sp|P63261|ACTG_HUMAN
	sp|Q9Y262|EIF3L_HUMAN	EIF3L	2	2	33000	0.0279			sp|Q06830|PRDX1_HUMAN	PRDX1	4	4	130000	0.0674			sp|Q9BPW8|NIPS1_HUMAN	NIPSNAP1	6	7	670000	0.00495			sp|P11940|PABP1_HUMAN	PABPC1	7	7	550000	0.0024				sp|O76031|CLPX_HUMAN	CLPX	8	8	480000	0.00585			sp|O15371|EIF3D_HUMAN	EIF3D	7	7	380000	0.00615		sp|Q14103|HNRPD_HUMAN
	sp|P40227|TCPZ_HUMAN	CCT6A	2	2	15000	0.0126			sp|Q13895|BYST_HUMAN	BYSL	4	4	85000	0.0426			sp|P06733|ENOA_HUMAN	ENO1	6	7	340000	0.00253			sp|P23528|COF1_HUMAN	CFL1	6	11	8600000	0.0376				sp|P09874|PARP1_HUMAN	PARP1	8	8	800000	0.00984			sp|P35232|PHB_HUMAN	PHB	7	7	820000	0.0133		sp|P35232|PHB_HUMAN
	sp|P08865|RSSA_HUMAN	RPSA	2	2	260000	0.22			sp|Q14974|IMB1_HUMAN	KPNB1	3	6	38000	0.0193			sp|Q04323|UBXN1_HUMAN	UBXN1	6	7	380000	0.00278			sp|P07437|TBB5_HUMAN	TUBB	6	10	25000000	0.11				sp|P48047|ATPO_HUMAN	ATP5O	8	8	1300000	0.0165			sp|P49903|SPS1_HUMAN	SEPHS1	7	7	250000	0.00404		sp|Q8NC51|PAIRB_HUMAN
	sp|P62995|TRA2B_HUMAN	TRA2B	2	2	41000	0.0344			sp|Q9NXV2|KCTD5_HUMAN	KCTD5	3	6	3700000	1.85			sp|Q13263|TIF1B_HUMAN	TRIM28	6	7	380000	0.00281			sp|P26599|PTBP1_HUMAN	PTBP1	6	10	1500000	0.00646				sp|P35232|PHB_HUMAN	PHB	8	8	730000	0.00898			sp|Q09028|RBBP4_HUMAN	RBBP4	7	7	1300000	0.0203		sp|P54136|SYRC_HUMAN
	sp|O00303|EIF3F_HUMAN	EIF3F	2	2	30000	0.0252			sp|P47897|SYQ_HUMAN	QARS	3	5	35000	0.0178			sp|P05388|RLA0_HUMAN	RPLP0	6	7	980000	0.00719			sp|P30519|HMOX2_HUMAN	HMOX2	6	8	610000	0.00267				sp|P08240|SRPRA_HUMAN	SRPRA	8	8	510000	0.00621			sp|Q86VP6|CAND1_HUMAN	CAND1	7	7	410000	0.00656		sp|P23284|PPIB_HUMAN
	sp|O95232|LC7L3_HUMAN	LUC7L3	2	2	44000	0.0365			sp|P84098|RL19_HUMAN	RPL19	3	4	320000	0.16			sp|Q9BSD7|NTPCR_HUMAN	NTPCR	6	7	1300000	0.00938			sp|Q99611|SPS2_HUMAN	SEPHS2	6	8	1700000	0.00737				sp|Q6NUK1|SCMC1_HUMAN	SLC25A24	8	8	420000	0.00519			sp|Q16850|CP51A_HUMAN	CYP51A1	7	7	320000	0.00524		sp|Q14974|IMB1_HUMAN
	sp|Q5BKZ1|ZN326_HUMAN	ZNF326	2	2	42000	0.0351			sp|P32969|RL9_HUMAN	RPL9	3	4	250000	0.13			sp|P08559|ODPA_HUMAN	PDHA1	6	7	1200000	0.0088			sp|P27694|RFA1_HUMAN	RPA1	6	8	460000	0.002				sp|P30876|RPB2_HUMAN	POLR2B	8	8	390000	0.00473			sp|Q16891|MIC60_HUMAN	IMMT	7	7	720000	0.0117		sp|Q92598|HS105_HUMAN
	sp|Q86V81|THOC4_HUMAN	ALYREF	2	2	43000	0.0361			sp|Q8WU90|ZC3HF_HUMAN	ZC3H15	3	4	47000	0.0236			sp|Q14204|DYHC1_HUMAN	DYNC1H1	6	6	290000	0.00213			sp|Q8N1F7|NUP93_HUMAN	NUP93	6	8	1500000	0.00672				sp|O00264|PGRC1_HUMAN	PGRMC1	7	10	2000000	0.024			sp|Q8N1F7|NUP93_HUMAN	NUP93	7	7	410000	0.0066		sp|Q15365|PCBP1_HUMAN
	sp|P06733|ENOA_HUMAN	ENO1	2	2	17000	0.0142			sp|P31942|HNRH3_HUMAN	HNRNPH3	3	4	120000	0.0612			sp|P12268|IMDH2_HUMAN	IMPDH2	6	6	440000	0.00325			sp|Q9NXV2|KCTD5_HUMAN	KCTD5	6	8	2700000	0.0118				sp|Q09028|RBBP4_HUMAN	RBBP4	7	9	2100000	0.0263			sp|Q9Y4P3|TBL2_HUMAN	TBL2	7	7	550000	0.0089		sp|P51648|AL3A2_HUMAN
	sp|P55265|DSRAD_HUMAN	ADAR	2	2	11000	0.0092			sp|Q9UN86|G3BP2_HUMAN	G3BP2	3	4	81000	0.0411			sp|O75489|NDUS3_HUMAN	NDUFS3	6	6	570000	0.00421			sp|O75688|PPM1B_HUMAN	PPM1B	6	8	440000	0.00193				sp|Q15386|UBE3C_HUMAN	UBE3C	7	8	430000	0.00528			sp|P36578|RL4_HUMAN	RPL4	7	7	860000	0.0139		sp|O60884|DNJA2_HUMAN
	sp|Q7Z353|HDX_HUMAN	HDX	2	2	26000	0.0219			sp|Q96KR1|ZFR_HUMAN	ZFR	3	4	38000	0.0192			sp|P07814|SYEP_HUMAN	EPRS	6	6	260000	0.00188			sp|P45880|VDAC2_HUMAN	VDAC2	6	8	9700000	0.0425				sp|P27824|CALX_HUMAN	CANX	7	8	2100000	0.0258			sp|Q6NUK1|SCMC1_HUMAN	SLC25A24	7	7	310000	0.00507		sp|P43243|MATR3_HUMAN
	sp|Q13765|NACA_HUMAN	NACA	2	2	23000	0.0188			sp|P35637|FUS_HUMAN	FUS	3	4	130000	0.066			sp|Q14165|MLEC_HUMAN	MLEC	6	6	540000	0.00394			sp|O95881|TXD12_HUMAN	TXNDC12	6	7	2100000	0.00921				sp|Q9NXV2|KCTD5_HUMAN	KCTD5	7	8	7900000	0.0971			sp|Q9Y679|AUP1_HUMAN	AUP1	6	14	1200000	0.0188		sp|P53007|TXTP_HUMAN
	sp|P13639|EF2_HUMAN	EEF2	2	2	17000	0.0141			sp|Q7L0Y3|MRRP1_HUMAN	TRMT10C	3	4	73000	0.0367			sp|P12956|XRCC6_HUMAN	XRCC6	6	6	230000	0.00172			sp|P52907|CAZA1_HUMAN	CAPZA1	6	7	880000	0.00384				sp|P34932|HSP74_HUMAN	HSPA4	7	8	380000	0.00463			sp|P07910|HNRPC_HUMAN	HNRNPC	6	9	2500000	0.0396		sp|P04792|HSPB1_HUMAN
	sp|P17661|DESM_HUMAN	DES	2	2	350000	0.29			sp|P08708|RS17_HUMAN	RPS17	3	4	67000	0.0337			sp|Q9NRK6|ABCBA_HUMAN	ABCB10	6	6	450000	0.00333			sp|P12956|XRCC6_HUMAN	XRCC6	6	7	530000	0.00232				sp|P11177|ODPB_HUMAN	PDHB	7	8	770000	0.00942			sp|P23528|COF1_HUMAN	CFL1	6	8	2400000	0.0394		sp|Q9NXS2|QPCTL_HUMAN
	sp|P62316|SMD2_HUMAN	SNRPD2	2	2	38000	0.0319			sp|Q09028|RBBP4_HUMAN	RBBP4	3	4	92000	0.0462			sp|P00492|HPRT_HUMAN	HPRT1	6	6	370000	0.00275			sp|Q9BPW8|NIPS1_HUMAN	NIPSNAP1	6	7	1300000	0.00556				sp|Q9BSJ8|ESYT1_HUMAN	ESYT1	7	8	330000	0.00409			sp|P55795|HNRH2_HUMAN	HNRNPH2	6	8	2900000	0.0465		sp|P04075|ALDOA_HUMAN
	sp|Q9NQ39|RS10L_HUMAN	RPS10P5	2	2	220000	0.18			sp|Q14694|UBP10_HUMAN	USP10	3	4	23000	0.0118			sp|O43143|DHX15_HUMAN	DHX15	6	6	230000	0.00166			sp|P12004|PCNA_HUMAN	PCNA	6	7	670000	0.00295				sp|Q5VV42|CDKAL_HUMAN	CDKAL1	7	8	1800000	0.0221			sp|P07237|PDIA1_HUMAN	P4HB	6	8	270000	0.0043		sp|Q9NRG9|AAAS_HUMAN
	sp|P54652|HSP72_HUMAN	HSPA2	2	2	77000	0.0641			sp|P62263|RS14_HUMAN	RPS14	3	4	810000	0.41			sp|P17858|PFKAL_HUMAN	PFKL	6	6	280000	0.00202			sp|Q09028|RBBP4_HUMAN	RBBP4	6	7	1300000	0.00584				sp|P50416|CPT1A_HUMAN	CPT1A	7	8	420000	0.00514			IGH1M_MOUSE	Ighg1	6	8	3000000	0.0484		sp|P13797|PLST_HUMAN
	sp|P82650|RT22_HUMAN	MRPS22	2	2	31000	0.0259			sp|Q13242|SRSF9_HUMAN	SRSF9	3	4	79000	0.0399			sp|P06493|CDK1_HUMAN	CDK1	6	6	390000	0.00289			sp|A1L0T0|ILVBL_HUMAN	ILVBL	6	7	540000	0.00236				sp|P62263|RS14_HUMAN	RPS14	7	8	1900000	0.0229			sp|P08754|GNAI3_HUMAN	GNAI3	6	7	900000	0.0145		sp|O60762|DPM1_HUMAN
	sp|P42167|LAP2B_HUMAN	TMPO	2	2	15000	0.0121			sp|P09661|RU2A_HUMAN	SNRPA1	3	4	48000	0.024			sp|Q96IJ6|GMPPA_HUMAN	GMPPA	6	6	380000	0.00276			sp|P12268|IMDH2_HUMAN	IMPDH2	6	7	850000	0.00372				sp|P49588|SYAC_HUMAN	AARS	7	8	500000	0.00617			sp|Q8IY17|PLPL6_HUMAN	PNPLA6	6	7	380000	0.00613		sp|P49903|SPS1_HUMAN
	sp|P24534|EF1B_HUMAN	EEF1B2	2	2	7900	0.00659			sp|P55036|PSMD4_HUMAN	PSMD4	3	4	47000	0.0236			sp|Q08211|DHX9_HUMAN	DHX9	6	6	260000	0.00191			sp|Q9Y3I0|RTCB_HUMAN	RTCB	6	7	320000	0.00139				sp|O43390|HNRPR_HUMAN	HNRNPR	7	8	370000	0.00457			sp|O15523|DDX3Y_HUMAN	DDX3Y	6	7	560000	0.00902		sp|A0FGR8|ESYT2_HUMAN
	sp|P07814|SYEP_HUMAN	EPRS	2	2	6000	0.00496			tr|B2R5W2|B2R5W2_HUMAN	HNRNPC	3	3	96000	0.0485			sp|Q15366|PCBP2_HUMAN	PCBP2	6	6	1200000	0.00845			sp|P22234|PUR6_HUMAN	PAICS	6	7	890000	0.00392				sp|P15880|RS2_HUMAN	RPS2	7	8	1800000	0.0223			sp|P67809|YBOX1_HUMAN	YBX1	6	7	1100000	0.0183		sp|Q9NZI8|IF2B1_HUMAN
	sp|P14866|HNRPL_HUMAN	HNRNPL	2	2	85000	0.0707			sp|Q99714|HCD2_HUMAN	HSD17B10	3	3	200000	0.1			sp|Q13308|PTK7_HUMAN	PTK7	6	6	210000	0.00157			sp|P18031|PTN1_HUMAN	PTPN1	6	7	810000	0.00355				sp|O75489|NDUS3_HUMAN	NDUFS3	7	7	560000	0.00691			sp|P27824|CALX_HUMAN	CANX	6	7	1300000	0.0207		sp|P31948|STIP1_HUMAN
	sp|P78347|GTF2I_HUMAN	GTF2I	2	2	12000	0.00987			sp|Q01844|EWS_HUMAN	EWSR1	3	3	39000	0.0196			sp|P00338|LDHA_HUMAN	LDHA	6	6	420000	0.00309			sp|P31948|STIP1_HUMAN	STIP1	6	7	640000	0.0028				sp|P35998|PRS7_HUMAN	PSMC2	7	7	400000	0.00493			sp|A8CG34|P121C_HUMAN	POM121C	6	7	270000	0.00436		sp|P31040|SDHA_HUMAN
	sp|P55036|PSMD4_HUMAN	PSMD4	2	2	12000	0.0103			sp|P08238|HS90B_HUMAN	HSP90AB1	3	3	70000	0.0352			sp|P35579|MYH9_HUMAN	MYH9	6	6	180000	0.00132			sp|P08574|CY1_HUMAN	CYC1	6	7	4200000	0.0184				sp|O15523|DDX3Y_HUMAN	DDX3Y	7	7	520000	0.00635			sp|P11940|PABP1_HUMAN	PABPC1	6	7	510000	0.00826		sp|O00425|IF2B3_HUMAN
	sp|Q9Y224|CN166_HUMAN	C14orf166	2	2	12000	0.00998			sp|P35606|COPB2_HUMAN	COPB2	3	3	43000	0.0214			sp|P33991|MCM4_HUMAN	MCM4	6	6	280000	0.00205			sp|P62805|H4_HUMAN	HIST1H4A	6	7	3600000	0.016				sp|O15269|SPTC1_HUMAN	SPTLC1	7	7	5100000	0.0626			sp|Q15366|PCBP2_HUMAN	PCBP2	6	7	1100000	0.0179		sp|Q9Y5K3|PCY1B_HUMAN
	sp|P84098|RL19_HUMAN	RPL19	2	2	39000	0.0321			sp|P29692|EF1D_HUMAN	EEF1D	3	3	240000	0.12			sp|Q58FF8|H90B2_HUMAN	HSP90AB2P	6	6	4000000	0.0294			sp|Q96TC7|RMD3_HUMAN	RMDN3	6	7	940000	0.00412				sp|O15371|EIF3D_HUMAN	EIF3D	7	7	410000	0.00497			sp|O75821|EIF3G_HUMAN	EIF3G	6	7	360000	0.00586		sp|Q9NR30|DDX21_HUMAN
	sp|P62753|RS6_HUMAN	RPS6	2	2	110000	0.0889			sp|P17987|TCPA_HUMAN	TCP1	3	3	40000	0.0201			sp|P18031|PTN1_HUMAN	PTPN1	6	6	710000	0.00518			sp|Q9BUF5|TBB6_HUMAN	TUBB6	6	6	690000	0.00301				sp|P11388|TOP2A_HUMAN	TOP2A	7	7	280000	0.00344			sp|Q9UM54|MYO6_HUMAN	MYO6	6	7	400000	0.00643		sp|Q6P1J9|CDC73_HUMAN
	sp|P62913|RL11_HUMAN	RPL11	2	2	160000	0.13			sp|P07900|HS90A_HUMAN	HSP90AA1	3	3	110000	0.0575			sp|P62805|H4_HUMAN	HIST1H4A	6	6	1700000	0.0124			sp|Q8WVX9|FACR1_HUMAN	FAR1	6	6	880000	0.00387				sp|Q8NHW5|RLA0L_HUMAN	RPLP0P6	7	7	2500000	0.031			sp|P55036|PSMD4_HUMAN	PSMD4	6	7	1100000	0.0176		sp|Q8WVX9|FACR1_HUMAN
	sp|P07355|ANXA2_HUMAN	ANXA2	2	2	25000	0.0208			sp|P05388|RLA0_HUMAN	RPLP0	3	3	65000	0.0329			sp|P15880|RS2_HUMAN	RPS2	6	6	1500000	0.0109			sp|Q9BYD3|RM04_HUMAN	MRPL4	6	6	540000	0.00237				sp|P52701|MSH6_HUMAN	MSH6	7	7	480000	0.00592			sp|P35606|COPB2_HUMAN	COPB2	6	7	520000	0.00847		sp|P18031|PTN1_HUMAN
	sp|P41219|PERI_HUMAN	PRPH	2	2	48000	0.0396			sp|Q7Z353|HDX_HUMAN	HDX	3	3	51000	0.0258			sp|Q13162|PRDX4_HUMAN	PRDX4	6	6	850000	0.0062			sp|Q9NRK6|ABCBA_HUMAN	ABCB10	6	6	650000	0.00283				sp|Q9HAV4|XPO5_HUMAN	XPO5	7	7	200000	0.00244			sp|P30876|RPB2_HUMAN	POLR2B	6	7	310000	0.00502		sp|O76031|CLPX_HUMAN
	sp|Q3V6T2|GRDN_HUMAN	CCDC88A	2	2	17000	0.0141			sp|P33993|MCM7_HUMAN	MCM7	3	3	12000	0.00612			sp|P53350|PLK1_HUMAN	PLK1	6	6	240000	0.00179			sp|Q6ZRP7|QSOX2_HUMAN	QSOX2	6	6	1200000	0.00513				sp|Q7Z434|MAVS_HUMAN	MAVS	7	7	490000	0.00599			sp|P35613|BASI_HUMAN	BSG	6	6	750000	0.0121		sp|O43707|ACTN4_HUMAN
	sp|Q07020|RL18_HUMAN	RPL18	2	2	93000	0.0773			sp|P05023|AT1A1_HUMAN	ATP1A1	3	3	33000	0.0166			sp|P54652|HSP72_HUMAN	HSPA2	6	6	4300000	0.0315			sp|P35613|BASI_HUMAN	BSG	6	6	1800000	0.00779				sp|P47897|SYQ_HUMAN	QARS	7	7	410000	0.00505			sp|Q9Y2L1|RRP44_HUMAN	DIS3	6	6	570000	0.00926		sp|Q9BTV4|TMM43_HUMAN
	sp|Q9HCS7|SYF1_HUMAN	XAB2	2	2	9300	0.00774			sp|P60866|RS20_HUMAN	RPS20	3	3	590000	0.3			sp|P30041|PRDX6_HUMAN	PRDX6	6	6	550000	0.00402			sp|Q13283|G3BP1_HUMAN	G3BP1	6	6	380000	0.00166				sp|Q9NTJ5|SAC1_HUMAN	SACM1L	7	7	390000	0.00475			sp|Q9BQA1|MEP50_HUMAN	WDR77	6	6	1500000	0.0235		sp|Q8WWY3|PRP31_HUMAN
	sp|P62987|RL40_HUMAN	UBA52	2	2	430000	0.36			sp|Q9P2R3|ANFY1_HUMAN	ANKFY1	3	3	49000	0.0247			sp|P32119|PRDX2_HUMAN	PRDX2	6	6	1500000	0.0113			sp|Q9Y295|DRG1_HUMAN	DRG1	6	6	530000	0.00231				sp|O43491|E41L2_HUMAN	EPB41L2	7	7	460000	0.00569			sp|O96008|TOM40_HUMAN	TOMM40	6	6	650000	0.0105		sp|Q86VI3|IQGA3_HUMAN
	sp|Q15459|SF3A1_HUMAN	SF3A1	2	2	44000	0.0364			sp|O95881|TXD12_HUMAN	TXNDC12	3	3	110000	0.0561			sp|Q16891|MIC60_HUMAN	IMMT	6	6	310000	0.0023			sp|Q9Y678|COPG1_HUMAN	COPG1	6	6	330000	0.00147				sp|P36542|ATPG_HUMAN	ATP5C1	7	7	2500000	0.0313			sp|P17812|PYRG1_HUMAN	CTPS1	6	6	310000	0.00501		sp|P11172|UMPS_HUMAN
	sp|P62304|RUXE_HUMAN	SNRPE	2	2	37000	0.0312			sp|O94906|PRP6_HUMAN	PRPF6	3	3	51000	0.0258			sp|O95347|SMC2_HUMAN	SMC2	6	6	320000	0.00238			sp|P33897|ABCD1_HUMAN	ABCD1	6	6	600000	0.00262				sp|Q9NZ01|TECR_HUMAN	TECR	7	7	1200000	0.0146			sp|Q9UBF2|COPG2_HUMAN	COPG2	6	6	250000	0.00404		sp|Q9BVA1|TBB2B_HUMAN
	sp|P05388|RLA0_HUMAN	RPLP0	2	2	50000	0.0415			sp|P61163|ACTZ_HUMAN	ACTR1A	3	3	86000	0.0435			sp|P55795|HNRH2_HUMAN	HNRNPH2	5	9	2400000	0.0179			sp|Q9UNF1|MAGD2_HUMAN	MAGED2	6	6	410000	0.0018				sp|P19474|RO52_HUMAN	TRIM21	7	7	940000	0.0115			sp|O00231|PSD11_HUMAN	PSMD11	6	6	320000	0.00519		sp|P08238|HS90B_HUMAN
	sp|Q15274|NADC_HUMAN	QPRT	2	2	50000	0.0419			sp|Q99613|EIF3C_HUMAN	EIF3C	3	3	72000	0.0364			sp|Q9Y6C9|MTCH2_HUMAN	MTCH2	5	8	830000	0.00606			sp|Q92598|HS105_HUMAN	HSPH1	6	6	730000	0.00322				sp|P07237|PDIA1_HUMAN	P4HB	7	7	300000	0.00364			sp|P11441|UBL4A_HUMAN	UBL4A	6	6	460000	0.00744		sp|O43175|SERA_HUMAN
	sp|O00425|IF2B3_HUMAN	IGF2BP3	2	2	39000	0.0327			sp|Q09161|NCBP1_HUMAN	NCBP1	3	3	42000	0.0209			sp|Q96H79|ZCCHL_HUMAN	ZC3HAV1L	5	7	780000	0.00574			sp|Q6P2Q9|PRP8_HUMAN	PRPF8	6	6	210000	0.000917				sp|P62269|RS18_HUMAN	RPS18	7	7	1400000	0.0168			sp|P55209|NP1L1_HUMAN	NAP1L1	6	6	530000	0.00859		sp|P62701|RS4X_HUMAN
	sp|P35244|RFA3_HUMAN	RPA3	2	2	71000	0.0592			sp|P54652|HSP72_HUMAN	HSPA2	3	3	290000	0.15			sp|P42677|RS27_HUMAN	RPS27	5	7	4700000	0.0342			sp|P54136|SYRC_HUMAN	RARS	6	6	610000	0.00266				sp|Q99611|SPS2_HUMAN	SEPHS2	7	7	600000	0.0073			sp|P62241|RS8_HUMAN	RPS8	6	6	830000	0.0134		sp|P08865|RSSA_HUMAN
	tr|Q8TE01|Q8TE01_HUMAN	derp12	2	2	81000	0.0678			sp|P55884|EIF3B_HUMAN	EIF3B	3	3	55000	0.0275			sp|Q9BYD3|RM04_HUMAN	MRPL4	5	6	580000	0.00422			sp|P00338|LDHA_HUMAN	LDHA	6	6	450000	0.00195				sp|O95347|SMC2_HUMAN	SMC2	7	7	340000	0.00412			sp|P36542|ATPG_HUMAN	ATP5C1	6	6	1500000	0.0245		sp|Q9Y277|VDAC3_HUMAN
	sp|P83731|RL24_HUMAN	RPL24	2	2	51000	0.0424			sp|Q9UKV3|ACINU_HUMAN	ACIN1	3	3	28000	0.014			sp|Q15029|U5S1_HUMAN	EFTUD2	5	6	210000	0.00154			sp|P15880|RS2_HUMAN	RPS2	6	6	2400000	0.0107				sp|P39019|RS19_HUMAN	RPS19	7	7	640000	0.00788			sp|P49915|GUAA_HUMAN	GMPS	6	6	170000	0.00277		sp|P62269|RS18_HUMAN
	sp|P16403|H12_HUMAN	HIST1H1C	2	2	56000	0.0468			sp|P42677|RS27_HUMAN	RPS27	3	3	66000	0.0334			sp|Q3ZCQ8|TIM50_HUMAN	TIMM50	5	6	920000	0.00672			sp|Q3ZCQ8|TIM50_HUMAN	TIMM50	5	8	1800000	0.00795				sp|P62987|RL40_HUMAN	UBA52	6	16	170000000	2.08			sp|Q8NHW5|RLA0L_HUMAN	RPLP0P6	6	6	2200000	0.0361		sp|P22234|PUR6_HUMAN
	IGKC_MOUSE		2	2	22000	0.0182			sp|Q9BVP2|GNL3_HUMAN	GNL3	3	3	13000	0.00637			sp|P17980|PRS6A_HUMAN	PSMC3	5	6	230000	0.00166			sp|P55795|HNRH2_HUMAN	HNRNPH2	5	8	4300000	0.0187				sp|Q9Y679|AUP1_HUMAN	AUP1	6	12	1100000	0.0129			sp|Q5VV42|CDKAL_HUMAN	CDKAL1	6	6	440000	0.0071		sp|Q13263|TIF1B_HUMAN
	sp|P51398|RT29_HUMAN	DAP3	2	2	15000	0.0126			sp|Q9BXP5|SRRT_HUMAN	SRRT	3	3	35000	0.0177			sp|O15523|DDX3Y_HUMAN	DDX3Y	5	6	560000	0.00413			sp|P14866|HNRPL_HUMAN	HNRNPL	5	7	1600000	0.00696				sp|Q15366|PCBP2_HUMAN	PCBP2	6	8	1900000	0.0235			sp|P18124|RL7_HUMAN	RPL7	6	6	1200000	0.0192		sp|O00148|DX39A_HUMAN
	sp|P30050|RL12_HUMAN	RPL12	2	2	100000	0.0829			sp|P62191|PRS4_HUMAN	PSMC1	3	3	16000	0.00785			sp|P12004|PCNA_HUMAN	PCNA	5	6	330000	0.00241			sp|Q15637|SF01_HUMAN	SF1	5	7	820000	0.00358				sp|Q3ZCQ8|TIM50_HUMAN	TIMM50	6	8	1100000	0.0137			sp|P32119|PRDX2_HUMAN	PRDX2	6	6	1700000	0.0268		sp|P62081|RS7_HUMAN
	sp|O00268|TAF4_HUMAN	TAF4	2	2	27000	0.0225			sp|P25789|PSA4_HUMAN	PSMA4	3	3	110000	0.056			sp|O95881|TXD12_HUMAN	TXNDC12	5	6	1400000	0.0103			sp|Q13263|TIF1B_HUMAN	TRIM28	5	7	860000	0.00379				sp|O75821|EIF3G_HUMAN	EIF3G	6	8	460000	0.00569			sp|P16615|AT2A2_HUMAN	ATP2A2	6	6	600000	0.00962		sp|P11177|ODPB_HUMAN
	sp|Q15042|RB3GP_HUMAN	RAB3GAP1	2	2	20000	0.0168			sp|Q14498|RBM39_HUMAN	RBM39	3	3	60000	0.0301			sp|P40937|RFC5_HUMAN	RFC5	5	6	290000	0.00211			sp|P67809|YBOX1_HUMAN	YBX1	5	7	390000	0.00171				sp|O43819|SCO2_HUMAN	SCO2	6	8	1300000	0.0159			sp|Q02878|RL6_HUMAN	RPL6	6	6	370000	0.00596		sp|O15523|DDX3Y_HUMAN
	sp|O43242|PSMD3_HUMAN	PSMD3	2	2	23000	0.0191			sp|P41219|PERI_HUMAN	PRPH	3	3	400000	0.2			sp|Q92947|GCDH_HUMAN	GCDH	5	6	360000	0.00263			sp|P53350|PLK1_HUMAN	PLK1	5	7	350000	0.00152				sp|P45880|VDAC2_HUMAN	VDAC2	6	8	6200000	0.0766			sp|P78527|PRKDC_HUMAN	PRKDC	6	6	180000	0.00288		sp|P62195|PRS8_HUMAN
	sp|O75369|FLNB_HUMAN	FLNB	2	2	9600	0.00799			sp|Q9Y2R9|RT07_HUMAN	MRPS7	3	3	55000	0.0277			sp|P09622|DLDH_HUMAN	DLD	5	6	320000	0.00236			sp|P21796|VDAC1_HUMAN	VDAC1	5	7	830000	0.00363				sp|P52597|HNRPF_HUMAN	HNRNPF	6	7	910000	0.0111			sp|P46781|RS9_HUMAN	RPS9	6	6	1100000	0.017		sp|Q86VP6|CAND1_HUMAN
	sp|Q99873|ANM1_HUMAN	PRMT1	2	2	33000	0.0275			sp|P35579|MYH9_HUMAN	MYH9	3	3	23000	0.0117			sp|Q13685|AAMP_HUMAN	AAMP	5	6	680000	0.00496			sp|O60830|TI17B_HUMAN	TIMM17B	5	7	590000	0.00257				sp|P27708|PYR1_HUMAN	CAD	6	7	320000	0.00396			sp|Q99611|SPS2_HUMAN	SEPHS2	6	6	460000	0.00742		sp|P39656|OST48_HUMAN
	sp|Q9NR30|DDX21_HUMAN	DDX21	2	2	22000	0.0183			tr|Q8TE01|Q8TE01_HUMAN	derp12	3	3	130000	0.0664			sp|O60830|TI17B_HUMAN	TIMM17B	5	6	380000	0.00276			sp|Q58FF6|H90B4_HUMAN	HSP90AB4P	5	7	6900000	0.0302				sp|Q9NVH1|DJC11_HUMAN	DNAJC11	6	7	510000	0.00622			sp|P26373|RL13_HUMAN	RPL13	6	6	790000	0.0128		sp|O95433|AHSA1_HUMAN
	sp|P78527|PRKDC_HUMAN	PRKDC	2	2	13000	0.0111			sp|Q14240|IF4A2_HUMAN	EIF4A2	3	3	91000	0.0457			sp|O15371|EIF3D_HUMAN	EIF3D	5	6	370000	0.00274			sp|P60660|MYL6_HUMAN	MYL6	5	7	940000	0.00411				sp|Q15084|PDIA6_HUMAN	PDIA6	6	7	840000	0.0103			sp|P62987|RL40_HUMAN	UBA52	5	15	120000000	2.01		sp|O00264|PGRC1_HUMAN
	sp|Q9P2R3|ANFY1_HUMAN	ANKFY1	2	2	24000	0.0198			sp|O60825|F262_HUMAN	PFKFB2	3	3	27000	0.0137			sp|O95292|VAPB_HUMAN	VAPB	5	6	360000	0.00263			sp|Q9HCU5|PREB_HUMAN	PREB	5	6	970000	0.00425				sp|P22413|ENPP1_HUMAN	ENPP1	6	7	310000	0.00384			sp|P07437|TBB5_HUMAN	TUBB	5	10	18000000	0.28		sp|Q9Y5M8|SRPRB_HUMAN
	sp|P32969|RL9_HUMAN	RPL9	2	2	120000	0.1			sp|Q9Y3I0|RTCB_HUMAN	RTCB	3	3	57000	0.0287			sp|Q9P035|HACD3_HUMAN	HACD3	5	6	620000	0.00453			sp|P04350|TBB4A_HUMAN	TUBB4A	5	6	2500000	0.0108				sp|Q9UBX3|DIC_HUMAN	SLC25A10	6	7	1600000	0.0193			sp|O60506|HNRPQ_HUMAN	SYNCRIP	5	8	480000	0.00771		sp|Q04323|UBXN1_HUMAN
	sp|Q99613|EIF3C_HUMAN	EIF3C	2	2	31000	0.0255			sp|Q16352|AINX_HUMAN	INA	3	3	220000	0.11			sp|Q2VIR3|IF2GL_HUMAN	EIF2S3L	5	6	270000	0.00198			sp|Q15365|PCBP1_HUMAN	PCBP1	5	6	1100000	0.00503				sp|Q92616|GCN1_HUMAN	GCN1	6	7	200000	0.00251			sp|P09651|ROA1_HUMAN	HNRNPA1	5	8	1300000	0.0218		sp|P53396|ACLY_HUMAN
	sp|P55072|TERA_HUMAN	VCP	2	2	13000	0.0105			sp|P63244|RACK1_HUMAN	RACK1	3	3	180000	0.092			sp|Q8NHW5|RLA0L_HUMAN	RPLP0P6	5	6	1500000	0.0111			sp|Q01813|PFKAP_HUMAN	PFKP	5	6	1100000	0.00469				sp|Q5T9A4|ATD3B_HUMAN	ATAD3B	6	7	1500000	0.019			sp|Q00577|PURA_HUMAN	PURA	5	7	610000	0.00989		sp|P50402|EMD_HUMAN
	sp|O00231|PSD11_HUMAN	PSMD11	2	2	10000	0.00865			sp|P62995|TRA2B_HUMAN	TRA2B	3	3	100000	0.0511			sp|P53396|ACLY_HUMAN	ACLY	5	6	350000	0.00254			sp|P52292|IMA1_HUMAN	KPNA2	5	6	1300000	0.00574				sp|P07910|HNRPC_HUMAN	HNRNPC	6	7	1300000	0.0161			sp|Q9UNF1|MAGD2_HUMAN	MAGED2	5	7	600000	0.00971		sp|Q7Z2W4|ZCCHV_HUMAN
	sp|P62701|RS4X_HUMAN	RPS4X	2	2	110000	0.0934			sp|P06576|ATPB_HUMAN	ATP5B	3	3	29000	0.0148			sp|P16615|AT2A2_HUMAN	ATP2A2	5	6	240000	0.00174			sp|P62333|PRS10_HUMAN	PSMC6	5	6	310000	0.00138				sp|O00148|DX39A_HUMAN	DDX39A	6	7	470000	0.00576			sp|A1L0T0|ILVBL_HUMAN	ILVBL	5	7	220000	0.00353		sp|P19474|RO52_HUMAN
	sp|P41252|SYIC_HUMAN	IARS	2	2	22000	0.0182			sp|P62987|RL40_HUMAN	UBA52	3	3	510000	0.26			sp|P19474|RO52_HUMAN	TRIM21	5	6	1000000	0.00763			sp|P24666|PPAC_HUMAN	ACP1	5	6	1000000	0.00449				sp|O95881|TXD12_HUMAN	TXNDC12	6	7	850000	0.0104			sp|Q58FF6|H90B4_HUMAN	HSP90AB4P	5	7	4100000	0.0661		sp|P48047|ATPO_HUMAN
	sp|P46782|RS5_HUMAN	RPS5	2	2	120000	0.0971			sp|Q14254|FLOT2_HUMAN	FLOT2	3	3	42000	0.0212			sp|P46782|RS5_HUMAN	RPS5	5	6	1200000	0.00871			sp|P56192|SYMC_HUMAN	MARS	5	6	750000	0.0033				sp|Q9H936|GHC1_HUMAN	SLC25A22	6	7	1800000	0.0219			sp|O95292|VAPB_HUMAN	VAPB	5	7	720000	0.0116		sp|O75718|CRTAP_HUMAN
	sp|P08579|RU2B_HUMAN	SNRPB2	2	2	46000	0.0384			sp|Q9Y657|SPIN1_HUMAN	SPIN1	3	3	90000	0.0451			sp|P52907|CAZA1_HUMAN	CAPZA1	5	5	340000	0.00251			sp|P33991|MCM4_HUMAN	MCM4	5	6	1300000	0.0058				sp|P55795|HNRH2_HUMAN	HNRNPH2	6	7	2400000	0.0294			sp|Q99714|HCD2_HUMAN	HSD17B10	5	6	350000	0.00564		sp|P35998|PRS7_HUMAN
	sp|O14654|IRS4_HUMAN	IRS4	2	2	25000	0.0208			sp|P13639|EF2_HUMAN	EEF2	3	3	29000	0.0144			sp|P35249|RFC4_HUMAN	RFC4	5	5	150000	0.00109			sp|P62701|RS4X_HUMAN	RPS4X	5	6	970000	0.00426				sp|Q9UBF2|COPG2_HUMAN	COPG2	6	7	350000	0.00435			sp|Q13263|TIF1B_HUMAN	TRIM28	5	6	390000	0.00634		sp|Q99613|EIF3C_HUMAN
	IGH1M_MOUSE	Ighg1	2	2	74000	0.0615			sp|P50914|RL14_HUMAN	RPL14	3	3	250000	0.12			sp|P51571|SSRD_HUMAN	SSR4	5	5	590000	0.00435			sp|P17858|PFKAL_HUMAN	PFKL	5	6	540000	0.00236				sp|O75694|NU155_HUMAN	NUP155	6	7	610000	0.00746			sp|P43490|NAMPT_HUMAN	NAMPT	5	6	360000	0.00585		sp|P29401|TKT_HUMAN
	sp|Q86UE4|LYRIC_HUMAN	MTDH	2	2	20000	0.0165			sp|O43809|CPSF5_HUMAN	NUDT21	3	3	40000	0.0204			sp|P35232|PHB_HUMAN	PHB	5	5	360000	0.00264			sp|P57088|TMM33_HUMAN	TMEM33	5	6	5600000	0.0246				sp|O96008|TOM40_HUMAN	TOMM40	6	7	430000	0.0053			sp|Q3ZCQ8|TIM50_HUMAN	TIMM50	5	6	690000	0.0112		sp|P55084|ECHB_HUMAN
	sp|Q14203|DCTN1_HUMAN	DCTN1	2	2	16000	0.0136			sp|Q15274|NADC_HUMAN	QPRT	3	3	73000	0.037			sp|P27708|PYR1_HUMAN	CAD	5	5	180000	0.00132			sp|P53396|ACLY_HUMAN	ACLY	5	6	330000	0.00146				sp|Q9BSD7|NTPCR_HUMAN	NTPCR	6	7	1600000	0.0196			sp|P26599|PTBP1_HUMAN	PTBP1	5	6	880000	0.0142		sp|O95816|BAG2_HUMAN
	sp|P20042|IF2B_HUMAN	EIF2S2	2	2	15000	0.0121			sp|P62304|RUXE_HUMAN	SNRPE	3	3	96000	0.0484			sp|P08237|PFKAM_HUMAN	PFKM	5	5	350000	0.00257			sp|O43684|BUB3_HUMAN	BUB3	5	6	510000	0.00224				sp|Q9UGP8|SEC63_HUMAN	SEC63	6	7	450000	0.00551			sp|P60228|EIF3E_HUMAN	EIF3E	5	6	250000	0.00402		sp|Q04637|IF4G1_HUMAN
	sp|P62750|RL23A_HUMAN	RPL23A	2	2	26000	0.0215			sp|O60508|PRP17_HUMAN	CDC40	3	3	15000	0.00745			sp|P52597|HNRPF_HUMAN	HNRNPF	5	5	680000	0.00501			sp|O75306|NDUS2_HUMAN	NDUFS2	5	6	410000	0.0018				sp|Q04637|IF4G1_HUMAN	EIF4G1	6	7	320000	0.00393			sp|Q16576|RBBP7_HUMAN	RBBP7	5	6	1100000	0.0177		sp|Q6NUK1|SCMC1_HUMAN
	sp|Q9Y676|RT18B_HUMAN	MRPS18B	2	2	22000	0.0184			sp|O00231|PSD11_HUMAN	PSMD11	3	3	24000	0.0122			sp|P22314|UBA1_HUMAN	UBA1	5	5	140000	0.00102			sp|P61247|RS3A_HUMAN	RPS3A	5	6	420000	0.00186				sp|Q6L8Q7|PDE12_HUMAN	PDE12	6	7	2000000	0.024			sp|P62701|RS4X_HUMAN	RPS4X	5	6	1000000	0.0165		sp|P36952|SPB5_HUMAN
	sp|P54132|BLM_HUMAN	BLM	2	2	9700	0.00808			sp|Q8N163|CCAR2_HUMAN	CCAR2	3	3	37000	0.0188			sp|P30519|HMOX2_HUMAN	HMOX2	5	5	260000	0.00188			sp|P21912|SDHB_HUMAN	SDHB	5	6	1100000	0.00473				sp|P57740|NU107_HUMAN	NUP107	6	7	240000	0.00292			sp|P16989|YBOX3_HUMAN	YBX3	5	6	1200000	0.0188		sp|P26599|PTBP1_HUMAN
	sp|Q9UNX3|RL26L_HUMAN	RPL26L1	2	2	62000	0.0513			sp|P35232|PHB_HUMAN	PHB	3	3	55000	0.0279			sp|P14868|SYDC_HUMAN	DARS	5	5	280000	0.00207			sp|P43304|GPDM_HUMAN	GPD2	5	6	980000	0.00432				sp|Q13200|PSMD2_HUMAN	PSMD2	6	7	410000	0.00504			sp|O00165|HAX1_HUMAN	HAX1	5	6	240000	0.00393		sp|Q15084|PDIA6_HUMAN
	sp|O95400|CD2B2_HUMAN	CD2BP2	2	2	21000	0.0179			sp|P42285|SK2L2_HUMAN	SKIV2L2	3	3	26000	0.0132			sp|P51659|DHB4_HUMAN	HSD17B4	5	5	230000	0.00171			sp|P08559|ODPA_HUMAN	PDHA1	5	6	700000	0.00305				sp|P63092|GNAS2_HUMAN	GNAS	6	7	860000	0.0106			sp|Q9H936|GHC1_HUMAN	SLC25A22	5	6	970000	0.0157		sp|Q9UJZ1|STML2_HUMAN
	sp|O14979|HNRDL_HUMAN	HNRNPDL	2	2	77000	0.0642			sp|P23458|JAK1_HUMAN	JAK1	3	3	44000	0.022			sp|Q92499|DDX1_HUMAN	DDX1	5	5	150000	0.00112			sp|P53985|MOT1_HUMAN	SLC16A1	5	6	1800000	0.00796				sp|P22392|NDKB_HUMAN	NME2	6	7	1100000	0.0138			sp|Q58FF8|H90B2_HUMAN	HSP90AB2P	5	6	6900000	0.11		sp|P52292|IMA1_HUMAN
	sp|O94776|MTA2_HUMAN	MTA2	2	2	18000	0.0154			sp|Q6PKG0|LARP1_HUMAN	LARP1	3	3	82000	0.0414			sp|O00165|HAX1_HUMAN	HAX1	5	5	230000	0.00168			sp|P31943|HNRH1_HUMAN	HNRNPH1	5	6	1500000	0.00672				sp|P23528|COF1_HUMAN	CFL1	6	6	1900000	0.0229			sp|P00338|LDHA_HUMAN	LDHA	5	6	280000	0.00451		sp|Q58FF8|H90B2_HUMAN
	sp|P49792|RBP2_HUMAN	RANBP2	2	2	5700	0.00472			sp|Q9H0D6|XRN2_HUMAN	XRN2	3	3	23000	0.0114			sp|P57088|TMM33_HUMAN	TMEM33	5	5	2500000	0.0181			sp|O43819|SCO2_HUMAN	SCO2	5	6	1700000	0.00736				sp|Q13148|TADBP_HUMAN	TARDBP	6	6	710000	0.00872			sp|Q9BQG0|MBB1A_HUMAN	MYBBP1A	5	6	180000	0.00292		sp|P39019|RS19_HUMAN
	sp|P42677|RS27_HUMAN	RPS27	2	2	66000	0.0551			sp|Q96KK5|H2A1H_HUMAN	HIST1H2AH	3	3	810000	0.41			sp|Q9Y3F4|STRAP_HUMAN	STRAP	5	5	240000	0.00176			sp|P16615|AT2A2_HUMAN	ATP2A2	5	6	370000	0.00161				sp|Q16576|RBBP7_HUMAN	RBBP7	6	6	1500000	0.0185			sp|Q9NYU2|UGGG1_HUMAN	UGGT1	5	6	160000	0.00257		sp|P39023|RL3_HUMAN
	sp|O75131|CPNE3_HUMAN	CPNE3	2	2	18000	0.0148			sp|Q7KZF4|SND1_HUMAN	SND1	3	3	40000	0.02			sp|P49588|SYAC_HUMAN	AARS	5	5	270000	0.00198			sp|Q9P032|NDUF4_HUMAN	NDUFAF4	5	6	790000	0.00345				sp|Q53H12|AGK_HUMAN	AGK	6	6	1600000	0.0192			sp|O95573|ACSL3_HUMAN	ACSL3	5	6	610000	0.00987		sp|P21796|VDAC1_HUMAN
	sp|Q9Y295|DRG1_HUMAN	DRG1	2	2	17000	0.0144			sp|P30876|RPB2_HUMAN	POLR2B	3	3	25000	0.0127			sp|Q12905|ILF2_HUMAN	ILF2	5	5	340000	0.00247			sp|P36969|GPX4_HUMAN	GPX4	5	6	550000	0.0024				sp|Q5T160|SYRM_HUMAN	RARS2	6	6	250000	0.00311			sp|P26196|DDX6_HUMAN	DDX6	5	6	510000	0.00827		sp|Q9BUF5|TBB6_HUMAN
	sp|P61353|RL27_HUMAN	RPL27	2	2	150000	0.12			sp|Q15233|NONO_HUMAN	NONO	3	3	38000	0.0193			sp|O15228|GNPAT_HUMAN	GNPAT	5	5	210000	0.00151			sp|P52597|HNRPF_HUMAN	HNRNPF	5	5	1100000	0.00481				sp|Q29RF7|PDS5A_HUMAN	PDS5A	6	6	170000	0.00215			sp|P63173|RL38_HUMAN	RPL38	5	6	5000000	0.0803		sp|P46781|RS9_HUMAN
	sp|Q1KMD3|HNRL2_HUMAN	HNRNPUL2	2	2	20000	0.0168			sp|Q96EY7|PTCD3_HUMAN	PTCD3	3	3	31000	0.0156			sp|O60716|CTND1_HUMAN	CTNND1	5	5	180000	0.00135			sp|A8CG34|P121C_HUMAN	POM121C	5	5	370000	0.00162				sp|P49792|RBP2_HUMAN	RANBP2	6	6	280000	0.00347			sp|P62249|RS16_HUMAN	RPS16	5	6	1700000	0.0275		sp|P51659|DHB4_HUMAN
	sp|Q9NYF8|BCLF1_HUMAN	BCLAF1	2	2	57000	0.0474			sp|P35580|MYH10_HUMAN	MYH10	3	3	22000	0.011			sp|P49792|RBP2_HUMAN	RANBP2	5	5	300000	0.0022			sp|Q6IAN0|DRS7B_HUMAN	DHRS7B	5	5	490000	0.00217				sp|Q9Y4P3|TBL2_HUMAN	TBL2	6	6	670000	0.00819			sp|Q9HCU5|PREB_HUMAN	PREB	5	5	410000	0.00655		sp|Q9UBX3|DIC_HUMAN
	sp|P33993|MCM7_HUMAN	MCM7	2	2	5400	0.00452			sp|Q10567|AP1B1_HUMAN	AP1B1	3	3	99000	0.0497			sp|P62333|PRS10_HUMAN	PSMC6	5	5	170000	0.00128			sp|Q86VI3|IQGA3_HUMAN	IQGAP3	5	5	190000	0.000851				sp|P35613|BASI_HUMAN	BSG	6	6	680000	0.00841			sp|P11172|UMPS_HUMAN	UMPS	5	5	320000	0.00514		sp|Q9NVH1|DJC11_HUMAN
	sp|P35232|PHB_HUMAN	PHB	2	2	21000	0.0171			sp|P45880|VDAC2_HUMAN	VDAC2	3	3	80000	0.0401			sp|Q8NBQ5|DHB11_HUMAN	HSD17B11	5	5	470000	0.00347			sp|Q5T160|SYRM_HUMAN	RARS2	5	5	380000	0.00165				sp|Q7Z2W4|ZCCHV_HUMAN	ZC3HAV1	6	6	420000	0.00515			sp|Q14681|KCTD2_HUMAN	KCTD2	5	5	1400000	0.0226		sp|A8CG34|P121C_HUMAN
	sp|P62826|RAN_HUMAN	RAN	2	2	24000	0.0197			sp|Q14681|KCTD2_HUMAN	KCTD2	3	3	130000	0.0666			sp|Q99832|TCPH_HUMAN	CCT7	5	5	320000	0.00238			sp|P17980|PRS6A_HUMAN	PSMC3	5	5	280000	0.00121				sp|Q86VP6|CAND1_HUMAN	CAND1	6	6	450000	0.00556			sp|Q9UGP8|SEC63_HUMAN	SEC63	5	5	390000	0.00624		sp|P40926|MDHM_HUMAN
	sp|Q13162|PRDX4_HUMAN	PRDX4	2	2	19000	0.0155			sp|P62917|RL8_HUMAN	RPL8	3	3	90000	0.0452			sp|Q9Y295|DRG1_HUMAN	DRG1	5	5	230000	0.00168			sp|Q969V3|NCLN_HUMAN	NCLN	5	5	350000	0.00152				sp|Q99653|CHP1_HUMAN	CHP1	6	6	580000	0.00715			sp|O15269|SPTC1_HUMAN	SPTLC1	5	5	2900000	0.0462		sp|Q15366|PCBP2_HUMAN
	sp|Q9H2M9|RBGPR_HUMAN	RAB3GAP2	2	2	11000	0.00929			sp|P32119|PRDX2_HUMAN	PRDX2	3	3	140000	0.0715			sp|O75694|NU155_HUMAN	NUP155	5	5	150000	0.00111			sp|Q5VV42|CDKAL_HUMAN	CDKAL1	5	5	1200000	0.00505				sp|O00165|HAX1_HUMAN	HAX1	6	6	370000	0.0045			sp|P62753|RS6_HUMAN	RPS6	5	5	770000	0.0124		sp|Q15005|SPCS2_HUMAN
	sp|P25398|RS12_HUMAN	RPS12	2	2	160000	0.13			sp|P61353|RL27_HUMAN	RPL27	3	3	320000	0.16			sp|Q8WWM7|ATX2L_HUMAN	ATXN2L	5	5	170000	0.00125			sp|Q15366|PCBP2_HUMAN	PCBP2	5	5	1500000	0.0065				sp|Q96A33|CCD47_HUMAN	CCDC47	6	6	460000	0.00567			sp|Q7Z2W4|ZCCHV_HUMAN	ZC3HAV1	5	5	420000	0.00684		sp|P43490|NAMPT_HUMAN
	sp|P05386|RLA1_HUMAN	RPLP1	1	3	20000	0.0169			sp|Q9UQ35|SRRM2_HUMAN	SRRM2	3	3	110000	0.0547			sp|Q99611|SPS2_HUMAN	SEPHS2	5	5	580000	0.00422			sp|Q8WWM7|ATX2L_HUMAN	ATXN2L	5	5	350000	0.00153				sp|P49790|NU153_HUMAN	NUP153	6	6	320000	0.00392			sp|P61204|ARF3_HUMAN	ARF3	5	5	260000	0.00423		sp|Q99729|ROAA_HUMAN
	tr|J3KP58|J3KP58_HUMAN	CLIP1	1	2	18000	0.0153			sp|P27635|RL10_HUMAN	RPL10	2	3	76000	0.0383			sp|Q92598|HS105_HUMAN	HSPH1	5	5	430000	0.00312			sp|O43143|DHX15_HUMAN	DHX15	5	5	310000	0.00135				sp|O00267|SPT5H_HUMAN	SUPT5H	6	6	300000	0.00373			sp|Q8N2K0|ABD12_HUMAN	ABHD12	5	5	340000	0.00556		sp|Q9HB71|CYBP_HUMAN
	sp|P46020|KPB1_HUMAN	PHKA1	1	2	13000	0.011			sp|Q9Y3F4|STRAP_HUMAN	STRAP	2	3	32000	0.016			sp|Q9NUU7|DD19A_HUMAN	DDX19A	5	5	300000	0.00218			sp|Q8N5Z5|KCD17_HUMAN	KCTD17	5	5	780000	0.00344				sp|P13797|PLST_HUMAN	PLS3	6	6	4100000	0.0498			sp|O75489|NDUS3_HUMAN	NDUFS3	5	5	370000	0.00596		sp|P27797|CALR_HUMAN
	sp|Q12874|SF3A3_HUMAN	SF3A3	1	2	7400	0.00617			sp|Q9BVA1|TBB2B_HUMAN	TUBB2B	2	3	110000	0.0559			sp|Q9P032|NDUF4_HUMAN	NDUFAF4	5	5	400000	0.00291			sp|Q9BS26|ERP44_HUMAN	ERP44	5	5	390000	0.00171				sp|P51148|RAB5C_HUMAN	RAB5C	6	6	500000	0.00611			sp|P33991|MCM4_HUMAN	MCM4	5	5	180000	0.00296		sp|P35221|CTNA1_HUMAN
	sp|Q9BUA3|CK084_HUMAN	C11orf84	1	2	17000	0.014			sp|Q9BUA3|CK084_HUMAN	C11orf84	2	3	41000	0.0206			sp|P18085|ARF4_HUMAN	ARF4	5	5	430000	0.00312			sp|P50416|CPT1A_HUMAN	CPT1A	5	5	600000	0.00264				sp|Q16891|MIC60_HUMAN	IMMT	6	6	550000	0.00672			sp|Q9Y295|DRG1_HUMAN	DRG1	5	5	250000	0.00403		sp|Q15386|UBE3C_HUMAN
	sp|P00492|HPRT_HUMAN	HPRT1	1	2	11000	0.00891			sp|Q86V81|THOC4_HUMAN	ALYREF	2	3	31000	0.0155			sp|P47756|CAPZB_HUMAN	CAPZB	5	5	350000	0.00255			sp|P42677|RS27_HUMAN	RPS27	5	5	6400000	0.0279				sp|P51610|HCFC1_HUMAN	HCFC1	6	6	270000	0.00337			sp|P08240|SRPRA_HUMAN	SRPRA	5	5	230000	0.00369		sp|Q6UB35|C1TM_HUMAN
	sp|O00571|DDX3X_HUMAN	DDX3X	1	2	9100	0.00754			sp|P20042|IF2B_HUMAN	EIF2S2	2	3	29000	0.0148			sp|P55036|PSMD4_HUMAN	PSMD4	5	5	300000	0.00218			sp|O15228|GNPAT_HUMAN	GNPAT	5	5	320000	0.00138				sp|P22102|PUR2_HUMAN	GART	6	6	300000	0.00372			sp|P62424|RL7A_HUMAN	RPL7A	5	5	590000	0.00959		sp|Q01813|PFKAP_HUMAN
	sp|P62333|PRS10_HUMAN	PSMC6	1	2	9900	0.00822			sp|P05455|LA_HUMAN	SSB	2	3	67000	0.0339			sp|Q58FF6|H90B4_HUMAN	HSP90AB4P	5	5	2800000	0.0202			sp|Q08J23|NSUN2_HUMAN	NSUN2	5	5	450000	0.00199				sp|P02545|LMNA_HUMAN	LMNA	6	6	360000	0.00448			sp|P42677|RS27_HUMAN	RPS27	5	5	2600000	0.0428		sp|P50416|CPT1A_HUMAN
	sp|Q99615|DNJC7_HUMAN	DNAJC7	1	2	12000	0.0096			sp|Q14257|RCN2_HUMAN	RCN2	2	3	12000	0.00617			sp|Q9Y3I0|RTCB_HUMAN	RTCB	5	5	310000	0.00225			sp|Q9NTJ5|SAC1_HUMAN	SACM1L	5	5	310000	0.00135				sp|P32119|PRDX2_HUMAN	PRDX2	6	6	1300000	0.0159			sp|Q16531|DDB1_HUMAN	DDB1	5	5	180000	0.00289		sp|O95347|SMC2_HUMAN
	sp|P04181|OAT_HUMAN	OAT	1	2	3200	0.00268			sp|P46020|KPB1_HUMAN	PHKA1	2	3	12000	0.00594			sp|O75306|NDUS2_HUMAN	NDUFS2	5	5	280000	0.00204			sp|P62081|RS7_HUMAN	RPS7	5	5	530000	0.00234				sp|P55084|ECHB_HUMAN	HADHB	6	6	370000	0.00455			sp|Q9NXE4|NSMA3_HUMAN	SMPD4	5	5	220000	0.00349		sp|Q16850|CP51A_HUMAN
	sp|Q15084|PDIA6_HUMAN	PDIA6	1	2	22000	0.0184			sp|Q02978|M2OM_HUMAN	SLC25A11	2	3	15000	0.00758			sp|Q9NZJ7|MTCH1_HUMAN	MTCH1	5	5	390000	0.00288			sp|P35606|COPB2_HUMAN	COPB2	5	5	440000	0.00193				sp|Q14683|SMC1A_HUMAN	SMC1A	6	6	2800000	0.0348			sp|P15531|NDKA_HUMAN	NME1	5	5	610000	0.00986		sp|P60228|EIF3E_HUMAN
	sp|P04844|RPN2_HUMAN	RPN2	1	2	3500	0.0029			sp|Q9Y2H1|ST38L_HUMAN	STK38L	2	3	19000	0.00974			sp|P47897|SYQ_HUMAN	QARS	5	5	160000	0.00115			sp|Q10469|MGAT2_HUMAN	MGAT2	5	5	490000	0.00215				sp|Q58FF8|H90B2_HUMAN	HSP90AB2P	6	6	6000000	0.0742			sp|P63244|RACK1_HUMAN	RACK1	5	5	1500000	0.0235		sp|O75369|FLNB_HUMAN
	tr|B2R5W2|B2R5W2_HUMAN	HNRNPC	1	1	37000	0.0309			sp|Q07065|CKAP4_HUMAN	CKAP4	2	2	22000	0.0109			sp|P62249|RS16_HUMAN	RPS16	5	5	670000	0.0049			sp|Q14152|EIF3A_HUMAN	EIF3A	5	5	400000	0.00175				sp|Q9NVI1|FANCI_HUMAN	FANCI	6	6	180000	0.00223			sp|P62906|RL10A_HUMAN	RPL10A	5	5	580000	0.00943		sp|O43592|XPOT_HUMAN
	sp|A2A3N6|PIPSL_HUMAN	PIPSL	1	1	11000	0.00879			sp|P41252|SYIC_HUMAN	IARS	2	2	15000	0.00751			sp|P21912|SDHB_HUMAN	SDHB	5	5	590000	0.00435			sp|Q04637|IF4G1_HUMAN	EIF4G1	5	5	720000	0.00317				sp|P39023|RL3_HUMAN	RPL3	6	6	260000	0.00322			sp|Q13200|PSMD2_HUMAN	PSMD2	5	5	320000	0.00513		sp|P30101|PDIA3_HUMAN
	tr|A8K7N0|A8K7N0_HUMAN		1	1	35000	0.0292			sp|Q7Z2W4|ZCCHV_HUMAN	ZC3HAV1	2	2	27000	0.0139			sp|Q9NSE4|SYIM_HUMAN	IARS2	5	5	210000	0.00157			sp|P11172|UMPS_HUMAN	UMPS	5	5	280000	0.00122				sp|P36578|RL4_HUMAN	RPL4	6	6	410000	0.00505			sp|Q9Y6C9|MTCH2_HUMAN	MTCH2	5	5	670000	0.0108		sp|P13667|PDIA4_HUMAN
	sp|Q9BYD3|RM04_HUMAN	MRPL4	1	1	4300	0.00357			sp|P07237|PDIA1_HUMAN	P4HB	2	2	16000	0.00788			sp|Q96PK6|RBM14_HUMAN	RBM14	5	5	350000	0.0026			sp|Q6P1J9|CDC73_HUMAN	CDC73	5	5	410000	0.00181				sp|P07437|TBB5_HUMAN	TUBB	5	10	25000000	0.31			sp|Q99613|EIF3C_HUMAN	EIF3C	5	5	340000	0.00541		sp|O15042|SR140_HUMAN
	sp|O43318|M3K7_HUMAN	MAP3K7	1	1	14000	0.0115			sp|P62847|RS24_HUMAN	RPS24	2	2	39000	0.0196			sp|Q9UN37|VPS4A_HUMAN	VPS4A	5	5	480000	0.00349			sp|Q96KC8|DNJC1_HUMAN	DNAJC1	5	5	710000	0.00313				sp|P63173|RL38_HUMAN	RPL38	5	8	8400000	0.1			sp|Q9P0L0|VAPA_HUMAN	VAPA	5	5	420000	0.00684		sp|Q9BUQ8|DDX23_HUMAN
	sp|P62854|RS26_HUMAN	RPS26	1	1	37000	0.0305			sp|P63220|RS21_HUMAN	RPS21	2	2	58000	0.0292			sp|P62280|RS11_HUMAN	RPS11	5	5	2700000	0.0195			sp|O95801|TTC4_HUMAN	TTC4	5	5	330000	0.00144				sp|Q13347|EIF3I_HUMAN	EIF3I	5	7	350000	0.0043			sp|P63092|GNAS2_HUMAN	GNAS	5	5	670000	0.0109		sp|Q8WVV4|POF1B_HUMAN
	sp|P22090|RS4Y1_HUMAN	RPS4Y1	1	1	35000	0.0291			sp|Q9Y3B4|SF3B6_HUMAN	SF3B6	2	2	33000	0.0167			sp|P62987|RL40_HUMAN	UBA52	4	10	24000000	0.18			sp|Q9NZJ7|MTCH1_HUMAN	MTCH1	5	5	780000	0.00342				sp|Q9Y6C9|MTCH2_HUMAN	MTCH2	5	7	800000	0.00985			sp|O43592|XPOT_HUMAN	XPOT	5	5	460000	0.00749		IGH1M_MOUSE
	sp|P61313|RL15_HUMAN	RPL15	1	1	13000	0.011			sp|Q13151|ROA0_HUMAN	HNRNPA0	2	2	110000	0.0541			sp|Q9Y679|AUP1_HUMAN	AUP1	4	8	2000000	0.0146			sp|P11498|PYC_HUMAN	PC	5	5	1300000	0.00558				sp|Q58FF6|H90B4_HUMAN	HSP90AB4P	5	7	4900000	0.06			sp|P60660|MYL6_HUMAN	MYL6	5	5	420000	0.00679		sp|P55795|HNRH2_HUMAN
	sp|P05387|RLA2_HUMAN	RPLP2	1	1	5800	0.00482			sp|P51398|RT29_HUMAN	DAP3	2	2	19000	0.00973			sp|Q99714|HCD2_HUMAN	HSD17B10	4	6	310000	0.00224			sp|O15270|SPTC2_HUMAN	SPTLC2	5	5	270000	0.00117				sp|P54652|HSP72_HUMAN	HSPA2	5	7	6200000	0.0757			sp|P30519|HMOX2_HUMAN	HMOX2	5	5	210000	0.00342		sp|P45880|VDAC2_HUMAN
	tr|F4ZW66|F4ZW66_HUMAN		1	1	12000	0.0103			sp|P19105|ML12A_HUMAN	MYL12A	2	2	9600	0.00483			sp|Q9HCU5|PREB_HUMAN	PREB	4	6	620000	0.00453			sp|Q9NXE4|NSMA3_HUMAN	SMPD4	5	5	310000	0.00135				sp|P14866|HNRPL_HUMAN	HNRNPL	5	6	1200000	0.0146			sp|P62750|RL23A_HUMAN	RPL23A	5	5	650000	0.0105		sp|P33778|H2B1B_HUMAN
	sp|Q13243|SRSF5_HUMAN	SRSF5	1	1	10000	0.00848			sp|P48643|TCPE_HUMAN	CCT5	2	2	11000	0.00549			sp|P14866|HNRPL_HUMAN	HNRNPL	4	6	760000	0.00554			sp|Q9NZ01|TECR_HUMAN	TECR	5	5	1500000	0.00638				sp|P05388|RLA0_HUMAN	RPLP0	5	6	1200000	0.0145			sp|P18085|ARF4_HUMAN	ARF4	5	5	370000	0.00594		sp|P62244|RS15A_HUMAN
	sp|Q9Y383|LC7L2_HUMAN	LUC7L2	1	1	30000	0.0251			sp|P24534|EF1B_HUMAN	EEF1B2	2	2	45000	0.0225			sp|P07237|PDIA1_HUMAN	P4HB	4	6	200000	0.00146			sp|Q6NUK1|SCMC1_HUMAN	SLC25A24	5	5	450000	0.00197				sp|O00268|TAF4_HUMAN	TAF4	5	6	200000	0.0025			sp|P55084|ECHB_HUMAN	HADHB	5	5	240000	0.00392		sp|P15880|RS2_HUMAN
	sp|Q8NCA5|FA98A_HUMAN	FAM98A	1	1	10000	0.00853			sp|Q9BUJ2|HNRL1_HUMAN	HNRNPUL1	2	2	38000	0.0191			sp|P04350|TBB4A_HUMAN	TUBB4A	4	5	310000	0.0023			sp|Q13200|PSMD2_HUMAN	PSMD2	5	5	450000	0.00199				sp|P27694|RFA1_HUMAN	RPA1	5	6	230000	0.00277			sp|Q8WUY1|THEM6_HUMAN	THEM6	5	5	310000	0.00495		sp|Q8NHW5|RLA0L_HUMAN
	sp|Q5T653|RM02_HUMAN	MRPL2	1	1	4300	0.00361			sp|P17661|DESM_HUMAN	DES	2	2	530000	0.27			sp|P04181|OAT_HUMAN	OAT	4	5	210000	0.00155			sp|P39019|RS19_HUMAN	RPS19	5	5	380000	0.00168				sp|P67809|YBOX1_HUMAN	YBX1	5	6	360000	0.00436			sp|P22392|NDKB_HUMAN	NME2	5	5	1000000	0.0161		sp|P62263|RS14_HUMAN
	sp|P24928|RPB1_HUMAN	POLR2A	1	1	5800	0.0048			sp|Q13243|SRSF5_HUMAN	SRSF5	2	2	30000	0.015			sp|A1L0T0|ILVBL_HUMAN	ILVBL	4	5	250000	0.00185			sp|Q8NC51|PAIRB_HUMAN	SERBP1	4	13	880000	0.00387				sp|P12004|PCNA_HUMAN	PCNA	5	6	430000	0.00522			sp|Q8NC51|PAIRB_HUMAN	SERBP1	4	6	560000	0.00899		sp|P62249|RS16_HUMAN
	sp|Q15287|RNPS1_HUMAN	RNPS1	1	1	21000	0.0173			sp|Q07020|RL18_HUMAN	RPL18	2	2	290000	0.14			sp|P07355|ANXA2_HUMAN	ANXA2	4	5	1400000	0.0104			sp|P05141|ADT2_HUMAN	SLC25A5	4	12	180000000	0.78				sp|Q16531|DDB1_HUMAN	DDB1	5	6	340000	0.00418			sp|Q99460|PSMD1_HUMAN	PSMD1	4	6	320000	0.00519		sp|P52907|CAZA1_HUMAN
	sp|P23458|JAK1_HUMAN	JAK1	1	1	10000	0.00872			sp|A6NHR9|SMHD1_HUMAN	SMCHD1	2	2	24000	0.0121			sp|P26599|PTBP1_HUMAN	PTBP1	4	5	500000	0.00368			sp|P62987|RL40_HUMAN	UBA52	4	9	30000000	0.13				sp|Q9Y678|COPG1_HUMAN	COPG1	5	6	250000	0.00304			sp|Q92890|UFD1_HUMAN	UFD1	4	6	510000	0.00826		sp|P27824|CALX_HUMAN
	sp|P63104|1433Z_HUMAN	YWHAZ	1	1	11000	0.00916			sp|O43684|BUB3_HUMAN	BUB3	2	2	16000	0.00823			sp|Q12907|LMAN2_HUMAN	LMAN2	4	5	150000	0.00113			sp|O00165|HAX1_HUMAN	HAX1	4	7	460000	0.00204				sp|P40227|TCPZ_HUMAN	CCT6A	5	6	880000	0.0108			sp|P27348|1433T_HUMAN	YWHAQ	4	5	510000	0.00831		sp|P52597|HNRPF_HUMAN
	sp|P29692|EF1D_HUMAN	EEF1D	1	1	55000	0.0458			sp|Q9Y224|CN166_HUMAN	C14orf166	2	2	16000	0.00803			sp|P12235|ADT1_HUMAN	SLC25A4	4	5	790000	0.00579			sp|Q9NPL8|TIDC1_HUMAN	TIMMDC1	4	7	590000	0.00257				sp|O95292|VAPB_HUMAN	VAPB	5	6	530000	0.00656			sp|P22413|ENPP1_HUMAN	ENPP1	4	5	300000	0.00478		sp|P12004|PCNA_HUMAN
	sp|P15735|PHKG2_HUMAN	PHKG2	1	1	9000	0.00745			sp|Q99832|TCPH_HUMAN	CCT7	2	2	10000	0.00528			sp|P04899|GNAI2_HUMAN	GNAI2	4	5	480000	0.00353			sp|Q96H79|ZCCHL_HUMAN	ZC3HAV1L	4	6	1200000	0.00521				sp|Q9NXW2|DJB12_HUMAN	DNAJB12	5	6	980000	0.012			sp|Q14257|RCN2_HUMAN	RCN2	4	5	260000	0.00421		sp|P18124|RL7_HUMAN
	sp|P50991|TCPD_HUMAN	CCT4	1	1	9200	0.00763			sp|P04406|G3P_HUMAN	GAPDH	2	2	150000	0.0746			sp|P21796|VDAC1_HUMAN	VDAC1	4	5	510000	0.00377			sp|P39656|OST48_HUMAN	DDOST	4	6	550000	0.00241				sp|P63151|2ABA_HUMAN	PPP2R2A	5	6	360000	0.00443			sp|Q14498|RBM39_HUMAN	RBM39	4	5	230000	0.00371		sp|O15371|EIF3D_HUMAN
	sp|P27105|STOM_HUMAN	STOM	1	1	5800	0.00481			sp|Q13595|TRA2A_HUMAN	TRA2A	2	2	82000	0.0413			sp|P51148|RAB5C_HUMAN	RAB5C	4	5	360000	0.00261			sp|O00268|TAF4_HUMAN	TAF4	4	6	270000	0.00116				sp|Q9BXS5|AP1M1_HUMAN	AP1M1	5	6	380000	0.0047			sp|P62333|PRS10_HUMAN	PSMC6	4	5	220000	0.00352		sp|P08754|GNAI3_HUMAN
	sp|Q8IUH3|RBM45_HUMAN	RBM45	1	1	2600	0.00216			sp|P62913|RL11_HUMAN	RPL11	2	2	200000	0.1			sp|P56192|SYMC_HUMAN	MARS	4	5	950000	0.00699			sp|Q12907|LMAN2_HUMAN	LMAN2	4	6	710000	0.00311				sp|P62805|H4_HUMAN	HIST1H4A	5	6	2400000	0.0289			sp|Q14165|MLEC_HUMAN	MLEC	4	5	350000	0.00558		sp|Q14318|FKBP8_HUMAN
	sp|Q9Y5S9|RBM8A_HUMAN	RBM8A	1	1	18000	0.015			sp|P55209|NP1L1_HUMAN	NAP1L1	2	2	37000	0.0184			sp|Q9NRF8|PYRG2_HUMAN	CTPS2	4	5	150000	0.00112			sp|P23258|TBG1_HUMAN	TUBG1	4	6	320000	0.00138				sp|P42677|RS27_HUMAN	RPS27	5	6	2500000	0.031			sp|P61758|PFD3_HUMAN	VBP1	4	5	130000	0.00214		sp|P61204|ARF3_HUMAN
	sp|P27824|CALX_HUMAN	CANX	1	1	11000	0.00882			sp|Q96QF0|RAB3I_HUMAN	RAB3IP	2	2	24000	0.0119			sp|P62316|SMD2_HUMAN	SNRPD2	4	5	210000	0.00151			sp|Q16576|RBBP7_HUMAN	RBBP7	4	5	1300000	0.00583				sp|Q9P032|NDUF4_HUMAN	NDUFAF4	5	6	720000	0.00888			sp|P62195|PRS8_HUMAN	PSMC5	4	5	300000	0.0049		sp|P17844|DDX5_HUMAN
	sp|P22234|PUR6_HUMAN	PAICS	1	1	3600	0.00296			sp|P51571|SSRD_HUMAN	SSR4	2	2	9600	0.00483			sp|Q8IY17|PLPL6_HUMAN	PNPLA6	4	5	170000	0.00122			sp|P27824|CALX_HUMAN	CANX	4	5	750000	0.00328				sp|Q9UN37|VPS4A_HUMAN	VPS4A	5	6	610000	0.00745			sp|O00410|IPO5_HUMAN	IPO5	4	5	83000	0.00134		sp|O75489|NDUS3_HUMAN
	sp|Q9Y3F4|STRAP_HUMAN	STRAP	1	1	9600	0.008			sp|Q6UN15|FIP1_HUMAN	FIP1L1	2	2	16000	0.00791			sp|Q8IXI2|MIRO1_HUMAN	RHOT1	4	5	230000	0.00169			sp|P07355|ANXA2_HUMAN	ANXA2	4	5	3100000	0.0136				sp|P52292|IMA1_HUMAN	KPNA2	5	5	500000	0.00615			sp|Q07021|C1QBP_HUMAN	C1QBP	4	5	940000	0.0152		sp|P56192|SYMC_HUMAN
	sp|O95071|UBR5_HUMAN	UBR5	1	1	1400	0.00117			sp|P30050|RL12_HUMAN	RPL12	2	2	260000	0.13			sp|P50416|CPT1A_HUMAN	CPT1A	4	5	180000	0.00133			sp|P61204|ARF3_HUMAN	ARF3	4	5	490000	0.00215				sp|Q9HCU5|PREB_HUMAN	PREB	5	5	420000	0.00521			sp|P19474|RO52_HUMAN	TRIM21	4	5	420000	0.00676		sp|P62424|RL7A_HUMAN
	sp|P16152|CBR1_HUMAN	CBR1	1	1	6300	0.00528			sp|P05141|ADT2_HUMAN	SLC25A5	2	2	240000	0.12			sp|P43304|GPDM_HUMAN	GPD2	4	5	770000	0.00568			sp|P26196|DDX6_HUMAN	DDX6	4	5	530000	0.00233				sp|O94826|TOM70_HUMAN	TOMM70	5	5	310000	0.00376			sp|O14735|CDIPT_HUMAN	CDIPT	4	5	360000	0.00577		sp|P47897|SYQ_HUMAN
	sp|Q6PKG0|LARP1_HUMAN	LARP1	1	1	11000	0.0091			sp|Q07666|KHDR1_HUMAN	KHDRBS1	2	2	77000	0.0388			sp|Q9Y3C6|PPIL1_HUMAN	PPIL1	4	5	800000	0.00584			sp|P51991|ROA3_HUMAN	HNRNPA3	4	5	600000	0.00263				sp|P08708|RS17_HUMAN	RPS17	5	5	680000	0.00831			sp|P30153|2AAA_HUMAN	PPP2R1A	4	5	510000	0.00826		sp|Q9Y678|COPG1_HUMAN
	sp|Q8WXI9|P66B_HUMAN	GATAD2B	1	1	4700	0.00392			sp|P83731|RL24_HUMAN	RPL24	2	2	37000	0.0186			sp|P30876|RPB2_HUMAN	POLR2B	4	5	180000	0.0013			sp|Q96I24|FUBP3_HUMAN	FUBP3	4	5	440000	0.00193				sp|P51571|SSRD_HUMAN	SSR4	5	5	1100000	0.0133			sp|Q6P1J9|CDC73_HUMAN	CDC73	4	5	210000	0.00342		sp|Q9UHX1|PUF60_HUMAN
	sp|Q9NYK5|RM39_HUMAN	MRPL39	1	1	7100	0.00593			sp|Q9UJS0|CMC2_HUMAN	SLC25A13	2	2	33000	0.0164			sp|P08574|CY1_HUMAN	CYC1	4	5	1300000	0.00944			sp|P33778|H2B1B_HUMAN	HIST1H2BB	4	5	560000	0.00244				sp|O95816|BAG2_HUMAN	BAG2	5	5	500000	0.00616			sp|O43819|SCO2_HUMAN	SCO2	4	5	1000000	0.0164		sp|P36542|ATPG_HUMAN
	sp|Q7L2E3|DHX30_HUMAN	DHX30	1	1	5400	0.00449			sp|Q9Y5S9|RBM8A_HUMAN	RBM8A	2	2	41000	0.0205			sp|O43684|BUB3_HUMAN	BUB3	4	5	260000	0.00193			sp|Q14558|KPRA_HUMAN	PRPSAP1	4	5	510000	0.00222				sp|Q14103|HNRPD_HUMAN	HNRNPD	5	5	370000	0.00455			sp|Q8IXI2|MIRO1_HUMAN	RHOT1	4	5	250000	0.00411		sp|P62191|PRS4_HUMAN
	sp|P27635|RL10_HUMAN	RPL10	1	1	13000	0.0109			sp|P30622|CLIP1_HUMAN	CLIP1	2	2	20000	0.0101			sp|O15269|SPTC1_HUMAN	SPTLC1	4	5	2000000	0.0146			sp|Q9Y6C9|MTCH2_HUMAN	MTCH2	4	5	1300000	0.00549				sp|P43490|NAMPT_HUMAN	NAMPT	5	5	420000	0.0051			sp|Q07820|MCL1_HUMAN	MCL1	4	5	330000	0.00532		sp|P55209|NP1L1_HUMAN
	sp|P67775|PP2AA_HUMAN	PPP2CA	1	1	2200	0.00185			sp|O60783|RT14_HUMAN	MRPS14	2	2	20000	0.00983			sp|Q10469|MGAT2_HUMAN	MGAT2	4	5	210000	0.00151			sp|P04792|HSPB1_HUMAN	HSPB1	4	5	350000	0.00155				sp|P06493|CDK1_HUMAN	CDK1	5	5	340000	0.00416			sp|P51570|GALK1_HUMAN	GALK1	4	5	310000	0.00498		sp|Q9H936|GHC1_HUMAN
	sp|P08708|RS17_HUMAN	RPS17	1	1	3300	0.00274			sp|Q9Y5Q8|TF3C5_HUMAN	GTF3C5	2	2	18000	0.00917			sp|P07203|GPX1_HUMAN	GPX1	4	5	420000	0.00305			sp|Q12906|ILF3_HUMAN	ILF3	4	5	260000	0.00112				sp|O14983|AT2A1_HUMAN	ATP2A1	5	5	550000	0.00673			sp|P17844|DDX5_HUMAN	DDX5	4	5	440000	0.00705		sp|P09211|GSTP1_HUMAN
	sp|P78371|TCPB_HUMAN	CCT2	1	1	23000	0.0192			sp|P42167|LAP2B_HUMAN	TMPO	2	2	39000	0.0195			sp|Q9HBH5|RDH14_HUMAN	RDH14	4	5	240000	0.00177			sp|P07910|HNRPC_HUMAN	HNRNPC	4	5	1200000	0.00517				sp|P61204|ARF3_HUMAN	ARF3	5	5	250000	0.00308			sp|O95373|IPO7_HUMAN	IPO7	4	5	200000	0.00316		sp|P30876|RPB2_HUMAN
	sp|P02748|CO9_HUMAN	C9	1	1	16000	0.0132			sp|P17980|PRS6A_HUMAN	PSMC3	2	2	11000	0.0053			sp|P60660|MYL6_HUMAN	MYL6	4	5	330000	0.00243			sp|Q9P0L0|VAPA_HUMAN	VAPA	4	5	600000	0.00263				sp|P33991|MCM4_HUMAN	MCM4	5	5	200000	0.0025			sp|P62191|PRS4_HUMAN	PSMC1	4	4	560000	0.00898		sp|P55265|DSRAD_HUMAN
	sp|Q14568|HS902_HUMAN	HSP90AA2P	1	1	5900	0.00488			sp|Q9BZE1|RM37_HUMAN	MRPL37	2	2	17000	0.00844			sp|Q8TCT9|HM13_HUMAN	HM13	4	5	230000	0.00166			sp|P46379|BAG6_HUMAN	BAG6	4	5	270000	0.00117				sp|P12268|IMDH2_HUMAN	IMPDH2	5	5	470000	0.0058			sp|P05388|RLA0_HUMAN	RPLP0	4	4	670000	0.0108		sp|P09661|RU2A_HUMAN
	sp|Q6Q759|SPG17_HUMAN	SPAG17	1	1	11000	0.00894			sp|P62195|PRS8_HUMAN	PSMC5	2	2	4900	0.00246			sp|P51570|GALK1_HUMAN	GALK1	4	5	240000	0.00177			sp|P29692|EF1D_HUMAN	EEF1D	4	5	600000	0.00263				sp|Q12904|AIMP1_HUMAN	AIMP1	5	5	410000	0.00507			sp|P07355|ANXA2_HUMAN	ANXA2	4	4	2700000	0.0435		sp|Q92499|DDX1_HUMAN
	sp|Q9BUJ2|HNRL1_HUMAN	HNRNPUL1	1	1	5700	0.00478			sp|P61313|RL15_HUMAN	RPL15	2	2	54000	0.0272			sp|P23526|SAHH_HUMAN	AHCY	4	5	210000	0.00152			sp|Q15208|STK38_HUMAN	STK38	4	5	360000	0.00156				sp|P51991|ROA3_HUMAN	HNRNPA3	5	5	670000	0.0082			sp|O00148|DX39A_HUMAN	DDX39A	4	4	290000	0.00461		sp|P52209|6PGD_HUMAN
	sp|P47914|RL29_HUMAN	RPL29	1	1	70000	0.0578			sp|Q06265|EXOS9_HUMAN	EXOSC9	2	2	21000	0.0105			sp|Q13283|G3BP1_HUMAN	G3BP1	4	4	190000	0.00138			sp|P40937|RFC5_HUMAN	RFC5	4	5	460000	0.00203				sp|Q9Y295|DRG1_HUMAN	DRG1	5	5	290000	0.00351			sp|Q13148|TADBP_HUMAN	TARDBP	4	4	250000	0.00411		sp|Q15459|SF3A1_HUMAN
	sp|P62266|RS23_HUMAN	RPS23	1	1	15000	0.0121			sp|P34932|HSP74_HUMAN	HSPA4	2	2	17000	0.00841			sp|Q96A33|CCD47_HUMAN	CCDC47	4	4	130000	0.000946			sp|Q15005|SPCS2_HUMAN	SPCS2	4	5	490000	0.00213				sp|P00338|LDHA_HUMAN	LDHA	5	5	310000	0.00384			sp|Q6L8Q7|PDE12_HUMAN	PDE12	4	4	160000	0.00262		sp|Q5VV42|CDKAL_HUMAN
	sp|P54105|ICLN_HUMAN	CLNS1A	1	1	34000	0.0284			sp|Q9NQ39|RS10L_HUMAN	RPS10P5	2	2	180000	0.0897			sp|P19338|NUCL_HUMAN	NCL	4	4	170000	0.00125			sp|P30044|PRDX5_HUMAN	PRDX5	4	5	570000	0.00248				sp|P14625|ENPL_HUMAN	HSP90B1	5	5	1700000	0.0214			sp|Q5T160|SYRM_HUMAN	RARS2	4	4	380000	0.00611		sp|P30153|2AAA_HUMAN
	sp|P52756|RBM5_HUMAN	RBM5	1	1	5600	0.00464			sp|O95793|STAU1_HUMAN	STAU1	2	2	12000	0.00584			sp|P08865|RSSA_HUMAN	RPSA	4	4	390000	0.00289			sp|Q7KZF4|SND1_HUMAN	SND1	4	5	230000	0.00099				sp|Q7L5D6|GET4_HUMAN	GET4	5	5	300000	0.00367			sp|P51571|SSRD_HUMAN	SSR4	4	4	690000	0.0111		sp|Q8IY17|PLPL6_HUMAN
	sp|Q8N5C8|TAB3_HUMAN	TAB3	1	1	5200	0.00429			sp|Q9Y5Q9|TF3C3_HUMAN	GTF3C3	2	2	25000	0.0126			sp|O60701|UGDH_HUMAN	UGDH	4	4	140000	0.00104			sp|Q9UHB6|LIMA1_HUMAN	LIMA1	4	5	210000	0.000929				sp|P38919|IF4A3_HUMAN	EIF4A3	5	5	1300000	0.0154			sp|Q01813|PFKAP_HUMAN	PFKP	4	4	150000	0.00241		sp|O60716|CTND1_HUMAN
	sp|P07197|NFM_HUMAN	NEFM	1	1	8300	0.00689			sp|O15372|EIF3H_HUMAN	EIF3H	2	2	7800	0.00391			sp|P27694|RFA1_HUMAN	RPA1	4	4	91000	0.000665			sp|Q99714|HCD2_HUMAN	HSD17B10	4	4	510000	0.00222				sp|Q8WWM7|ATX2L_HUMAN	ATXN2L	5	5	260000	0.00315			sp|P23246|SFPQ_HUMAN	SFPQ	4	4	260000	0.00416		sp|P06744|G6PI_HUMAN
	sp|Q08J23|NSUN2_HUMAN	NSUN2	1	1	5300	0.00442			sp|Q8TD47|RS4Y2_HUMAN	RPS4Y2	2	2	170000	0.0856			sp|P22102|PUR2_HUMAN	GART	4	4	190000	0.00141			sp|Q14103|HNRPD_HUMAN	HNRNPD	4	4	620000	0.0027				sp|Q14126|DSG2_HUMAN	DSG2	5	5	150000	0.00183			sp|Q9HB71|CYBP_HUMAN	CACYBP	4	4	310000	0.00508		sp|P54577|SYYC_HUMAN
	sp|P82673|RT35_HUMAN	MRPS35	1	1	12000	0.00961			sp|P07437|TBB5_HUMAN	TUBB	2	2	180000	0.0932			sp|Q8NC51|PAIRB_HUMAN	SERBP1	4	4	210000	0.00157			sp|Q7Z2T5|TRM1L_HUMAN	TRMT1L	4	4	130000	0.000554				sp|P35580|MYH10_HUMAN	MYH10	5	5	710000	0.00871			sp|Q8TAT6|NPL4_HUMAN	NPLOC4	4	4	240000	0.00385		sp|Q07955|SRSF1_HUMAN
	sp|Q13501|SQSTM_HUMAN	SQSTM1	1	1	4100	0.00338			sp|P46087|NOP2_HUMAN	NOP2	2	2	14000	0.00728			sp|P63208|SKP1_HUMAN	SKP1	4	4	210000	0.00152			sp|Q15029|U5S1_HUMAN	EFTUD2	4	4	300000	0.00133				sp|Q14165|MLEC_HUMAN	MLEC	5	5	420000	0.00513			sp|O75396|SC22B_HUMAN	SEC22B	4	4	320000	0.00522		sp|O75694|NU155_HUMAN
	sp|Q58FF8|H90B2_HUMAN	HSP90AB2P	1	1	23000	0.0193			sp|P62318|SMD3_HUMAN	SNRPD3	2	2	150000	0.0747			sp|Q7Z434|MAVS_HUMAN	MAVS	4	4	220000	0.00161			sp|P51617|IRAK1_HUMAN	IRAK1	4	4	270000	0.0012				sp|Q15393|SF3B3_HUMAN	SF3B3	5	5	170000	0.00206			sp|O15173|PGRC2_HUMAN	PGRMC2	4	4	310000	0.00498		sp|Q9NUU6|F105A_HUMAN
	sp|Q13595|TRA2A_HUMAN	TRA2A	1	1	21000	0.0175			sp|Q15365|PCBP1_HUMAN	PCBP1	2	2	23000	0.0116			sp|P07910|HNRPC_HUMAN	HNRNPC	4	4	1700000	0.0127			sp|Q92947|GCDH_HUMAN	GCDH	4	4	270000	0.00117				sp|P23246|SFPQ_HUMAN	SFPQ	5	5	280000	0.00348			sp|O94832|MYO1D_HUMAN	MYO1D	4	4	130000	0.00209		sp|Q9BSJ8|ESYT1_HUMAN
	sp|P05455|LA_HUMAN	SSB	1	1	18000	0.0154			sp|Q13148|TADBP_HUMAN	TARDBP	2	2	15000	0.00745			sp|Q14558|KPRA_HUMAN	PRPSAP1	4	4	250000	0.00182			sp|Q14165|MLEC_HUMAN	MLEC	4	4	820000	0.0036				sp|O00425|IF2B3_HUMAN	IGF2BP3	5	5	150000	0.00183			sp|Q5T9A4|ATD3B_HUMAN	ATAD3B	4	4	520000	0.00836		sp|Q9BQG0|MBB1A_HUMAN
	sp|O00159|MYO1C_HUMAN	MYO1C	1	1	3000	0.00247			sp|Q9NX58|LYAR_HUMAN	LYAR	2	2	11000	0.00577			sp|P46109|CRKL_HUMAN	CRKL	4	4	190000	0.00136			sp|P40227|TCPZ_HUMAN	CCT6A	4	4	550000	0.00242				sp|Q9NR30|DDX21_HUMAN	DDX21	5	5	370000	0.00458			tr|Q8TE01|Q8TE01_HUMAN	derp12	4	4	210000	0.00341		sp|P29590|PML_HUMAN
	sp|P51114|FXR1_HUMAN	FXR1	1	1	7100	0.00594			sp|Q12840|KIF5A_HUMAN	KIF5A	2	2	14000	0.00704			sp|Q9P0L0|VAPA_HUMAN	VAPA	4	4	300000	0.0022			sp|O14925|TIM23_HUMAN	TIMM23	4	4	740000	0.00324				sp|P62081|RS7_HUMAN	RPS7	5	5	450000	0.0055			sp|O95881|TXD12_HUMAN	TXNDC12	4	4	400000	0.00649		sp|Q9BRS2|RIOK1_HUMAN
	sp|P60660|MYL6_HUMAN	MYL6	1	1	45000	0.0376			sp|Q9NVI7|ATD3A_HUMAN	ATAD3A	2	2	28000	0.0139			sp|P55265|DSRAD_HUMAN	ADAR	4	4	190000	0.00136			sp|P55072|TERA_HUMAN	VCP	4	4	350000	0.00153				sp|P31040|SDHA_HUMAN	SDHA	5	5	350000	0.00426			sp|P22102|PUR2_HUMAN	GART	4	4	110000	0.00182		sp|Q14683|SMC1A_HUMAN
	sp|Q9Y3B4|SF3B6_HUMAN	SF3B6	1	1	8100	0.00676			sp|Q8N5C8|TAB3_HUMAN	TAB3	2	2	21000	0.0108			sp|Q08J23|NSUN2_HUMAN	NSUN2	4	4	270000	0.00194			sp|P06733|ENOA_HUMAN	ENO1	4	4	240000	0.00105				IGH1M_MOUSE	Ighg1	5	5	1300000	0.0163			sp|Q15750|TAB1_HUMAN	TAB1	4	4	170000	0.0027		sp|P01024|CO3_HUMAN
	sp|Q92522|H1X_HUMAN	H1FX	1	1	9600	0.00797			sp|Q9Y2Q9|RT28_HUMAN	MRPS28	2	2	22000	0.011			sp|P11940|PABP1_HUMAN	PABPC1	4	4	210000	0.00151			sp|P08865|RSSA_HUMAN	RPSA	4	4	780000	0.00341				sp|P31948|STIP1_HUMAN	STIP1	5	5	330000	0.0041			sp|Q8NBQ5|DHB11_HUMAN	HSD17B11	4	4	210000	0.00337		sp|Q99459|CDC5L_HUMAN
	sp|P14625|ENPL_HUMAN	HSP90B1	1	1	28000	0.0232			sp|O95831|AIFM1_HUMAN	AIFM1	2	2	21000	0.0106			sp|O43819|SCO2_HUMAN	SCO2	4	4	540000	0.00393			sp|Q9HBH5|RDH14_HUMAN	RDH14	4	4	410000	0.00178				sp|Q9Y2X3|NOP58_HUMAN	NOP58	5	5	200000	0.00243			sp|P51153|RAB13_HUMAN	RAB13	4	4	330000	0.00534		sp|Q09666|AHNK_HUMAN
	sp|P62306|RUXF_HUMAN	SNRPF	1	1	17000	0.0143			sp|P02748|CO9_HUMAN	C9	2	2	24000	0.0121			sp|Q8N5N7|RM50_HUMAN	MRPL50	4	4	72000	0.000525			sp|P51571|SSRD_HUMAN	SSR4	4	4	580000	0.00255				sp|P15531|NDKA_HUMAN	NME1	5	5	830000	0.0102			sp|P14625|ENPL_HUMAN	HSP90B1	4	4	1300000	0.0208		sp|P54652|HSP72_HUMAN
	sp|P68363|TBA1B_HUMAN	TUBA1B	1	1	3200	0.00267			sp|Q15042|RB3GP_HUMAN	RAB3GAP1	2	2	33000	0.0166			sp|P53985|MOT1_HUMAN	SLC16A1	4	4	830000	0.00606			sp|P24752|THIL_HUMAN	ACAT1	4	4	350000	0.00154				sp|Q8NBQ5|DHB11_HUMAN	HSD17B11	5	5	370000	0.00452			sp|P57088|TMM33_HUMAN	TMEM33	4	4	1300000	0.0215		sp|P07910|HNRPC_HUMAN
	sp|P63173|RL38_HUMAN	RPL38	1	1	18000	0.0147			sp|Q13162|PRDX4_HUMAN	PRDX4	2	2	48000	0.0244			sp|Q12931|TRAP1_HUMAN	TRAP1	4	4	140000	0.00104			sp|P63208|SKP1_HUMAN	SKP1	4	4	340000	0.00151				sp|P55209|NP1L1_HUMAN	NAP1L1	5	5	360000	0.00442			sp|Q7Z434|MAVS_HUMAN	MAVS	4	4	340000	0.00554		sp|P32119|PRDX2_HUMAN
	sp|Q14008|CKAP5_HUMAN	CKAP5	1	1	2800	0.00229			sp|Q9BZJ0|CRNL1_HUMAN	CRNKL1	2	2	16000	0.00831			sp|Q96AG4|LRC59_HUMAN	LRRC59	4	4	480000	0.00351			sp|Q13685|AAMP_HUMAN	AAMP	4	4	450000	0.00196				sp|P11441|UBL4A_HUMAN	UBL4A	5	5	390000	0.00477			sp|P17858|PFKAL_HUMAN	PFKL	4	4	150000	0.00238		sp|P67809|YBOX1_HUMAN
	sp|P05141|ADT2_HUMAN	SLC25A5	1	1	39000	0.0323			sp|Q58FF8|H90B2_HUMAN	HSP90AB2P	2	2	68000	0.0342			sp|P08708|RS17_HUMAN	RPS17	4	4	110000	0.000829			sp|Q8NHW5|RLA0L_HUMAN	RPLP0P6	4	4	1800000	0.0079				sp|O14735|CDIPT_HUMAN	CDIPT	5	5	520000	0.00637			sp|P18031|PTN1_HUMAN	PTPN1	4	4	870000	0.014		sp|Q09028|RBBP4_HUMAN
	sp|O75821|EIF3G_HUMAN	EIF3G	1	1	14000	0.0118			sp|P82933|RT09_HUMAN	MRPS9	2	2	8400	0.00425			sp|P07195|LDHB_HUMAN	LDHB	4	4	310000	0.0023			sp|P36776|LONM_HUMAN	LONP1	4	4	180000	0.000799				sp|O60264|SMCA5_HUMAN	SMARCA5	5	5	300000	0.00363			sp|P53041|PPP5_HUMAN	PPP5C	4	4	160000	0.00266		sp|P23526|SAHH_HUMAN
	sp|Q8WU90|ZC3HF_HUMAN	ZC3H15	1	1	4000	0.00332			sp|Q9UKN8|TF3C4_HUMAN	GTF3C4	2	2	17000	0.00832			sp|Q9NYU2|UGGG1_HUMAN	UGGT1	4	4	110000	0.000813			sp|P50570|DYN2_HUMAN	DNM2	4	4	240000	0.00105				sp|Q32P51|RA1L2_HUMAN	HNRNPA1L2	5	5	490000	0.00599			sp|Q9BSD7|NTPCR_HUMAN	NTPCR	4	4	510000	0.00829		sp|B2RXH8|HNRC2_HUMAN
	sp|P00338|LDHA_HUMAN	LDHA	1	1	4400	0.00363			sp|Q93100|KPBB_HUMAN	PHKB	2	2	300000	0.15			sp|Q9Y678|COPG1_HUMAN	COPG1	4	4	100000	0.000764			sp|P40938|RFC3_HUMAN	RFC3	4	4	470000	0.00206				sp|P08559|ODPA_HUMAN	PDHA1	5	5	980000	0.012			sp|P62081|RS7_HUMAN	RPS7	4	4	430000	0.00699		sp|P26373|RL13_HUMAN
	sp|Q58FF6|H90B4_HUMAN	HSP90AB4P	1	1	30000	0.0246			sp|P08579|RU2B_HUMAN	SNRPB2	2	2	52000	0.0261			sp|Q15388|TOM20_HUMAN	TOMM20	4	4	2100000	0.0153			sp|P35249|RFC4_HUMAN	RFC4	4	4	180000	0.000795				sp|Q5SNT2|TM201_HUMAN	TMEM201	5	5	840000	0.0103			sp|B2RXH8|HNRC2_HUMAN	HNRNPCL2	4	4	1600000	0.0265		sp|P63104|1433Z_HUMAN
	sp|P09234|RU1C_HUMAN	SNRPC	1	1	8800	0.00733			sp|Q06787|FMR1_HUMAN	FMR1	2	2	36000	0.0181			sp|P15531|NDKA_HUMAN	NME1	4	4	290000	0.00212			sp|P22695|QCR2_HUMAN	UQCRC2	4	4	300000	0.0013				sp|P62249|RS16_HUMAN	RPS16	5	5	980000	0.012			sp|O95433|AHSA1_HUMAN	AHSA1	4	4	830000	0.0133		sp|P62316|SMD2_HUMAN
	sp|Q09161|NCBP1_HUMAN	NCBP1	1	1	12000	0.01			sp|Q96I25|SPF45_HUMAN	RBM17	2	2	31000	0.0155			sp|Q9UNF1|MAGD2_HUMAN	MAGED2	4	4	160000	0.0012			sp|Q96AG4|LRC59_HUMAN	LRRC59	4	4	660000	0.00291				sp|Q12906|ILF3_HUMAN	ILF3	5	5	330000	0.00408			sp|O43491|E41L2_HUMAN	EPB41L2	4	4	180000	0.00287		sp|P05165|PCCA_HUMAN
	sp|Q8IWI9|MGAP_HUMAN	MGA	1	1	3900	0.00324			sp|Q9Y3U8|RL36_HUMAN	RPL36	2	2	48000	0.0243			sp|O00268|TAF4_HUMAN	TAF4	4	4	84000	0.000613			sp|P49591|SYSC_HUMAN	SARS	4	4	570000	0.0025				sp|P00492|HPRT_HUMAN	HPRT1	5	5	280000	0.00342			sp|P38919|IF4A3_HUMAN	EIF4A3	4	4	1300000	0.0204		sp|Q9BQA1|MEP50_HUMAN
	sp|O60825|F262_HUMAN	PFKFB2	1	1	7700	0.00643			sp|O00571|DDX3X_HUMAN	DDX3X	2	2	43000	0.0216			sp|P31948|STIP1_HUMAN	STIP1	4	4	200000	0.00145			sp|P13995|MTDC_HUMAN	MTHFD2	4	4	240000	0.00103				sp|P46060|RAGP1_HUMAN	RANGAP1	5	5	260000	0.00321			sp|Q9Y394|DHRS7_HUMAN	DHRS7	4	4	170000	0.00277		sp|Q02878|RL6_HUMAN
	sp|Q9BZJ0|CRNL1_HUMAN	CRNKL1	1	1	3300	0.00275			sp|A8MWD9|RUXGL_HUMAN	SNRPGP15	2	2	19000	0.00934			sp|P29590|PML_HUMAN	PML	4	4	140000	0.00103			sp|Q7Z434|MAVS_HUMAN	MAVS	4	4	560000	0.00246				sp|Q8WUM0|NU133_HUMAN	NUP133	5	5	140000	0.00171			sp|P62316|SMD2_HUMAN	SNRPD2	4	4	310000	0.00501		sp|P35613|BASI_HUMAN
	sp|P09012|SNRPA_HUMAN	SNRPA	1	1	9000	0.0075			sp|Q9P270|SLAI2_HUMAN	SLAIN2	2	2	8400	0.00423			sp|Q9NXE4|NSMA3_HUMAN	SMPD4	4	4	400000	0.00296			sp|Q92499|DDX1_HUMAN	DDX1	4	4	240000	0.00105				sp|Q6P4A7|SFXN4_HUMAN	SFXN4	5	5	1400000	0.0176			sp|Q9P032|NDUF4_HUMAN	NDUFAF4	4	4	320000	0.0051		sp|P04181|OAT_HUMAN
	sp|Q9NYJ8|TAB2_HUMAN	TAB2	1	1	6300	0.00524			sp|Q9BRL6|SRSF8_HUMAN	SRSF8	2	2	88000	0.0445			sp|P14678|RSMB_HUMAN	SNRPB	4	4	360000	0.00262			sp|O94826|TOM70_HUMAN	TOMM70	4	4	160000	0.000684				sp|Q5XKP0|MIC13_HUMAN	MIC13	5	5	630000	0.00773			sp|Q9BZF1|OSBL8_HUMAN	OSBPL8	4	4	250000	0.00404		sp|Q9BUJ2|HNRL1_HUMAN
	sp|Q07021|C1QBP_HUMAN	C1QBP	1	1	13000	0.0109			sp|Q13573|SNW1_HUMAN	SNW1	2	2	8400	0.00421			sp|Q14152|EIF3A_HUMAN	EIF3A	4	4	140000	0.00104			sp|P14678|RSMB_HUMAN	SNRPB	4	4	560000	0.00244				sp|P05141|ADT2_HUMAN	SLC25A5	4	9	89000000	1.09			sp|P13797|PLST_HUMAN	PLS3	4	4	270000	0.00431		sp|P00492|HPRT_HUMAN
	sp|P08621|RU17_HUMAN	SNRNP70	1	1	11000	0.00928			sp|P23528|COF1_HUMAN	CFL1	2	2	31000	0.0154			sp|O14734|ACOT8_HUMAN	ACOT8	4	4	330000	0.00239			sp|Q9HAU0|PKHA5_HUMAN	PLEKHA5	4	4	170000	0.000749				sp|P33778|H2B1B_HUMAN	HIST1H2BB	4	6	290000	0.00359			sp|P13804|ETFA_HUMAN	ETFA	4	4	100000	0.00164		sp|Q13162|PRDX4_HUMAN
	sp|P10599|THIO_HUMAN	TXN	1	1	37000	0.0308			sp|Q6NVV1|R13P3_HUMAN	RPL13AP3	2	2	180000	0.0919			sp|P61106|RAB14_HUMAN	RAB14	4	4	1400000	0.00998			sp|P22061|PIMT_HUMAN	PCMT1	4	4	380000	0.00165				sp|P51617|IRAK1_HUMAN	IRAK1	4	5	220000	0.00271			sp|P31943|HNRH1_HUMAN	HNRNPH1	4	4	870000	0.0141		sp|Q9BSD7|NTPCR_HUMAN
	sp|P12236|ADT3_HUMAN	SLC25A6	1	1	12000	0.0103			sp|Q96QR8|PURB_HUMAN	PURB	2	2	39000	0.0196			sp|P04792|HSPB1_HUMAN	HSPB1	4	4	210000	0.00155			sp|P14625|ENPL_HUMAN	HSP90B1	4	4	2100000	0.00912				sp|Q9NS69|TOM22_HUMAN	TOMM22	4	5	370000	0.00457			sp|Q9BVT8|TMUB1_HUMAN	TMUB1	4	4	210000	0.00335		sp|P22102|PUR2_HUMAN
	sp|Q9Y6M1|IF2B2_HUMAN	IGF2BP2	1	1	21000	0.0171			sp|Q9BZI7|REN3B_HUMAN	UPF3B	2	2	16000	0.00797			sp|P31943|HNRH1_HUMAN	HNRNPH1	4	4	850000	0.00626			sp|P29590|PML_HUMAN	PML	4	4	190000	0.00085				sp|Q14681|KCTD2_HUMAN	KCTD2	4	5	1500000	0.0184			sp|Q14008|CKAP5_HUMAN	CKAP5	4	4	250000	0.00404		sp|P17858|PFKAL_HUMAN
	sp|Q13618|CUL3_HUMAN	CUL3	1	1	3000	0.00253			sp|Q92900|RENT1_HUMAN	UPF1	2	2	13000	0.00641			sp|O95801|TTC4_HUMAN	TTC4	4	4	290000	0.00216			sp|P55265|DSRAD_HUMAN	ADAR	4	4	330000	0.00144				sp|P51659|DHB4_HUMAN	HSD17B4	4	5	210000	0.00261			sp|P48444|COPD_HUMAN	ARCN1	4	4	140000	0.0022		sp|P62753|RS6_HUMAN
	sp|Q9HCE1|MOV10_HUMAN	MOV10	1	1	9100	0.00758			sp|P19387|RPB3_HUMAN	POLR2C	2	2	7600	0.00382			sp|P61204|ARF3_HUMAN	ARF3	4	4	240000	0.00175			sp|Q16394|EXT1_HUMAN	EXT1	4	4	280000	0.00124				sp|P24666|PPAC_HUMAN	ACP1	4	5	570000	0.00694			sp|P24539|AT5F1_HUMAN	ATP5F1	4	4	290000	0.00463		sp|P30519|HMOX2_HUMAN
	sp|P62318|SMD3_HUMAN	SNRPD3	1	1	57000	0.0474			sp|O43242|PSMD3_HUMAN	PSMD3	2	2	9900	0.005			sp|Q8TED1|GPX8_HUMAN	GPX8	4	4	1000000	0.00748			sp|P62834|RAP1A_HUMAN	RAP1A	4	4	670000	0.00294				sp|O75306|NDUS2_HUMAN	NDUFS2	4	5	170000	0.00212			sp|O95470|SGPL1_HUMAN	SGPL1	4	4	170000	0.00272		sp|P46060|RAGP1_HUMAN
	sp|Q02539|H11_HUMAN	HIST1H1A	1	1	160000	0.13			sp|O00268|TAF4_HUMAN	TAF4	2	2	20000	0.0102			sp|Q9HC21|TPC_HUMAN	SLC25A19	4	4	310000	0.00228			sp|Q13363|CTBP1_HUMAN	CTBP1	4	4	380000	0.00168				sp|O75396|SC22B_HUMAN	SEC22B	4	5	380000	0.0047			sp|Q07666|KHDR1_HUMAN	KHDRBS1	4	4	250000	0.0041		sp|Q99611|SPS2_HUMAN
	sp|Q9UBU9|NXF1_HUMAN	NXF1	1	1	6300	0.00526			IGH1M_MOUSE	Ighg1	2	2	26000	0.0134			sp|Q14683|SMC1A_HUMAN	SMC1A	4	4	150000	0.00112			sp|P07203|GPX1_HUMAN	GPX1	4	4	500000	0.00221				sp|Q9BZF1|OSBL8_HUMAN	OSBPL8	4	5	250000	0.00305			sp|Q9NZJ7|MTCH1_HUMAN	MTCH1	4	4	570000	0.00914		sp|Q00577|PURA_HUMAN
	sp|Q92665|RT31_HUMAN	MRPS31	1	1	5100	0.00428			sp|Q2VIR3|IF2GL_HUMAN	EIF2S3L	2	2	31000	0.0154			sp|Q14671|PUM1_HUMAN	PUM1	4	4	150000	0.00107			sp|Q8TED1|GPX8_HUMAN	GPX8	4	4	2200000	0.00978				sp|O14925|TIM23_HUMAN	TIMM23	4	5	260000	0.00316			sp|Q8TED1|GPX8_HUMAN	GPX8	4	4	460000	0.00738		sp|Q9UNF1|MAGD2_HUMAN
	sp|Q53GS9|SNUT2_HUMAN	USP39	1	1	7600	0.00634			sp|P46779|RL28_HUMAN	RPL28	2	2	79000	0.0398			sp|P07948|LYN_HUMAN	LYN	4	4	100000	0.000745			sp|P55209|NP1L1_HUMAN	NAP1L1	4	4	560000	0.00244				sp|P53396|ACLY_HUMAN	ACLY	4	5	120000	0.00142			sp|P62899|RL31_HUMAN	RPL31	4	4	370000	0.00597		sp|P78346|RPP30_HUMAN
	sp|P62917|RL8_HUMAN	RPL8	1	1	60000	0.0498			sp|P0DN76|U2AF5_HUMAN	U2AF1L5	2	2	68000	0.0345			sp|Q7KZF4|SND1_HUMAN	SND1	4	4	180000	0.00133			sp|Q8IXI2|MIRO1_HUMAN	RHOT1	4	4	390000	0.00172				sp|P52907|CAZA1_HUMAN	CAPZA1	4	5	250000	0.0031			sp|P62937|PPIA_HUMAN	PPIA	4	4	540000	0.0087		sp|P33991|MCM4_HUMAN
	sp|O94973|AP2A2_HUMAN	AP2A2	1	1	5500	0.00458			sp|Q9NRX1|PNO1_HUMAN	PNO1	2	2	110000	0.0572			sp|Q04637|IF4G1_HUMAN	EIF4G1	4	4	150000	0.00107			sp|P30876|RPB2_HUMAN	POLR2B	4	4	250000	0.00109				sp|Q07666|KHDR1_HUMAN	KHDRBS1	4	5	150000	0.00181			sp|Q96AG4|LRC59_HUMAN	LRRC59	4	4	460000	0.00743		sp|Q9Y295|DRG1_HUMAN
	sp|P46776|RL27A_HUMAN	RPL27A	1	1	54000	0.0453			sp|Q8TAE8|G45IP_HUMAN	GADD45GIP1	2	2	17000	0.0086			sp|Q15005|SPCS2_HUMAN	SPCS2	4	4	310000	0.0023			sp|P08708|RS17_HUMAN	RPS17	4	4	240000	0.00106				sp|Q9H061|T126A_HUMAN	TMEM126A	4	5	300000	0.0037			sp|Q96TC7|RMD3_HUMAN	RMDN3	4	4	380000	0.00621		sp|Q9NZ01|TECR_HUMAN
	sp|Q9Y3B7|RM11_HUMAN	MRPL11	1	1	1500	0.00121			sp|Q96PK6|RBM14_HUMAN	RBM14	2	2	31000	0.0154			sp|P17844|DDX5_HUMAN	DDX5	4	4	230000	0.00167			sp|Q13162|PRDX4_HUMAN	PRDX4	4	4	1300000	0.00584				sp|P08574|CY1_HUMAN	CYC1	4	5	730000	0.00899			sp|O95347|SMC2_HUMAN	SMC2	4	4	260000	0.00414		sp|P06493|CDK1_HUMAN
	sp|Q71UI9|H2AV_HUMAN	H2AFV	1	1	17000	0.0141			sp|P62820|RAB1A_HUMAN	RAB1A	2	2	23000	0.0117			sp|P27816|MAP4_HUMAN	MAP4	4	4	160000	0.0012			sp|P15531|NDKA_HUMAN	NME1	4	4	320000	0.00141				sp|O60216|RAD21_HUMAN	RAD21	4	5	260000	0.00317			sp|P46777|RL5_HUMAN	RPL5	4	4	330000	0.00527		sp|O43819|SCO2_HUMAN
	sp|P07196|NFL_HUMAN	NEFL	1	1	5500	0.00454			sp|Q9UNM6|PSD13_HUMAN	PSMD13	2	2	13000	0.00674			sp|P62937|PPIA_HUMAN	PPIA	4	4	460000	0.00337			sp|P43243|MATR3_HUMAN	MATR3	4	4	320000	0.0014				sp|Q15046|SYK_HUMAN	KARS	4	5	240000	0.003			sp|O75947|ATP5H_HUMAN	ATP5H	4	4	200000	0.00321		sp|P08559|ODPA_HUMAN
	sp|Q86U42|PABP2_HUMAN	PABPN1	1	1	21000	0.0177			sp|P62826|RAN_HUMAN	RAN	2	2	30000	0.0149			sp|Q9P0J0|NDUAD_HUMAN	NDUFA13	4	4	210000	0.00155			sp|Q969X5|ERGI1_HUMAN	ERGIC1	4	4	510000	0.00223				sp|P08243|ASNS_HUMAN	ASNS	4	5	160000	0.00196			sp|P20042|IF2B_HUMAN	EIF2S2	4	4	190000	0.00304		sp|A1L0T0|ILVBL_HUMAN
	sp|P05023|AT1A1_HUMAN	ATP1A1	1	1	6200	0.00516			sp|O75131|CPNE3_HUMAN	CPNE3	2	2	27000	0.0135			sp|Q15051|IQCB1_HUMAN	IQCB1	4	4	120000	0.000864			sp|Q10472|GALT1_HUMAN	GALNT1	4	4	260000	0.00114				sp|Q8NFH5|NUP53_HUMAN	NUP35	4	5	280000	0.00344			sp|P00492|HPRT_HUMAN	HPRT1	4	4	210000	0.00339		sp|Q6YN16|HSDL2_HUMAN
	sp|P33991|MCM4_HUMAN	MCM4	1	1	170000	0.14			sp|Q71RC2|LARP4_HUMAN	LARP4	1	3	16000	0.00796			sp|Q99613|EIF3C_HUMAN	EIF3C	4	4	91000	0.000669			sp|P62249|RS16_HUMAN	RPS16	4	4	1000000	0.00448				sp|Q8TCT9|HM13_HUMAN	HM13	4	5	300000	0.00366			sp|Q9HC21|TPC_HUMAN	SLC25A19	4	4	150000	0.00244		sp|P36776|LONM_HUMAN
	sp|P07195|LDHB_HUMAN	LDHB	1	1	5500	0.00455			sp|Q6ZR08|DYH12_HUMAN	DNAH12	1	3	160000	0.0793			sp|Q15070|OXA1L_HUMAN	OXA1L	4	4	360000	0.00264			sp|P09622|DLDH_HUMAN	DLD	4	4	330000	0.00145				sp|Q13765|NACA_HUMAN	NACA	4	4	640000	0.00781			sp|Q9BPW8|NIPS1_HUMAN	NIPSNAP1	3	5	300000	0.00488		sp|Q9NXE4|NSMA3_HUMAN
	sp|O00232|PSD12_HUMAN	PSMD12	1	1	5000	0.00415			sp|A2A3N6|PIPSL_HUMAN	PIPSL	1	2	32000	0.0161			sp|P05141|ADT2_HUMAN	SLC25A5	3	8	80000000	0.59			sp|P30566|PUR8_HUMAN	ADSL	4	4	190000	0.00083				sp|Q969V3|NCLN_HUMAN	NCLN	4	4	190000	0.00236			sp|P08574|CY1_HUMAN	CYC1	3	5	650000	0.0105		sp|Q9BPW8|NIPS1_HUMAN
	sp|P42766|RL35_HUMAN	RPL35	1	1	58000	0.0484			tr|Q6PJV4|Q6PJV4_HUMAN	THRAP3	1	2	73000	0.0369			sp|O14925|TIM23_HUMAN	TIMM23	3	5	560000	0.00413			sp|P18085|ARF4_HUMAN	ARF4	4	4	360000	0.00156				sp|Q99714|HCD2_HUMAN	HSD17B10	4	4	180000	0.00222			sp|Q7L5D6|GET4_HUMAN	GET4	3	5	430000	0.00692		sp|O15269|SPTC1_HUMAN
	sp|Q9Y5Q9|TF3C3_HUMAN	GTF3C3	1	1	3800	0.00318			sp|Q9BWU0|NADAP_HUMAN	SLC4A1AP	1	2	21000	0.0106			sp|P23258|TBG1_HUMAN	TUBG1	3	5	200000	0.00147			sp|Q15070|OXA1L_HUMAN	OXA1L	4	4	540000	0.00237				sp|O15270|SPTC2_HUMAN	SPTLC2	4	4	110000	0.00132			sp|Q96KK5|H2A1H_HUMAN	HIST1H2AH	3	5	3800000	0.061		sp|Q70UQ0|IKIP_HUMAN
	sp|Q7L0Y3|MRRP1_HUMAN	TRMT10C	1	1	23000	0.0191			sp|Q9H9B4|SFXN1_HUMAN	SFXN1	1	2	20000	0.00983			sp|O00154|BACH_HUMAN	ACOT7	3	5	130000	0.000935			sp|Q8WUY1|THEM6_HUMAN	THEM6	4	4	490000	0.00215				sp|P04350|TBB4A_HUMAN	TUBB4A	4	4	250000	0.00306			sp|P63104|1433Z_HUMAN	YWHAZ	3	4	310000	0.00508		sp|Q8NBQ5|DHB11_HUMAN
	sp|Q15517|CDSN_HUMAN	CDSN	1	1	27000	0.0227			sp|P31153|METK2_HUMAN	MAT2A	1	2	29000	0.0145			sp|P62879|GBB2_HUMAN	GNB2	3	5	2400000	0.0178			sp|P47897|SYQ_HUMAN	QARS	4	4	6200000	0.0271				sp|P62258|1433E_HUMAN	YWHAE	4	4	390000	0.00484			sp|Q9NS69|TOM22_HUMAN	TOMM22	3	4	420000	0.00681		sp|P62906|RL10A_HUMAN
	sp|P18621|RL17_HUMAN	RPL17	1	1	37000	0.0307			sp|Q6UWP8|SBSN_HUMAN	SBSN	1	2	22000	0.0113			sp|Q9NPL8|TIDC1_HUMAN	TIMMDC1	3	4	110000	0.000794			sp|Q9UG63|ABCF2_HUMAN	ABCF2	4	4	330000	0.00145				sp|P62191|PRS4_HUMAN	PSMC1	4	4	210000	0.00254			sp|Q99653|CHP1_HUMAN	CHP1	3	4	320000	0.00521		sp|Q9UBF2|COPG2_HUMAN
	AVID_Chick		1	1	13000	0.011			sp|P50454|SERPH_HUMAN	SERPINH1	1	2	22000	0.0112			sp|Q16718|NDUA5_HUMAN	NDUFA5	3	4	230000	0.00167			sp|Q7L5N7|PCAT2_HUMAN	LPCAT2	4	4	210000	0.000925				sp|Q14257|RCN2_HUMAN	RCN2	4	4	150000	0.0018			sp|O14925|TIM23_HUMAN	TIMM23	3	4	270000	0.00443		sp|Q6L8Q7|PDE12_HUMAN
	sp|Q6NZY4|ZCHC8_HUMAN	ZCCHC8	1	1	2200	0.00179			sp|O60841|IF2P_HUMAN	EIF5B	1	2	14000	0.00714			sp|Q96DF8|DGC14_HUMAN	DGCR14	3	4	120000	0.000904			sp|O95347|SMC2_HUMAN	SMC2	4	4	270000	0.00119				sp|P63208|SKP1_HUMAN	SKP1	4	4	220000	0.00274			sp|P24666|PPAC_HUMAN	ACP1	3	4	360000	0.00588		sp|O75306|NDUS2_HUMAN
	sp|Q96PK6|RBM14_HUMAN	RBM14	1	1	14000	0.0115			sp|P05386|RLA1_HUMAN	RPLP1	1	2	9200	0.00463			sp|P51153|RAB13_HUMAN	RAB13	3	4	470000	0.00344			sp|Q6P4A7|SFXN4_HUMAN	SFXN4	4	4	1400000	0.0062				sp|Q9BQA1|MEP50_HUMAN	WDR77	4	4	880000	0.0109			sp|P15927|RFA2_HUMAN	RPA2	3	4	370000	0.00601		sp|O96008|TOM40_HUMAN
	sp|Q5JNZ5|RS26L_HUMAN	RPS26P11	1	1	61000	0.0504			sp|P04004|VTNC_HUMAN	VTN	1	2	3700	0.00187			sp|Q9H9P8|L2HDH_HUMAN	L2HGDH	3	4	140000	0.001			sp|Q9HC21|TPC_HUMAN	SLC25A19	4	4	530000	0.00232				sp|Q8TC12|RDH11_HUMAN	RDH11	4	4	620000	0.00759			sp|P51659|DHB4_HUMAN	HSD17B4	3	4	120000	0.00194		sp|Q96I24|FUBP3_HUMAN
	sp|O75223|GGCT_HUMAN	GGCT	1	1	7900	0.00661			sp|O00148|DX39A_HUMAN	DDX39A	1	2	24000	0.0119			sp|Q8NBN7|RDH13_HUMAN	RDH13	3	4	430000	0.00315			sp|P62277|RS13_HUMAN	RPS13	4	4	390000	0.00171				sp|Q07021|C1QBP_HUMAN	C1QBP	4	4	520000	0.00632			sp|Q96S55|WRIP1_HUMAN	WRNIP1	3	4	120000	0.00194		sp|Q9UMS4|PRP19_HUMAN
	sp|Q9UKV3|ACINU_HUMAN	ACIN1	1	1	5500	0.00459			sp|Q9HCE1|MOV10_HUMAN	MOV10	1	2	18000	0.00893			sp|Q07021|C1QBP_HUMAN	C1QBP	3	4	670000	0.00489			sp|Q96PK6|RBM14_HUMAN	RBM14	4	4	400000	0.00176				sp|Q8NE71|ABCF1_HUMAN	ABCF1	4	4	130000	0.00162			sp|P06493|CDK1_HUMAN	CDK1	3	4	210000	0.00339		sp|Q8WWM7|ATX2L_HUMAN
	sp|Q9P035|HACD3_HUMAN	HACD3	1	1	6500	0.00545			sp|O60716|CTND1_HUMAN	CTNND1	1	2	7500	0.00378			sp|P67809|YBOX1_HUMAN	YBX1	3	4	150000	0.00108			sp|P02545|LMNA_HUMAN	LMNA	4	4	230000	0.000998				sp|P14678|RSMB_HUMAN	SNRPB	4	4	450000	0.00557			sp|Q9Y512|SAM50_HUMAN	SAMM50	3	4	160000	0.00262		sp|Q9NTJ5|SAC1_HUMAN
	sp|P13674|P4HA1_HUMAN	P4HA1	1	1	8300	0.00691			sp|P16152|CBR1_HUMAN	CBR1	1	1	4400	0.00221			sp|O15173|PGRC2_HUMAN	PGRMC2	3	4	510000	0.00374			sp|P09651|ROA1_HUMAN	HNRNPA1	3	9	360000	0.00158				sp|P43307|SSRA_HUMAN	SSR1	4	4	890000	0.0109			sp|P14678|RSMB_HUMAN	SNRPB	3	4	450000	0.00719		sp|Q15717|ELAV1_HUMAN
	sp|P62888|RL30_HUMAN	RPL30	1	1	12000	0.00991			sp|P62854|RS26_HUMAN	RPS26	1	1	84000	0.0423			sp|P27824|CALX_HUMAN	CANX	3	4	360000	0.00265			sp|Q96JJ7|TMX3_HUMAN	TMX3	3	5	270000	0.00118				sp|P57088|TMM33_HUMAN	TMEM33	4	4	2100000	0.0252			sp|O15270|SPTC2_HUMAN	SPTLC2	3	4	160000	0.00255		sp|Q9Y4P3|TBL2_HUMAN
	sp|P23246|SFPQ_HUMAN	SFPQ	1	1	17000	0.0141			sp|P07197|NFM_HUMAN	NEFM	1	1	7700	0.00389			sp|O75688|PPM1B_HUMAN	PPM1B	3	4	99000	0.000729			sp|P43307|SSRA_HUMAN	SSR1	3	5	1600000	0.00694				sp|Q13685|AAMP_HUMAN	AAMP	4	4	340000	0.00421			sp|P43307|SSRA_HUMAN	SSR1	3	4	690000	0.0112		sp|P62750|RL23A_HUMAN
	sp|Q9NZB2|F120A_HUMAN	FAM120A	1	1	8700	0.00725			sp|P11177|ODPB_HUMAN	PDHB	1	1	2500	0.00126			sp|P35237|SPB6_HUMAN	SERPINB6	3	4	76000	0.000561			sp|P62879|GBB2_HUMAN	GNB2	3	5	3500000	0.0153				sp|Q29836|1B67_HUMAN	HLA-B	4	4	530000	0.00645			sp|O75251|NDUS7_HUMAN	NDUFS7	3	4	280000	0.00453		sp|P40937|RFC5_HUMAN
	sp|P46778|RL21_HUMAN	RPL21	1	1	2100	0.00174			tr|A8K7N0|A8K7N0_HUMAN		1	1	140000	0.0689			sp|Q5SQN1|SNP47_HUMAN	SNAP47	3	4	78000	0.000569			sp|P04181|OAT_HUMAN	OAT	3	4	120000	0.000532				sp|Q9NP72|RAB18_HUMAN	RAB18	4	4	120000	0.00149			sp|Q969X5|ERGI1_HUMAN	ERGIC1	3	4	400000	0.00645		sp|Q8N163|CCAR2_HUMAN
	sp|Q9Y230|RUVB2_HUMAN	RUVBL2	1	1	7400	0.00614			sp|Q7L2H7|EIF3M_HUMAN	EIF3M	1	1	6600	0.0033			sp|P62913|RL11_HUMAN	RPL11	3	4	3000000	0.022			sp|Q4VCS5|AMOT_HUMAN	AMOT	3	4	200000	0.000856				sp|P51153|RAB13_HUMAN	RAB13	4	4	420000	0.00513			sp|Q5XKP0|MIC13_HUMAN	MIC13	3	4	550000	0.00888		sp|P55786|PSA_HUMAN
	sp|P26640|SYVC_HUMAN	VARS	1	1	5000	0.00417			sp|P12004|PCNA_HUMAN	PCNA	1	1	7500	0.00376			sp|Q9Y5P6|GMPPB_HUMAN	GMPPB	3	4	380000	0.00275			sp|Q14739|LBR_HUMAN	LBR	3	4	280000	0.00124				sp|P55265|DSRAD_HUMAN	ADAR	4	4	260000	0.00322			sp|Q07812|BAX_HUMAN	BAX	3	4	5700000	0.0924		sp|Q13200|PSMD2_HUMAN
	sp|P35998|PRS7_HUMAN	PSMC2	1	1	9800	0.0082			sp|P51114|FXR1_HUMAN	FXR1	1	1	28000	0.0142			sp|Q9NXV2|KCTD5_HUMAN	KCTD5	3	4	370000	0.00272			sp|P35250|RFC2_HUMAN	RFC2	3	4	280000	0.00122				sp|P40938|RFC3_HUMAN	RFC3	4	4	320000	0.00387			sp|Q8NBM4|UBAC2_HUMAN	UBAC2	3	4	230000	0.00373		sp|Q9UQ80|PA2G4_HUMAN
	sp|Q13573|SNW1_HUMAN	SNW1	1	1	13000	0.0105			sp|Q9Y383|LC7L2_HUMAN	LUC7L2	1	1	36000	0.0179			sp|P35268|RL22_HUMAN	RPL22	3	4	210000	0.00155			sp|Q13765|NACA_HUMAN	NACA	3	4	680000	0.00298				sp|O15173|PGRC2_HUMAN	PGRMC2	4	4	410000	0.00508			sp|Q9NZ01|TECR_HUMAN	TECR	3	4	510000	0.0082		sp|P49792|RBP2_HUMAN
	sp|Q2NL82|TSR1_HUMAN	TSR1	1	1	4100	0.00342			tr|F4ZW66|F4ZW66_HUMAN		1	1	21000	0.0105			sp|P52701|MSH6_HUMAN	MSH6	3	4	170000	0.00123			sp|Q07021|C1QBP_HUMAN	C1QBP	3	4	1100000	0.00464				sp|P14868|SYDC_HUMAN	DARS	4	4	450000	0.00553			sp|Q13765|NACA_HUMAN	NACA	3	3	430000	0.007		sp|P52701|MSH6_HUMAN
	sp|Q70UQ0|IKIP_HUMAN	IKBIP	1	1	20000	0.0163			sp|Q16643|DREB_HUMAN	DBN1	1	1	10000	0.00513			sp|Q9NS69|TOM22_HUMAN	TOMM22	3	3	210000	0.00157			sp|P62913|RL11_HUMAN	RPL11	3	4	2000000	0.00898				sp|P31943|HNRH1_HUMAN	HNRNPH1	4	4	520000	0.0064			sp|P11177|ODPB_HUMAN	PDHB	3	3	150000	0.00247		sp|O43491|E41L2_HUMAN
	sp|Q9Y2Q9|RT28_HUMAN	MRPS28	1	1	7200	0.006			sp|Q96DI7|SNR40_HUMAN	SNRNP40	1	1	4400	0.00223			sp|Q99653|CHP1_HUMAN	CHP1	3	3	190000	0.00138			sp|P46109|CRKL_HUMAN	CRKL	3	4	300000	0.00131				sp|Q08J23|NSUN2_HUMAN	NSUN2	4	4	200000	0.00245			sp|P04350|TBB4A_HUMAN	TUBB4A	3	3	220000	0.00355		sp|Q02790|FKBP4_HUMAN
	sp|P62937|PPIA_HUMAN	PPIA	1	1	13000	0.0112			tr|Q53F64|Q53F64_HUMAN		1	1	390000	0.2			sp|P62191|PRS4_HUMAN	PSMC1	3	3	110000	0.000792			sp|O00116|ADAS_HUMAN	AGPS	3	4	210000	0.000935				sp|Q9UMS4|PRP19_HUMAN	PRPF19	4	4	280000	0.00343			sp|Q9ULV4|COR1C_HUMAN	CORO1C	3	3	73000	0.00117		sp|P22392|NDKB_HUMAN
	sp|Q8N3C0|ASCC3_HUMAN	ASCC3	1	1	7100	0.0059			sp|Q9BYD3|RM04_HUMAN	MRPL4	1	1	9000	0.00453			sp|Q14257|RCN2_HUMAN	RCN2	3	3	140000	0.00104			sp|Q9NXW2|DJB12_HUMAN	DNAJB12	3	4	240000	0.00106				sp|P40937|RFC5_HUMAN	RFC5	4	4	150000	0.00185			sp|P08708|RS17_HUMAN	RPS17	3	3	250000	0.00411		sp|Q13308|PTK7_HUMAN
	sp|P62899|RL31_HUMAN	RPL31	1	1	46000	0.0381			sp|P40227|TCPZ_HUMAN	CCT6A	1	1	31000	0.0155			sp|P63241|IF5A1_HUMAN	EIF5A	3	3	130000	0.000986			sp|Q8N5K1|CISD2_HUMAN	CISD2	3	4	370000	0.00162				sp|Q8N163|CCAR2_HUMAN	CCAR2	4	4	160000	0.00199			sp|Q6ZRP7|QSOX2_HUMAN	QSOX2	3	3	770000	0.0124		sp|Q15750|TAB1_HUMAN
	sp|Q71RC2|LARP4_HUMAN	LARP4	1	1	2700	0.00228			sp|Q9NYJ8|TAB2_HUMAN	TAB2	1	1	9500	0.0048			sp|P50570|DYN2_HUMAN	DNM2	3	3	120000	0.000866			sp|P63104|1433Z_HUMAN	YWHAZ	3	4	690000	0.00303				sp|O95573|ACSL3_HUMAN	ACSL3	4	4	300000	0.00369			sp|Q16718|NDUA5_HUMAN	NDUFA5	3	3	170000	0.00272		sp|P37802|TAGL2_HUMAN
	sp|Q9UM54|MYO6_HUMAN	MYO6	1	1	4000	0.00329			sp|Q9UBU9|NXF1_HUMAN	NXF1	1	1	8500	0.0043			sp|Q9UBF2|COPG2_HUMAN	COPG2	3	3	72000	0.000528			sp|Q9H9P8|L2HDH_HUMAN	L2HGDH	3	4	310000	0.00137				sp|Q9BQG0|MBB1A_HUMAN	MYBBP1A	4	4	81000	0.000991			sp|Q9Y3F4|STRAP_HUMAN	STRAP	3	3	300000	0.00485		sp|Q13347|EIF3I_HUMAN
	sp|Q9Y5Q8|TF3C5_HUMAN	GTF3C5	1	1	5200	0.00434			tr|M0R2L9|M0R2L9_HUMAN	RPS19	1	1	16000	0.00781			sp|Q6IAN0|DRS7B_HUMAN	DHRS7B	3	3	190000	0.00139			sp|P61106|RAB14_HUMAN	RAB14	3	4	1200000	0.00541				sp|P18124|RL7_HUMAN	RPL7	4	4	1100000	0.0136			sp|Q8WVX9|FACR1_HUMAN	FAR1	3	3	200000	0.00331		sp|Q96A33|CCD47_HUMAN
	sp|Q15149|PLEC_HUMAN	PLEC	1	1	6300	0.00527			sp|P63104|1433Z_HUMAN	YWHAZ	1	1	19000	0.0098			sp|P22061|PIMT_HUMAN	PCMT1	3	3	85000	0.000623			sp|P63244|RACK1_HUMAN	RACK1	3	4	720000	0.00318				sp|P22061|PIMT_HUMAN	PCMT1	4	4	240000	0.003			sp|Q6YN16|HSDL2_HUMAN	HSDL2	3	3	160000	0.00264		sp|Q92900|RENT1_HUMAN
	sp|Q9Y2P8|RCL1_HUMAN	RCL1	1	1	4500	0.00371			tr|Q6IPH7|Q6IPH7_HUMAN	RPL14	1	1	20000	0.00987			sp|P33778|H2B1B_HUMAN	HIST1H2BB	3	3	160000	0.00118			sp|Q8NE71|ABCF1_HUMAN	ABCF1	3	4	180000	0.000811				sp|P62241|RS8_HUMAN	RPS8	4	4	320000	0.00398			sp|P50416|CPT1A_HUMAN	CPT1A	3	3	170000	0.00276		sp|Q8WUM0|NU133_HUMAN
	sp|P46783|RS10_HUMAN	RPS10	1	1	68000	0.0569			sp|Q9UBF2|COPG2_HUMAN	COPG2	1	1	5400	0.00272			sp|Q9HB71|CYBP_HUMAN	CACYBP	3	3	130000	0.00093			sp|Q15459|SF3A1_HUMAN	SF3A1	3	4	190000	0.000841				sp|Q9NZJ7|MTCH1_HUMAN	MTCH1	4	4	620000	0.00756			sp|Q9NZI8|IF2B1_HUMAN	IGF2BP1	3	3	210000	0.00339		sp|Q92620|PRP16_HUMAN
	sp|O95793|STAU1_HUMAN	STAU1	1	1	4500	0.00373			sp|P36957|ODO2_HUMAN	DLST	1	1	17000	0.00855			sp|Q8TAA3|PSA7L_HUMAN	PSMA8	3	3	220000	0.00164			sp|Q6L8Q7|PDE12_HUMAN	PDE12	3	4	200000	0.000892				sp|P40616|ARL1_HUMAN	ARL1	4	4	360000	0.00441			sp|O14983|AT2A1_HUMAN	ATP2A1	3	3	300000	0.00487		sp|Q9NYF8|BCLF1_HUMAN
	sp|O43795|MYO1B_HUMAN	MYO1B	1	1	4100	0.00338			sp|Q13501|SQSTM_HUMAN	SQSTM1	1	1	4800	0.00244			sp|P55072|TERA_HUMAN	VCP	3	3	120000	0.000893			sp|P51570|GALK1_HUMAN	GALK1	3	4	310000	0.00135				sp|P55036|PSMD4_HUMAN	PSMD4	4	4	340000	0.00414			sp|P24534|EF1B_HUMAN	EEF1B2	3	3	600000	0.00975		sp|P07437|TBB5_HUMAN
	sp|Q53F19|NCBP3_HUMAN	NCBP3	1	1	4500	0.00377			sp|Q15427|SF3B4_HUMAN	SF3B4	1	1	54000	0.0271			sp|P41219|PERI_HUMAN	PRPH	3	3	300000	0.00223			sp|P63151|2ABA_HUMAN	PPP2R2A	3	4	230000	0.001				sp|Q8IXI2|MIRO1_HUMAN	RHOT1	4	4	230000	0.00288			sp|P06733|ENOA_HUMAN	ENO1	3	3	310000	0.00496		sp|P62805|H4_HUMAN
	sp|Q9NQT4|EXOS5_HUMAN	EXOSC5	1	1	3000	0.00247			sp|P78347|GTF2I_HUMAN	GTF2I	1	1	6700	0.00339			sp|P40227|TCPZ_HUMAN	CCT6A	3	3	330000	0.00244			sp|P52701|MSH6_HUMAN	MSH6	3	4	150000	0.000679				sp|Q9UBB4|ATX10_HUMAN	ATXN10	4	4	210000	0.00252			sp|P09661|RU2A_HUMAN	SNRPA1	3	3	56000	0.000907		sp|P23528|COF1_HUMAN
	sp|P33176|KINH_HUMAN	KIF5B	1	1	4300	0.00354			sp|P46782|RS5_HUMAN	RPS5	1	1	6100	0.00306			sp|P30050|RL12_HUMAN	RPL12	3	3	540000	0.00394			sp|O14975|S27A2_HUMAN	SLC27A2	3	4	390000	0.0017				sp|P26639|SYTC_HUMAN	TARS	4	4	220000	0.00268			sp|P31040|SDHA_HUMAN	SDHA	3	3	150000	0.00241		sp|P09651|ROA1_HUMAN
	sp|Q9BQG0|MBB1A_HUMAN	MYBBP1A	1	1	4400	0.00366			sp|P63173|RL38_HUMAN	RPL38	1	1	30000	0.0149			sp|P26196|DDX6_HUMAN	DDX6	3	3	230000	0.00169			sp|Q6P3W7|SCYL2_HUMAN	SCYL2	3	4	650000	0.00283				sp|Q14566|MCM6_HUMAN	MCM6	4	4	200000	0.0024			sp|Q6PML9|ZNT9_HUMAN	SLC30A9	3	3	180000	0.00284		sp|Q9NXV2|KCTD5_HUMAN
	sp|Q9Y285|SYFA_HUMAN	FARSA	1	1	10000	0.00855			sp|Q9BVI4|NOC4L_HUMAN	NOC4L	1	1	4600	0.0023			sp|Q96KC8|DNJC1_HUMAN	DNAJC1	3	3	110000	0.000801			sp|P18124|RL7_HUMAN	RPL7	3	4	1900000	0.00838				sp|Q96GD4|AURKB_HUMAN	AURKB	4	4	230000	0.00285			sp|Q5SQN1|SNP47_HUMAN	SNAP47	3	3	160000	0.00262		sp|O95881|TXD12_HUMAN
	sp|Q5T1N1|AKND1_HUMAN	AKNAD1	1	1	240000	0.2			sp|P06733|ENOA_HUMAN	ENO1	1	1	10000	0.00506			sp|Q14103|HNRPD_HUMAN	HNRNPD	3	3	170000	0.00124			sp|Q9UM00|TMCO1_HUMAN	TMCO1	3	4	1900000	0.00844				sp|Q86Y56|DAAF5_HUMAN	DNAAF5	4	4	96000	0.00118			sp|Q9H0E2|TOLIP_HUMAN	TOLLIP	3	3	200000	0.00321		sp|P63244|RACK1_HUMAN
	sp|Q16891|MIC60_HUMAN	IMMT	1	1	3400	0.00281			sp|P62266|RS23_HUMAN	RPS23	1	1	53000	0.0269			sp|P51991|ROA3_HUMAN	HNRNPA3	3	3	180000	0.00135			sp|Q8NBI6|XXLT1_HUMAN	XXYLT1	3	4	510000	0.00224				sp|P62316|SMD2_HUMAN	SNRPD2	4	4	220000	0.00276			sp|Q96H79|ZCCHL_HUMAN	ZC3HAV1L	3	3	280000	0.00454		sp|P63173|RL38_HUMAN
	sp|Q9Y5B9|SP16H_HUMAN	SUPT16H	1	1	5200	0.00437			sp|P62829|RL23_HUMAN	RPL23	1	1	26000	0.0129			sp|Q9NXW2|DJB12_HUMAN	DNAJB12	3	3	140000	0.00102			sp|A3KMH1|VWA8_HUMAN	VWA8	3	4	250000	0.00111				sp|P48444|COPD_HUMAN	ARCN1	4	4	120000	0.00143			sp|Q9Y678|COPG1_HUMAN	COPG1	3	3	170000	0.00282		sp|Q13148|TADBP_HUMAN
	sp|Q06830|PRDX1_HUMAN	PRDX1	1	1	32000	0.0264			sp|Q9H9J2|RM44_HUMAN	MRPL44	1	1	7200	0.00362			sp|Q6L8Q7|PDE12_HUMAN	PDE12	3	3	84000	0.000616			sp|P62318|SMD3_HUMAN	SNRPD3	3	4	1000000	0.0045				sp|Q9P003|CNIH4_HUMAN	CNIH4	4	4	570000	0.00698			sp|P27635|RL10_HUMAN	RPL10	3	3	300000	0.00486		sp|Q15427|SF3B4_HUMAN
	sp|Q96HS1|PGAM5_HUMAN	PGAM5	1	1	9100	0.00757			sp|O43795|MYO1B_HUMAN	MYO1B	1	1	2900	0.00146			sp|P56134|ATPK_HUMAN	ATP5J2	3	3	750000	0.00551			sp|P10599|THIO_HUMAN	TXN	3	4	910000	0.00398				sp|P18085|ARF4_HUMAN	ARF4	4	4	230000	0.00285			sp|Q9Y383|LC7L2_HUMAN	LUC7L2	3	3	180000	0.00285		sp|P51148|RAB5C_HUMAN
	sp|Q9NVI7|ATD3A_HUMAN	ATAD3A	1	1	10000	0.00856			sp|O95232|LC7L3_HUMAN	LUC7L3	1	1	19000	0.00965			sp|Q13363|CTBP1_HUMAN	CTBP1	3	3	140000	0.00106			sp|Q15386|UBE3C_HUMAN	UBE3C	3	4	270000	0.00119				sp|P62333|PRS10_HUMAN	PSMC6	4	4	160000	0.002			sp|P61313|RL15_HUMAN	RPL15	3	3	210000	0.00332		sp|P62333|PRS10_HUMAN
	sp|Q92598|HS105_HUMAN	HSPH1	1	1	5500	0.00459			sp|Q16630|CPSF6_HUMAN	CPSF6	1	1	6000	0.00304			sp|Q93063|EXT2_HUMAN	EXT2	3	3	78000	0.000571			sp|Q9UKX7|NUP50_HUMAN	NUP50	3	4	250000	0.0011				sp|Q7L5N7|PCAT2_HUMAN	LPCAT2	4	4	170000	0.0021			sp|P49327|FAS_HUMAN	FASN	3	3	78000	0.00127		sp|P62241|RS8_HUMAN
	sp|Q12873|CHD3_HUMAN	CHD3	1	1	8700	0.00723			sp|P62306|RUXF_HUMAN	SNRPF	1	1	12000	0.00588			sp|P22695|QCR2_HUMAN	UQCRC2	3	3	120000	0.000887			sp|Q16718|NDUA5_HUMAN	NDUFA5	3	3	260000	0.00115				sp|Q99729|ROAA_HUMAN	HNRNPAB	4	4	170000	0.00207			sp|Q9UNE7|CHIP_HUMAN	STUB1	3	3	270000	0.00439		sp|Q5T9A4|ATD3B_HUMAN
	sp|P26368|U2AF2_HUMAN	U2AF2	1	1	4600	0.0038			sp|Q12904|AIMP1_HUMAN	AIMP1	1	1	8200	0.00414			sp|P60866|RS20_HUMAN	RPS20	3	3	440000	0.0032			sp|O96008|TOM40_HUMAN	TOMM40	3	3	350000	0.00153				sp|Q92900|RENT1_HUMAN	UPF1	4	4	170000	0.00205			sp|P62834|RAP1A_HUMAN	RAP1A	3	3	200000	0.00325		sp|P62937|PPIA_HUMAN
	sp|P48444|COPD_HUMAN	ARCN1	1	1	4100	0.00339			sp|P42025|ACTY_HUMAN	ACTR1B	1	1	9600	0.00485			sp|Q12904|AIMP1_HUMAN	AIMP1	3	3	210000	0.00154			sp|P62191|PRS4_HUMAN	PSMC1	3	3	180000	0.000798				sp|P24539|AT5F1_HUMAN	ATP5F1	4	4	340000	0.0042			sp|P83731|RL24_HUMAN	RPL24	3	3	400000	0.00654		sp|Q99714|HCD2_HUMAN
	sp|Q96SB4|SRPK1_HUMAN	SRPK1	1	1	6700	0.00559			sp|Q5BKZ1|ZN326_HUMAN	ZNF326	1	1	26000	0.0133			sp|P43307|SSRA_HUMAN	SSR1	3	3	360000	0.00263			sp|P16989|YBOX3_HUMAN	YBX3	3	3	230000	0.001				sp|Q8NBM4|UBAC2_HUMAN	UBAC2	4	4	230000	0.00283			sp|Q8N163|CCAR2_HUMAN	CCAR2	3	3	130000	0.00207		sp|P26368|U2AF2_HUMAN
	sp|P12273|PIP_HUMAN	PIP	1	1	5700	0.00473			sp|P47914|RL29_HUMAN	RPL29	1	1	60000	0.0301			sp|Q9Y3B4|SF3B6_HUMAN	SF3B6	3	3	430000	0.00313			sp|Q92616|GCN1_HUMAN	GCN1	3	3	74000	0.000325				sp|Q96TC7|RMD3_HUMAN	RMDN3	4	4	250000	0.00304			sp|Q9Y3B4|SF3B6_HUMAN	SF3B6	3	3	510000	0.00822		sp|O75821|EIF3G_HUMAN
	sp|O60306|AQR_HUMAN	AQR	1	1	8200	0.00684			sp|O15160|RPAC1_HUMAN	POLR1C	1	1	5100	0.00259			sp|P11310|ACADM_HUMAN	ACADM	3	3	110000	0.00082			sp|Q99653|CHP1_HUMAN	CHP1	3	3	440000	0.00193				sp|P62834|RAP1A_HUMAN	RAP1A	4	4	290000	0.00352			sp|P50570|DYN2_HUMAN	DNM2	3	3	180000	0.00287		sp|Q07021|C1QBP_HUMAN
	sp|Q7Z2W4|ZCCHV_HUMAN	ZC3HAV1	1	1	8700	0.00727			sp|P57088|TMM33_HUMAN	TMEM33	1	1	6000	0.00301			sp|Q92785|REQU_HUMAN	DPF2	3	3	130000	0.000945			sp|O00461|GOLI4_HUMAN	GOLIM4	3	3	270000	0.00117				sp|Q10469|MGAT2_HUMAN	MGAT2	4	4	310000	0.00383			sp|Q86VI3|IQGA3_HUMAN	IQGAP3	3	3	85000	0.00138		sp|P16989|YBOX3_HUMAN
	sp|P62191|PRS4_HUMAN	PSMC1	1	1	1100	0.000878			sp|P35813|PPM1A_HUMAN	PPM1A	1	1	55000	0.0276			sp|Q9NYZ3|GTSE1_HUMAN	GTSE1	3	3	99000	0.000729			sp|Q9NZI8|IF2B1_HUMAN	IGF2BP1	3	3	200000	0.000861				sp|Q96HS1|PGAM5_HUMAN	PGAM5	4	4	490000	0.00607			sp|P52907|CAZA1_HUMAN	CAPZA1	3	3	180000	0.00298		sp|Q16531|DDB1_HUMAN
	sp|Q15366|PCBP2_HUMAN	PCBP2	1	1	26000	0.0214			sp|P19388|RPAB1_HUMAN	POLR2E	1	1	3500	0.00176			sp|P63244|RACK1_HUMAN	RACK1	3	3	220000	0.00159			sp|P05388|RLA0_HUMAN	RPLP0	3	3	560000	0.00246				sp|P47756|CAPZB_HUMAN	CAPZB	4	4	220000	0.00273			sp|Q8TC12|RDH11_HUMAN	RDH11	3	3	380000	0.00615		sp|P24666|PPAC_HUMAN
	sp|Q92945|FUBP2_HUMAN	KHSRP	1	1	21000	0.0172			sp|Q4VCS5|AMOT_HUMAN	AMOT	1	1	20000	0.00996			sp|Q00587|BORG5_HUMAN	CDC42EP1	3	3	85000	0.000623			sp|P51659|DHB4_HUMAN	HSD17B4	3	3	170000	0.000727				sp|P35249|RFC4_HUMAN	RFC4	4	4	120000	0.00149			sp|Q70UQ0|IKIP_HUMAN	IKBIP	3	3	140000	0.00233		sp|O00165|HAX1_HUMAN
	sp|P49411|EFTU_HUMAN	TUFM	1	1	20000	0.0167			sp|Q9Y295|DRG1_HUMAN	DRG1	1	1	12000	0.00619			sp|Q9BS26|ERP44_HUMAN	ERP44	3	3	130000	0.000958			sp|P68363|TBA1B_HUMAN	TUBA1B	3	3	430000	0.00188				sp|Q68CQ7|GL8D1_HUMAN	GLT8D1	4	4	110000	0.0014			sp|P56134|ATPK_HUMAN	ATP5J2	3	3	680000	0.011		sp|P55036|PSMD4_HUMAN
	sp|Q14974|IMB1_HUMAN	KPNB1	1	1	2300	0.0019			sp|Q5JUX0|SPIN3_HUMAN	SPIN3	1	1	9000	0.00454			sp|Q93009|UBP7_HUMAN	USP7	3	3	110000	0.000832			sp|P12235|ADT1_HUMAN	SLC25A4	3	3	720000	0.00317				sp|O75964|ATP5L_HUMAN	ATP5L	4	4	330000	0.0041			sp|O00268|TAF4_HUMAN	TAF4	3	3	70000	0.00113		sp|P22061|PIMT_HUMAN
	sp|P47756|CAPZB_HUMAN	CAPZB	1	1	13000	0.0111			sp|Q8NE71|ABCF1_HUMAN	ABCF1	1	1	5200	0.00262			sp|Q9BSF4|TIM29_HUMAN	TIMM29	3	3	240000	0.00178			sp|Q14681|KCTD2_HUMAN	KCTD2	3	3	430000	0.00189				sp|Q9P0L0|VAPA_HUMAN	VAPA	4	4	400000	0.00496			sp|P40938|RFC3_HUMAN	RFC3	3	3	150000	0.00248		sp|Q99873|ANM1_HUMAN
	sp|P63151|2ABA_HUMAN	PPP2R2A	1	1	36000	0.0298			sp|P35244|RFA3_HUMAN	RPA3	1	1	14000	0.00723			sp|Q6ZRP7|QSOX2_HUMAN	QSOX2	3	3	120000	0.000915			sp|P22314|UBA1_HUMAN	UBA1	3	3	160000	0.000722				sp|Q13363|CTBP1_HUMAN	CTBP1	4	4	330000	0.00409			sp|O95757|HS74L_HUMAN	HSPA4L	3	3	130000	0.00213		sp|Q13561|DCTN2_HUMAN
	sp|Q92900|RENT1_HUMAN	UPF1	1	1	5200	0.00433			sp|Q9Y2J2|E41L3_HUMAN	EPB41L3	1	1	14000	0.00719			sp|Q9UQE7|SMC3_HUMAN	SMC3	3	3	98000	0.000717			sp|Q13148|TADBP_HUMAN	TARDBP	3	3	500000	0.0022				sp|P52789|HXK2_HUMAN	HK2	4	4	380000	0.0047			sp|P52597|HNRPF_HUMAN	HNRNPF	3	3	530000	0.00856		IGKC_MOUSE
	sp|Q9H857|NT5D2_HUMAN	NT5DC2	1	1	4300	0.00354			tr|Q2TB68|Q2TB68_HUMAN	CCHCR1	1	1	8600	0.00434			sp|P10398|ARAF_HUMAN	ARAF	3	3	140000	0.000997			sp|O15269|SPTC1_HUMAN	SPTLC1	3	3	3100000	0.0135				sp|P07195|LDHB_HUMAN	LDHB	4	4	250000	0.00311			sp|P62913|RL11_HUMAN	RPL11	3	3	2000000	0.0329		sp|O00231|PSD11_HUMAN
	sp|Q14011|CIRBP_HUMAN	CIRBP	1	1	9600	0.00795			sp|Q9ULX3|NOB1_HUMAN	NOB1	1	1	1800	0.000888			sp|P40616|ARL1_HUMAN	ARL1	3	3	240000	0.00179			sp|Q9Y3B4|SF3B6_HUMAN	SF3B6	3	3	680000	0.00299				sp|Q8NI27|THOC2_HUMAN	THOC2	4	4	86000	0.00106			IGKC_MOUSE		3	3	520000	0.00841		sp|Q96AG4|LRC59_HUMAN
	sp|P62857|RS28_HUMAN	RPS28	1	1	110000	0.0909			sp|P27816|MAP4_HUMAN	MAP4	1	1	7200	0.00364			sp|P31153|METK2_HUMAN	MAT2A	3	3	150000	0.0011			sp|Q9P035|HACD3_HUMAN	HACD3	3	3	720000	0.00317				sp|Q9HC21|TPC_HUMAN	SLC25A19	4	4	250000	0.00311			sp|P11498|PYC_HUMAN	PC	3	3	230000	0.00364		sp|P08574|CY1_HUMAN
	sp|P49406|RM19_HUMAN	MRPL19	1	1	6500	0.0054			sp|P04075|ALDOA_HUMAN	ALDOA	1	1	15000	0.00737			sp|Q92604|LGAT1_HUMAN	LPGAT1	3	3	87000	0.000634			sp|Q9UBF2|COPG2_HUMAN	COPG2	3	3	150000	0.000661				sp|Q9H3U1|UN45A_HUMAN	UNC45A	4	4	170000	0.00215			sp|P24752|THIL_HUMAN	ACAT1	3	3	170000	0.00271		sp|O43684|BUB3_HUMAN
	sp|Q16629|SRSF7_HUMAN	SRSF7	1	1	17000	0.0142			sp|P62899|RL31_HUMAN	RPL31	1	1	12000	0.00626			sp|P24752|THIL_HUMAN	ACAT1	3	3	190000	0.00136			sp|Q96DI7|SNR40_HUMAN	SNRNP40	3	3	110000	0.000465				sp|B2RXH8|HNRC2_HUMAN	HNRNPCL2	4	4	520000	0.00637			sp|Q12904|AIMP1_HUMAN	AIMP1	3	3	210000	0.00341		sp|Q14165|MLEC_HUMAN
	sp|Q52LJ0|FA98B_HUMAN	FAM98B	1	1	8100	0.00675			sp|P35250|RFC2_HUMAN	RFC2	1	1	5500	0.00275			sp|P00390|GSHR_HUMAN	GSR	3	3	210000	0.00152			sp|P51153|RAB13_HUMAN	RAB13	3	3	380000	0.00168				sp|P46781|RS9_HUMAN	RPS9	4	4	570000	0.00694			sp|P49588|SYAC_HUMAN	AARS	3	3	100000	0.00165		sp|O60256|KPRB_HUMAN
									sp|P15735|PHKG2_HUMAN	PHKG2	1	1	11000	0.00539			sp|P35606|COPB2_HUMAN	COPB2	3	3	100000	0.000732			sp|P51809|VAMP7_HUMAN	VAMP7	3	3	270000	0.0012				sp|P63244|RACK1_HUMAN	RACK1	3	5	3900000	0.0475			sp|Q08J23|NSUN2_HUMAN	NSUN2	3	3	150000	0.00244		sp|Q9BYD3|RM04_HUMAN
									sp|P10599|THIO_HUMAN	TXN	1	1	32000	0.0162			sp|P51809|VAMP7_HUMAN	VAMP7	3	3	150000	0.00109			sp|O00410|IPO5_HUMAN	IPO5	3	3	100000	0.000449				sp|P78346|RPP30_HUMAN	RPP30	3	5	280000	0.00347			sp|Q9BYD3|RM04_HUMAN	MRPL4	3	3	110000	0.00174		sp|Q7Z434|MAVS_HUMAN
									sp|O60264|SMCA5_HUMAN	SMARCA5	1	1	5000	0.00254			sp|Q8NE71|ABCF1_HUMAN	ABCF1	3	3	110000	0.000815			sp|P47756|CAPZB_HUMAN	CAPZB	3	3	3200000	0.014				sp|Q6IAA8|LTOR1_HUMAN	LAMTOR1	3	5	140000	0.00176			sp|Q9Y3I0|RTCB_HUMAN	RTCB	3	3	490000	0.00797		sp|Q96PK6|RBM14_HUMAN
									sp|P13995|MTDC_HUMAN	MTHFD2	1	1	2500	0.00125			sp|Q14566|MCM6_HUMAN	MCM6	3	3	180000	0.00129			sp|Q9HB71|CYBP_HUMAN	CACYBP	3	3	180000	0.000785				sp|Q96PK6|RBM14_HUMAN	RBM14	3	5	300000	0.00374			sp|O00232|PSD12_HUMAN	PSMD12	3	3	91000	0.00147		sp|P49591|SYSC_HUMAN
									sp|P62333|PRS10_HUMAN	PSMC6	1	1	9300	0.00467			sp|Q9UBS4|DJB11_HUMAN	DNAJB11	3	3	260000	0.00188			sp|Q7L3T8|SYPM_HUMAN	PARS2	3	3	150000	0.000661				sp|Q16718|NDUA5_HUMAN	NDUFA5	3	4	250000	0.00306			sp|P35268|RL22_HUMAN	RPL22	3	3	290000	0.00476		sp|P37837|TALDO_HUMAN
									sp|Q92974|ARHG2_HUMAN	ARHGEF2	1	1	5800	0.0029			sp|P40938|RFC3_HUMAN	RFC3	3	3	210000	0.00155			sp|O60506|HNRPQ_HUMAN	SYNCRIP	3	3	120000	0.000514				sp|Q04837|SSBP_HUMAN	SSBP1	3	4	1000000	0.0126			sp|Q9HCN8|SDF2L_HUMAN	SDF2L1	3	3	380000	0.00618		sp|Q9NZJ7|MTCH1_HUMAN
									sp|Q9Y6Y0|NS1BP_HUMAN	IVNS1ABP	1	1	20000	0.00986			sp|Q9Y314|NOSIP_HUMAN	NOSIP	3	3	150000	0.00109			sp|Q96IJ6|GMPPA_HUMAN	GMPPA	3	3	300000	0.00131				sp|O95470|SGPL1_HUMAN	SGPL1	3	4	220000	0.00271			sp|O15228|GNPAT_HUMAN	GNPAT	3	3	120000	0.00202		sp|Q5T160|SYRM_HUMAN
									sp|P61964|WDR5_HUMAN	WDR5	1	1	11000	0.00538			sp|P47755|CAZA2_HUMAN	CAPZA2	3	3	140000	0.001			sp|P23526|SAHH_HUMAN	AHCY	3	3	340000	0.00148				sp|Q99567|NUP88_HUMAN	NUP88	3	4	99000	0.00122			sp|Q9UM00|TMCO1_HUMAN	TMCO1	3	3	460000	0.00738		sp|Q12931|TRAP1_HUMAN
									sp|Q8N9M5|TM102_HUMAN	TMEM102	1	1	12000	0.00591			sp|Q9UHD1|CHRD1_HUMAN	CHORDC1	3	3	150000	0.00111			sp|Q32P51|RA1L2_HUMAN	HNRNPA1L2	3	3	560000	0.00244				sp|Q12907|LMAN2_HUMAN	LMAN2	3	4	210000	0.00263			sp|P54819|KAD2_HUMAN	AK2	3	3	79000	0.00128		sp|Q96TC7|RMD3_HUMAN
									sp|Q9Y3Y2|CHTOP_HUMAN	CHTOP	1	1	8500	0.00426			sp|Q9UM00|TMCO1_HUMAN	TMCO1	3	3	750000	0.00548			sp|O75694|NU155_HUMAN	NUP155	3	3	110000	0.000492				sp|O00116|ADAS_HUMAN	AGPS	3	4	120000	0.00148			sp|P63208|SKP1_HUMAN	SKP1	3	3	150000	0.00249		sp|P08758|ANXA5_HUMAN
									sp|O94973|AP2A2_HUMAN	AP2A2	1	1	8100	0.00409			sp|Q32P51|RA1L2_HUMAN	HNRNPA1L2	3	3	230000	0.00169			IGKC_MOUSE		3	3	410000	0.0018				sp|Q96SK2|TM209_HUMAN	TMEM209	3	4	220000	0.00274			sp|Q04637|IF4G1_HUMAN	EIF4G1	3	3	72000	0.00117		sp|Q6ZRP7|QSOX2_HUMAN
									sp|Q92769|HDAC2_HUMAN	HDAC2	1	1	54000	0.0274			sp|O00410|IPO5_HUMAN	IPO5	3	3	39000	0.000286			sp|Q13155|AIMP2_HUMAN	AIMP2	3	3	210000	0.000942				sp|P10515|ODP2_HUMAN	DLAT	3	4	70000	0.000858			sp|Q9NTJ5|SAC1_HUMAN	SACM1L	3	3	190000	0.00305		sp|Q9NRK6|ABCBA_HUMAN
									sp|Q8WXF0|SRS12_HUMAN	SRSF12	1	1	24000	0.0123			sp|Q99497|PARK7_HUMAN	PARK7	3	3	160000	0.00116			sp|P62316|SMD2_HUMAN	SNRPD2	3	3	250000	0.00108				sp|P56962|STX17_HUMAN	STX17	3	4	280000	0.00341			sp|P78346|RPP30_HUMAN	RPP30	3	3	120000	0.00192		sp|O94826|TOM70_HUMAN
									sp|O00178|GTPB1_HUMAN	GTPBP1	1	1	6200	0.00311			sp|P63151|2ABA_HUMAN	PPP2R2A	3	3	110000	0.000785			sp|P30050|RL12_HUMAN	RPL12	3	3	1100000	0.00473				sp|P26640|SYVC_HUMAN	VARS	3	4	140000	0.00177			sp|P12004|PCNA_HUMAN	PCNA	3	3	240000	0.00389		sp|O00303|EIF3F_HUMAN
									sp|Q14444|CAPR1_HUMAN	CAPRIN1	1	1	17000	0.00837			sp|Q15386|UBE3C_HUMAN	UBE3C	3	3	160000	0.00117			sp|Q8NBN7|RDH13_HUMAN	RDH13	3	3	360000	0.00159				sp|Q14690|RRP5_HUMAN	PDCD11	3	4	77000	0.000947			sp|P40616|ARL1_HUMAN	ARL1	3	3	170000	0.00282		sp|Q9BY77|PDIP3_HUMAN
									sp|O43670|ZN207_HUMAN	ZNF207	1	1	12000	0.00585			sp|P09874|PARP1_HUMAN	PARP1	3	3	140000	0.000993			sp|P41219|PERI_HUMAN	PRPH	3	3	470000	0.00207				sp|Q9Y5Q8|TF3C5_HUMAN	GTF3C5	3	4	70000	0.000861			sp|P53396|ACLY_HUMAN	ACLY	3	3	94000	0.00153		sp|O14979|HNRDL_HUMAN
									sp|Q08J23|NSUN2_HUMAN	NSUN2	1	1	4900	0.00248			sp|Q16795|NDUA9_HUMAN	NDUFA9	3	3	92000	0.000677			sp|Q07666|KHDR1_HUMAN	KHDRBS1	3	3	270000	0.00118				sp|Q9UBM7|DHCR7_HUMAN	DHCR7	3	4	240000	0.00292			sp|P30041|PRDX6_HUMAN	PRDX6	3	3	2300000	0.0367		sp|Q96DG6|CMBL_HUMAN
									sp|P13929|ENOB_HUMAN	ENO3	1	1	5400	0.00271			sp|Q13526|PIN1_HUMAN	PIN1	3	3	140000	0.00099			sp|O95470|SGPL1_HUMAN	SGPL1	3	3	230000	0.000987				sp|Q15637|SF01_HUMAN	SF1	3	4	280000	0.00346			sp|P82930|RT34_HUMAN	MRPS34	3	3	230000	0.00369		sp|Q969V3|NCLN_HUMAN
									sp|Q8IXB1|DJC10_HUMAN	DNAJC10	1	1	2400	0.00121			sp|P62081|RS7_HUMAN	RPS7	3	3	220000	0.00163			sp|P62424|RL7A_HUMAN	RPL7A	3	3	450000	0.00198				sp|Q16795|NDUA9_HUMAN	NDUFA9	3	4	190000	0.00229			sp|P10155|RO60_HUMAN	TROVE2	3	3	81000	0.0013		sp|P54819|KAD2_HUMAN
									sp|Q9Y3B7|RM11_HUMAN	MRPL11	1	1	1300	0.000677			sp|Q3SXM5|HSDL1_HUMAN	HSDL1	3	3	130000	0.000973			sp|P08243|ASNS_HUMAN	ASNS	3	3	170000	0.000751				sp|Q00587|BORG5_HUMAN	CDC42EP1	3	4	160000	0.00198			sp|P31948|STIP1_HUMAN	STIP1	3	3	190000	0.00311		sp|P15927|RFA2_HUMAN
									sp|Q5JNZ5|RS26L_HUMAN	RPS26P11	1	1	180000	0.0904			sp|P55209|NP1L1_HUMAN	NAP1L1	3	3	210000	0.00151			sp|Q9Y2W6|TDRKH_HUMAN	TDRKH	3	3	270000	0.00117				sp|O60716|CTND1_HUMAN	CTNND1	3	4	110000	0.0014			sp|P04040|CATA_HUMAN	CAT	3	3	87000	0.00141		sp|Q9H061|T126A_HUMAN
									sp|P52565|GDIR1_HUMAN	ARHGDIA	1	1	5600	0.00281			sp|Q8NF37|PCAT1_HUMAN	LPCAT1	3	3	130000	0.000959			sp|P29966|MARCS_HUMAN	MARCKS	3	3	240000	0.00104				sp|Q969X5|ERGI1_HUMAN	ERGIC1	3	4	370000	0.00449			sp|Q9Y2W6|TDRKH_HUMAN	TDRKH	3	3	490000	0.00785		sp|P51610|HCFC1_HUMAN
									sp|Q49A26|GLYR1_HUMAN	GLYR1	1	1	11000	0.00571			sp|Q9H3P7|GCP60_HUMAN	ACBD3	3	3	150000	0.00111			sp|Q29RF7|PDS5A_HUMAN	PDS5A	3	3	120000	0.000506				sp|Q07812|BAX_HUMAN	BAX	3	4	8600000	0.11			sp|Q13363|CTBP1_HUMAN	CTBP1	3	3	200000	0.00318		sp|Q86UE4|LYRIC_HUMAN
									sp|Q9H307|PININ_HUMAN	PNN	1	1	37000	0.0185			sp|P62834|RAP1A_HUMAN	RAP1A	3	3	330000	0.00239			sp|Q9BRR6|ADPGK_HUMAN	ADPGK	3	3	150000	0.000661				sp|Q02878|RL6_HUMAN	RPL6	3	4	270000	0.00332			sp|P47897|SYQ_HUMAN	QARS	3	3	130000	0.00202		sp|Q9HAV4|XPO5_HUMAN
									sp|Q13330|MTA1_HUMAN	MTA1	1	1	12000	0.00584			sp|Q07666|KHDR1_HUMAN	KHDRBS1	3	3	230000	0.00169			sp|P47755|CAZA2_HUMAN	CAPZA2	3	3	170000	0.000764				sp|P62879|GBB2_HUMAN	GNB2	3	4	1900000	0.0237			sp|O75306|NDUS2_HUMAN	NDUFS2	3	3	130000	0.00204		sp|P19367|HXK1_HUMAN
									sp|Q16891|MIC60_HUMAN	IMMT	1	1	7200	0.00363			sp|P33897|ABCD1_HUMAN	ABCD1	3	3	180000	0.00129			sp|Q15388|TOM20_HUMAN	TOMM20	3	3	2100000	0.00901				sp|P46777|RL5_HUMAN	RPL5	3	4	190000	0.00234			sp|P62318|SMD3_HUMAN	SNRPD3	3	3	580000	0.00934		sp|P30622|CLIP1_HUMAN
									sp|P61254|RL26_HUMAN	RPL26	1	1	160000	0.0795			sp|O14975|S27A2_HUMAN	SLC27A2	3	3	120000	0.000866			sp|P27816|MAP4_HUMAN	MAP4	3	3	210000	0.000928				sp|A1L0T0|ILVBL_HUMAN	ILVBL	3	3	86000	0.00106			sp|Q13347|EIF3I_HUMAN	EIF3I	3	3	290000	0.00476		sp|Q9UQE7|SMC3_HUMAN
									sp|P26196|DDX6_HUMAN	DDX6	1	1	6700	0.00335			sp|Q8NBM4|UBAC2_HUMAN	UBAC2	3	3	150000	0.00108			sp|Q6P1S2|CC033_HUMAN	C3orf33	3	3	280000	0.00125				sp|Q6YN16|HSDL2_HUMAN	HSDL2	3	3	280000	0.00341			sp|Q92616|GCN1_HUMAN	GCN1	3	3	50000	0.000801		sp|P11388|TOP2A_HUMAN
									sp|Q92750|TAF4B_HUMAN	TAF4B	1	1	6800	0.0034			sp|Q5VV42|CDKAL_HUMAN	CDKAL1	3	3	120000	0.00086			sp|P56134|ATPK_HUMAN	ATP5J2	3	3	1200000	0.00505				sp|P04899|GNAI2_HUMAN	GNAI2	3	3	270000	0.00326			sp|Q9UBB4|ATX10_HUMAN	ATXN10	3	3	150000	0.00246		sp|Q9UQ35|SRRM2_HUMAN
									sp|P16403|H12_HUMAN	HIST1H1C	1	1	7900	0.00399			sp|P36969|GPX4_HUMAN	GPX4	3	3	180000	0.00132			sp|Q12931|TRAP1_HUMAN	TRAP1	3	3	220000	0.000966				sp|Q9Y3F4|STRAP_HUMAN	STRAP	3	3	320000	0.00397			sp|P46060|RAGP1_HUMAN	RANGAP1	3	3	130000	0.00218		sp|P02787|TRFE_HUMAN
									sp|P49916|DNLI3_HUMAN	LIG3	1	1	3600	0.00182			sp|Q9HAU0|PKHA5_HUMAN	PLEKHA5	3	3	68000	0.000496			sp|Q8TAA3|PSA7L_HUMAN	PSMA8	3	3	320000	0.00142				sp|Q6PML9|ZNT9_HUMAN	SLC30A9	3	3	160000	0.00192			sp|P67812|SC11A_HUMAN	SEC11A	3	3	310000	0.00506		sp|P62987|RL40_HUMAN
									tr|I3L213|I3L213_HUMAN	PHKB	1	1	9200	0.00464			sp|O75533|SF3B1_HUMAN	SF3B1	3	3	120000	0.000896			sp|Q9BXS5|AP1M1_HUMAN	AP1M1	3	3	260000	0.00112				sp|P05198|IF2A_HUMAN	EIF2S1	3	3	130000	0.00164			sp|Q5SNT2|TM201_HUMAN	TMEM201	3	3	470000	0.00761		sp|Q58FF6|H90B4_HUMAN
									sp|O75643|U520_HUMAN	SNRNP200	1	1	15000	0.00771			sp|Q969X5|ERGI1_HUMAN	ERGIC1	3	3	250000	0.00181			sp|P46782|RS5_HUMAN	RPS5	3	3	850000	0.00372				sp|P37268|FDFT_HUMAN	FDFT1	3	3	130000	0.00156			sp|Q8WWC4|MAIP1_HUMAN	MAIP1	3	3	340000	0.00552		sp|Q9Y679|AUP1_HUMAN
									sp|P08559|ODPA_HUMAN	PDHA1	1	1	16000	0.00799			sp|O14579|COPE_HUMAN	COPE	3	3	130000	0.000974			sp|Q9BQE4|SELS_HUMAN	SELENOS	3	3	600000	0.00262				sp|Q92947|GCDH_HUMAN	GCDH	3	3	62000	0.000762			sp|Q8WUM0|NU133_HUMAN	NUP133	3	3	77000	0.00124		sp|Q3ZCQ8|TIM50_HUMAN
									sp|Q9ULV0|MYO5B_HUMAN	MYO5B	1	1	6900	0.00348			sp|Q9P2R7|SUCB1_HUMAN	SUCLA2	3	3	100000	0.000765			sp|P10398|ARAF_HUMAN	ARAF	3	3	220000	0.000976				sp|P22234|PUR6_HUMAN	PAICS	3	3	150000	0.00189			sp|Q2VIR3|IF2GL_HUMAN	EIF2S3L	3	3	110000	0.00178		sp|P62826|RAN_HUMAN
									sp|O00487|PSDE_HUMAN	PSMD14	1	1	11000	0.00555			sp|P62318|SMD3_HUMAN	SNRPD3	3	3	460000	0.00338			sp|O95168|NDUB4_HUMAN	NDUFB4	3	3	430000	0.00187				sp|P35250|RFC2_HUMAN	RFC2	3	3	140000	0.00176			sp|Q14558|KPRA_HUMAN	PRPSAP1	3	3	100000	0.00163		sp|P31943|HNRH1_HUMAN
									sp|Q53F19|NCBP3_HUMAN	NCBP3	1	1	8300	0.0042			sp|Q68CQ7|GL8D1_HUMAN	GLT8D1	3	3	70000	0.000512			sp|Q70UQ0|IKIP_HUMAN	IKBIP	3	3	270000	0.0012				sp|Q96IJ6|GMPPA_HUMAN	GMPPA	3	3	160000	0.00199			sp|P51148|RAB5C_HUMAN	RAB5C	3	3	300000	0.0049		sp|P05388|RLA0_HUMAN
									sp|Q00059|TFAM_HUMAN	TFAM	1	1	14000	0.0072			sp|Q8WWC4|MAIP1_HUMAN	MAIP1	3	3	220000	0.00163			sp|Q9UBS4|DJB11_HUMAN	DNAJB11	3	3	420000	0.00183				sp|Q9Y3E5|PTH2_HUMAN	PTRH2	3	3	170000	0.00207			sp|Q13162|PRDX4_HUMAN	PRDX4	3	3	790000	0.0128		sp|P08708|RS17_HUMAN
									sp|Q9HCS7|SYF1_HUMAN	XAB2	1	1	6700	0.00335			sp|Q6P2Q9|PRP8_HUMAN	PRPF8	3	3	58000	0.000427			sp|O95292|VAPB_HUMAN	VAPB	3	3	360000	0.00159				sp|Q6ZRP7|QSOX2_HUMAN	QSOX2	3	3	200000	0.00245			sp|O43684|BUB3_HUMAN	BUB3	3	3	300000	0.00486		sp|P60660|MYL6_HUMAN
									sp|Q5TF21|SOGA3_HUMAN	SOGA3	1	1	2800	0.00142			sp|Q9NR30|DDX21_HUMAN	DDX21	3	3	89000	0.000655			sp|Q9Y512|SAM50_HUMAN	SAMM50	3	3	140000	0.000615				sp|Q9UN86|G3BP2_HUMAN	G3BP2	3	3	250000	0.00309			sp|O14579|COPE_HUMAN	COPE	3	3	260000	0.00418		sp|P26196|DDX6_HUMAN
									sp|Q8WXE9|STON2_HUMAN	STON2	1	1	12000	0.00585			sp|Q6NUK1|SCMC1_HUMAN	SLC25A24	3	3	92000	0.000676			sp|Q9Y639|NPTN_HUMAN	NPTN	3	3	320000	0.00141				sp|P30050|RL12_HUMAN	RPL12	3	3	750000	0.00921			sp|Q10469|MGAT2_HUMAN	MGAT2	3	3	150000	0.00238		sp|Q9Y6C9|MTCH2_HUMAN
									sp|P35030|TRY3_HUMAN	PRSS3	1	1	16000	0.00785			sp|P19784|CSK22_HUMAN	CSNK2A2	3	3	120000	0.000851			sp|P55884|EIF3B_HUMAN	EIF3B	3	3	250000	0.00108				sp|P24752|THIL_HUMAN	ACAT1	3	3	200000	0.00246			sp|O43172|PRP4_HUMAN	PRPF4	3	3	93000	0.00151		sp|Q07666|KHDR1_HUMAN
									sp|Q8N954|GPT11_HUMAN	GPATCH11	1	1	7300	0.00368			sp|Q6P1Q0|LTMD1_HUMAN	LETMD1	3	3	270000	0.00198			sp|Q99497|PARK7_HUMAN	PARK7	3	3	170000	0.000728				sp|P61758|PFD3_HUMAN	VBP1	3	3	64000	0.00079			sp|Q9P0J0|NDUAD_HUMAN	NDUFA13	3	3	200000	0.00324		sp|P24534|EF1B_HUMAN
									sp|O00232|PSD12_HUMAN	PSMD12	1	1	3500	0.00174			sp|P62136|PP1A_HUMAN	PPP1CA	3	3	160000	0.00117			sp|P62826|RAN_HUMAN	RAN	3	3	470000	0.00205				sp|Q96DI7|SNR40_HUMAN	SNRNP40	3	3	100000	0.00127			sp|Q7L5N7|PCAT2_HUMAN	LPCAT2	3	3	130000	0.00211		sp|P26639|SYTC_HUMAN
									sp|P30041|PRDX6_HUMAN	PRDX6	1	1	13000	0.00669			sp|Q9Y639|NPTN_HUMAN	NPTN	3	3	170000	0.00121			sp|Q13428|TCOF_HUMAN	TCOF1	3	3	240000	0.00103				sp|Q9Y312|AAR2_HUMAN	AAR2	3	3	91000	0.00112			sp|P62917|RL8_HUMAN	RPL8	3	3	420000	0.00671		sp|O00268|TAF4_HUMAN
									sp|P52298|NCBP2_HUMAN	NCBP2	1	1	17000	0.00856			sp|Q9UKX7|NUP50_HUMAN	NUP50	3	3	160000	0.00119			sp|P48444|COPD_HUMAN	ARCN1	3	3	130000	0.000592				sp|Q96I24|FUBP3_HUMAN	FUBP3	3	3	130000	0.00164			sp|O14979|HNRDL_HUMAN	HNRNPDL	3	3	220000	0.00361		sp|Q9HCU5|PREB_HUMAN
									sp|P63151|2ABA_HUMAN	PPP2R2A	1	1	7900	0.00399			sp|Q10472|GALT1_HUMAN	GALNT1	3	3	100000	0.000732			sp|Q9NZV5|SELN_HUMAN	SELENON	3	3	150000	0.000648				sp|P62424|RL7A_HUMAN	RPL7A	3	3	260000	0.00325			sp|Q96HS1|PGAM5_HUMAN	PGAM5	3	3	310000	0.00501		sp|P18754|RCC1_HUMAN
									sp|Q93077|H2A1C_HUMAN	HIST1H2AC	1	1	15000	0.00774			sp|O15067|PUR4_HUMAN	PFAS	3	3	76000	0.000554			sp|Q92604|LGAT1_HUMAN	LPGAT1	3	3	150000	0.000637				sp|Q13748|TBA3C_HUMAN	TUBA3C	3	3	210000	0.00252			sp|P25789|PSA4_HUMAN	PSMA4	3	3	220000	0.00361		sp|Q9Y3F4|STRAP_HUMAN
									sp|P31689|DNJA1_HUMAN	DNAJA1	1	1	7400	0.00372			sp|Q15417|CNN3_HUMAN	CNN3	3	3	130000	0.000922			sp|Q5JTZ9|SYAM_HUMAN	AARS2	3	3	160000	0.000684				sp|P50570|DYN2_HUMAN	DNM2	3	3	99000	0.00121			sp|P51610|HCFC1_HUMAN	HCFC1	3	3	110000	0.00178		sp|O95292|VAPB_HUMAN
									sp|P30048|PRDX3_HUMAN	PRDX3	1	1	5000	0.00252			sp|P29966|MARCS_HUMAN	MARCKS	3	3	230000	0.00165			sp|P17844|DDX5_HUMAN	DDX5	3	3	380000	0.00167				sp|Q14498|RBM39_HUMAN	RBM39	3	3	190000	0.00238			sp|P62851|RS25_HUMAN	RPS25	3	3	880000	0.0143		sp|P15531|NDKA_HUMAN
									sp|Q8WXI9|P66B_HUMAN	GATAD2B	1	1	15000	0.00763			sp|P23284|PPIB_HUMAN	PPIB	3	3	200000	0.00147			sp|P56962|STX17_HUMAN	STX17	3	3	210000	0.000935				sp|Q8TAT6|NPL4_HUMAN	NPLOC4	3	3	170000	0.00214			sp|Q8N5K1|CISD2_HUMAN	CISD2	3	3	220000	0.00357		sp|P38159|RBMX_HUMAN
									tr|B7Z645|B7Z645_HUMAN	SYNCRIP	1	1	13000	0.00667			sp|P24468|COT2_HUMAN	NR2F2	3	3	170000	0.00123			sp|Q9Y4P3|TBL2_HUMAN	TBL2	3	3	330000	0.00146				sp|P04181|OAT_HUMAN	OAT	3	3	100000	0.00124			sp|Q92900|RENT1_HUMAN	UPF1	3	3	230000	0.00371		sp|Q9P032|NDUF4_HUMAN
									sp|P14678|RSMB_HUMAN	SNRPB	1	1	14000	0.00689			sp|Q9Y2R0|COA3_HUMAN	COA3	3	3	530000	0.00392			sp|O75533|SF3B1_HUMAN	SF3B1	3	3	160000	0.000683				sp|P24534|EF1B_HUMAN	EEF1B2	3	3	300000	0.00374			sp|Q8TD47|RS4Y2_HUMAN	RPS4Y2	3	3	500000	0.00805		sp|Q96HS1|PGAM5_HUMAN
									sp|P46776|RL27A_HUMAN	RPL27A	1	1	70000	0.0354			sp|Q99460|PSMD1_HUMAN	PSMD1	3	3	150000	0.00112			sp|Q15758|AAAT_HUMAN	SLC1A5	3	3	140000	0.000605				sp|Q15021|CND1_HUMAN	NCAPD2	3	3	69000	0.000843			sp|P62277|RS13_HUMAN	RPS13	3	3	460000	0.00745		sp|P62277|RS13_HUMAN
									sp|Q15366|PCBP2_HUMAN	PCBP2	1	1	13000	0.00665			sp|P06241|FYN_HUMAN	FYN	3	3	340000	0.00252			sp|Q93063|EXT2_HUMAN	EXT2	3	3	170000	0.000765				sp|Q9Y3B4|SF3B6_HUMAN	SF3B6	3	3	520000	0.00635			sp|P21912|SDHB_HUMAN	SDHB	3	3	180000	0.00285		sp|Q08J23|NSUN2_HUMAN
									sp|Q29836|1B67_HUMAN	HLA-B	1	1	3100	0.00158			sp|Q9UG63|ABCF2_HUMAN	ABCF2	3	3	170000	0.00123			sp|Q9H061|T126A_HUMAN	TMEM126A	3	3	360000	0.00156				sp|O75643|U520_HUMAN	SNRNP200	3	3	140000	0.00175			sp|P05141|ADT2_HUMAN	SLC25A5	2	5	61000000	0.98		sp|P60174|TPIS_HUMAN
									sp|P00492|HPRT_HUMAN	HPRT1	1	1	3700	0.00189			sp|P05165|PCCA_HUMAN	PCCA	3	3	120000	0.000911			sp|O60216|RAD21_HUMAN	RAD21	3	3	170000	0.000759				sp|P51532|SMCA4_HUMAN	SMARCA4	3	3	67000	0.000817			sp|Q14568|HS902_HUMAN	HSP90AA2P	2	5	3100000	0.05		sp|Q9P0L0|VAPA_HUMAN
									sp|P49959|MRE11_HUMAN	MRE11	1	1	4600	0.00234			sp|O75821|EIF3G_HUMAN	EIF3G	3	3	160000	0.0012			sp|Q9UG56|PISD_HUMAN	PISD	3	3	310000	0.00135				sp|P41219|PERI_HUMAN	PRPH	3	3	480000	0.00586			sp|Q8WWY3|PRP31_HUMAN	PRPF31	2	4	110000	0.0017		sp|P63092|GNAS2_HUMAN
									sp|Q9Y3D9|RT23_HUMAN	MRPS23	1	1	9300	0.00471			sp|P33981|TTK_HUMAN	TTK	3	3	69000	0.000506			sp|P51610|HCFC1_HUMAN	HCFC1	3	3	130000	0.000592				sp|P11171|41_HUMAN	EPB41	3	3	110000	0.00136			sp|P26368|U2AF2_HUMAN	U2AF2	2	4	130000	0.00206		sp|Q16576|RBBP7_HUMAN
									sp|P61326|MGN_HUMAN	MAGOH	1	1	22000	0.0113			sp|P62826|RAN_HUMAN	RAN	3	3	320000	0.00233			sp|Q9BVT8|TMUB1_HUMAN	TMUB1	3	3	220000	0.000956				sp|Q07820|MCL1_HUMAN	MCL1	3	3	220000	0.00273			sp|P68363|TBA1B_HUMAN	TUBA1B	2	4	520000	0.00843		sp|O60830|TI17B_HUMAN
									sp|Q14651|PLSI_HUMAN	PLS1	1	1	9800	0.00494			sp|P32969|RL9_HUMAN	RPL9	3	3	190000	0.00138			sp|P07195|LDHB_HUMAN	LDHB	3	3	310000	0.00138				sp|Q96AG4|LRC59_HUMAN	LRRC59	3	3	190000	0.00229			sp|Q9H3P7|GCP60_HUMAN	ACBD3	2	4	150000	0.00243		sp|P63151|2ABA_HUMAN
									sp|P52756|RBM5_HUMAN	RBM5	1	1	8500	0.00429			sp|Q00535|CDK5_HUMAN	CDK5	3	3	110000	0.000788			sp|P19474|RO52_HUMAN	TRIM21	3	3	170000	0.000737				sp|Q13155|AIMP2_HUMAN	AIMP2	3	3	230000	0.00283			sp|Q96A33|CCD47_HUMAN	CCDC47	2	3	130000	0.00211		sp|Q10469|MGAT2_HUMAN
									sp|Q14318|FKBP8_HUMAN	FKBP8	1	1	4400	0.0022			sp|O00425|IF2B3_HUMAN	IGF2BP3	3	3	120000	0.000864			sp|P24468|COT2_HUMAN	NR2F2	3	3	260000	0.00115				sp|Q9UJW0|DCTN4_HUMAN	DCTN4	3	3	91000	0.00112			sp|Q9UN86|G3BP2_HUMAN	G3BP2	2	3	180000	0.00291		sp|Q9Y262|EIF3L_HUMAN
									sp|Q13601|KRR1_HUMAN	KRR1	1	1	5500	0.00278			sp|P63092|GNAS2_HUMAN	GNAS	3	3	230000	0.0017			sp|P63092|GNAS2_HUMAN	GNAS	3	3	400000	0.00174				sp|P07355|ANXA2_HUMAN	ANXA2	3	3	160000	0.00194			tr|B2R5W2|B2R5W2_HUMAN	HNRNPC	2	3	270000	0.00441		sp|Q99653|CHP1_HUMAN
									sp|P55769|NH2L1_HUMAN	SNU13	1	1	14000	0.00703			sp|P62820|RAB1A_HUMAN	RAB1A	3	3	270000	0.00195			sp|P22102|PUR2_HUMAN	GART	3	3	210000	0.000924				sp|P56134|ATPK_HUMAN	ATP5J2	3	3	680000	0.00838			sp|P51665|PSMD7_HUMAN	PSMD7	2	3	74000	0.00119		sp|P53350|PLK1_HUMAN
									sp|Q96S66|CLCC1_HUMAN	CLCC1	1	1	3700	0.00185			sp|O14735|CDIPT_HUMAN	CDIPT	3	3	210000	0.00152			sp|P20042|IF2B_HUMAN	EIF2S2	3	3	360000	0.00157				sp|Q9HCN8|SDF2L_HUMAN	SDF2L1	3	3	290000	0.00355			sp|Q15427|SF3B4_HUMAN	SF3B4	2	3	170000	0.00278		sp|P46777|RL5_HUMAN
									sp|P05198|IF2A_HUMAN	EIF2S1	1	1	32000	0.016			sp|O75351|VPS4B_HUMAN	VPS4B	3	3	83000	0.00061			sp|P06241|FYN_HUMAN	FYN	3	3	480000	0.00213				sp|Q15758|AAAT_HUMAN	SLC1A5	3	3	210000	0.00252			sp|Q13501|SQSTM_HUMAN	SQSTM1	2	3	150000	0.0025		sp|Q15637|SF01_HUMAN
									sp|P14625|ENPL_HUMAN	HSP90B1	1	1	2400	0.00119			sp|Q8NBI6|XXLT1_HUMAN	XXYLT1	3	3	190000	0.00141			sp|Q9Y2R0|COA3_HUMAN	COA3	3	3	980000	0.00428				sp|O00303|EIF3F_HUMAN	EIF3F	3	3	250000	0.00304			sp|Q9Y3E5|PTH2_HUMAN	PTRH2	2	3	120000	0.00199		sp|P61758|PFD3_HUMAN
									sp|Q9NW64|RBM22_HUMAN	RBM22	1	1	2800	0.0014			sp|Q6P4A7|SFXN4_HUMAN	SFXN4	3	3	540000	0.00398			sp|Q6P1Q0|LTMD1_HUMAN	LETMD1	3	3	380000	0.00165				sp|Q9UM00|TMCO1_HUMAN	TMCO1	3	3	480000	0.0059			sp|P09622|DLDH_HUMAN	DLD	2	3	91000	0.00146		sp|P35249|RFC4_HUMAN
									sp|Q96S59|RANB9_HUMAN	RANBP9	1	1	5000	0.00252			sp|Q14568|HS902_HUMAN	HSP90AA2P	2	4	2300000	0.0169			sp|P00492|HPRT_HUMAN	HPRT1	3	3	310000	0.00134				sp|P10155|RO60_HUMAN	TROVE2	3	3	150000	0.00179			sp|Q9H3U1|UN45A_HUMAN	UNC45A	2	3	180000	0.00284		sp|P18669|PGAM1_HUMAN
									sp|Q16877|F264_HUMAN	PFKFB4	1	1	29000	0.0148			sp|P16152|CBR1_HUMAN	CBR1	2	3	83000	0.000606			sp|P30153|2AAA_HUMAN	PPP2R1A	3	3	140000	0.000606				sp|Q8NF37|PCAT1_HUMAN	LPCAT1	3	3	240000	0.00291			sp|Q15459|SF3A1_HUMAN	SF3A1	2	3	140000	0.00218		sp|Q92616|GCN1_HUMAN
									sp|O95400|CD2B2_HUMAN	CD2BP2	1	1	19000	0.00964			sp|P68363|TBA1B_HUMAN	TUBA1B	2	3	430000	0.00313			sp|Q68CQ7|GL8D1_HUMAN	GLT8D1	3	3	130000	0.000588				sp|O95801|TTC4_HUMAN	TTC4	3	3	200000	0.0025			sp|Q29836|1B67_HUMAN	HLA-B	2	3	290000	0.00476		sp|O14983|AT2A1_HUMAN
									sp|O60762|DPM1_HUMAN	DPM1	1	1	2500	0.00127			sp|Q9UDW1|QCR9_HUMAN	UQCR10	2	3	190000	0.00141			sp|O14744|ANM5_HUMAN	PRMT5	3	3	220000	0.000985				sp|P26196|DDX6_HUMAN	DDX6	3	3	270000	0.00332			sp|O00299|CLIC1_HUMAN	CLIC1	2	3	88000	0.00143		sp|P50570|DYN2_HUMAN
									sp|Q9NYK5|RM39_HUMAN	MRPL39	1	1	8200	0.00414			sp|P61163|ACTZ_HUMAN	ACTR1A	2	3	89000	0.000655			sp|P26373|RL13_HUMAN	RPL13	3	3	250000	0.00111				sp|P62913|RL11_HUMAN	RPL11	3	3	930000	0.0114			sp|P29692|EF1D_HUMAN	EEF1D	2	3	1700000	0.028		sp|P40938|RFC3_HUMAN
									AVID_Chick		1	1	15000	0.00736			sp|Q8WUK0|PTPM1_HUMAN	PTPMT1	2	3	89000	0.00065			sp|O95816|BAG2_HUMAN	BAG2	3	3	450000	0.00195				sp|P43487|RANG_HUMAN	RANBP1	3	3	420000	0.00511			sp|Q9UBM7|DHCR7_HUMAN	DHCR7	2	3	120000	0.00186		sp|O00410|IPO5_HUMAN
									IGKC_MOUSE		1	1	11000	0.00543			sp|P63096|GNAI1_HUMAN	GNAI1	2	3	260000	0.00194			sp|P23284|PPIB_HUMAN	PPIB	3	3	280000	0.00124				sp|Q9NPL8|TIDC1_HUMAN	TIMMDC1	3	3	110000	0.00141			sp|Q9Y4C2|TCAF1_HUMAN	TCAF1	2	3	140000	0.0023		sp|O15270|SPTC2_HUMAN
									sp|Q6IN85|P4R3A_HUMAN	PPP4R3A	1	1	8500	0.00429			sp|P54886|P5CS_HUMAN	ALDH18A1	2	3	79000	0.000577			sp|Q9Y679|AUP1_HUMAN	AUP1	2	6	380000	0.00165				sp|P54577|SYYC_HUMAN	YARS	3	3	80000	0.000976			sp|Q9Y262|EIF3L_HUMAN	EIF3L	2	3	100000	0.00169		sp|Q13363|CTBP1_HUMAN
									sp|Q10570|CPSF1_HUMAN	CPSF1	1	1	7500	0.00377			sp|Q8IX01|SUGP2_HUMAN	SUGP2	2	3	55000	0.0004			sp|Q9HC07|TM165_HUMAN	TMEM165	2	3	330000	0.00146				sp|Q9H3P7|GCP60_HUMAN	ACBD3	3	3	140000	0.00171			sp|P04899|GNAI2_HUMAN	GNAI2	2	3	200000	0.00329		sp|O95801|TTC4_HUMAN
									sp|Q02218|ODO1_HUMAN	OGDH	1	1	2600	0.00131			sp|P98172|EFNB1_HUMAN	EFNB1	2	3	86000	0.000629			sp|Q9NS69|TOM22_HUMAN	TOMM22	2	3	350000	0.00152				sp|P42025|ACTY_HUMAN	ACTR1B	3	3	180000	0.00216			sp|P46783|RS10_HUMAN	RPS10	2	3	580000	0.00936		sp|Q96IJ6|GMPPA_HUMAN
									sp|Q9P015|RM15_HUMAN	MRPL15	1	1	6300	0.00319			sp|P61221|ABCE1_HUMAN	ABCE1	2	3	59000	0.000431			sp|Q9ULV4|COR1C_HUMAN	CORO1C	2	3	170000	0.000755				sp|P60228|EIF3E_HUMAN	EIF3E	3	3	120000	0.0015			sp|Q8WWM7|ATX2L_HUMAN	ATXN2L	2	3	120000	0.002		sp|Q9UGP8|SEC63_HUMAN
									sp|Q9P258|RCC2_HUMAN	RCC2	1	1	7000	0.00355			sp|Q9Y3D7|TIM16_HUMAN	PAM16	2	3	95000	0.000699			sp|Q9BSF4|TIM29_HUMAN	TIMM29	2	3	930000	0.00409				sp|O75251|NDUS7_HUMAN	NDUFS7	3	3	220000	0.00264			sp|P07203|GPX1_HUMAN	GPX1	2	3	220000	0.00355		sp|P43304|GPDM_HUMAN
									sp|Q9UJV9|DDX41_HUMAN	DDX41	1	1	8700	0.00439			sp|P10599|THIO_HUMAN	TXN	2	3	670000	0.00494			sp|P61163|ACTZ_HUMAN	ACTR1A	2	3	150000	0.00064				sp|Q9Y394|DHRS7_HUMAN	DHRS7	3	3	290000	0.00357			sp|Q8IY26|PLPP6_HUMAN	PLPP6	2	3	180000	0.00298		sp|P53985|MOT1_HUMAN
									sp|P42766|RL35_HUMAN	RPL35	1	1	93000	0.0467			sp|P30566|PUR8_HUMAN	ADSL	2	3	100000	0.00073			sp|Q9NYZ3|GTSE1_HUMAN	GTSE1	2	3	280000	0.00125				sp|P17844|DDX5_HUMAN	DDX5	3	3	250000	0.00304			sp|P05455|LA_HUMAN	SSB	2	3	95000	0.00154		sp|Q9UN37|VPS4A_HUMAN
									sp|P29372|3MG_HUMAN	MPG	1	1	9100	0.00457			sp|P61160|ARP2_HUMAN	ACTR2	2	3	93000	0.000684			sp|Q70CQ3|UBP30_HUMAN	USP30	2	3	140000	0.000597				sp|Q92797|SYMPK_HUMAN	SYMPK	3	3	92000	0.00112			sp|Q9NVI1|FANCI_HUMAN	FANCI	2	3	99000	0.00159		sp|Q15070|OXA1L_HUMAN
									sp|P62888|RL30_HUMAN	RPL30	1	1	17000	0.00855			sp|P56545|CTBP2_HUMAN	CTBP2	2	3	160000	0.00118			sp|Q96C36|P5CR2_HUMAN	PYCR2	2	3	260000	0.00113				sp|P17661|DESM_HUMAN	DES	3	3	530000	0.00655			sp|Q15517|CDSN_HUMAN	CDSN	2	3	680000	0.0109		sp|P62280|RS11_HUMAN
									sp|P61981|1433G_HUMAN	YWHAG	1	1	9500	0.00481			sp|P46783|RS10_HUMAN	RPS10	2	3	170000	0.00124			sp|Q9NVV4|PAPD1_HUMAN	MTPAP	2	3	260000	0.00116				sp|P69849|NOMO3_HUMAN	NOMO3	3	3	86000	0.00106			sp|O96000|NDUBA_HUMAN	NDUFB10	2	3	150000	0.00235		sp|Q6IAN0|DRS7B_HUMAN
									sp|Q9Y230|RUVB2_HUMAN	RUVBL2	1	1	15000	0.00766			sp|Q9NZ45|CISD1_HUMAN	CISD1	2	3	210000	0.00154			sp|P32969|RL9_HUMAN	RPL9	2	3	250000	0.0011				sp|P13995|MTDC_HUMAN	MTHFD2	3	3	120000	0.00148			sp|P63241|IF5A1_HUMAN	EIF5A	2	2	62000	0.00101		sp|P35250|RFC2_HUMAN
									sp|Q00325|MPCP_HUMAN	SLC25A3	1	1	58000	0.0294			sp|O75940|SPF30_HUMAN	SMNDC1	2	3	150000	0.0011			sp|Q96SK2|TM209_HUMAN	TMEM209	2	3	160000	0.000701				sp|Q9Y266|NUDC_HUMAN	NUDC	3	3	240000	0.003			sp|Q92499|DDX1_HUMAN	DDX1	2	2	57000	0.000924		sp|P05091|ALDH2_HUMAN
									sp|P11586|C1TC_HUMAN	MTHFD1	1	1	1900	0.000942			sp|O75947|ATP5H_HUMAN	ATP5H	2	3	140000	0.00106			sp|P13861|KAP2_HUMAN	PRKAR2A	2	3	220000	0.000949				sp|Q92604|LGAT1_HUMAN	LPGAT1	3	3	65000	0.000799			sp|P61163|ACTZ_HUMAN	ACTR1A	2	2	63000	0.00102		sp|O00267|SPT5H_HUMAN
									sp|P33991|MCM4_HUMAN	MCM4	1	1	7500	0.00375			sp|Q8WUM0|NU133_HUMAN	NUP133	2	3	120000	0.000852			sp|Q9Y3E5|PTH2_HUMAN	PTRH2	2	3	170000	0.000767				sp|Q8WWC4|MAIP1_HUMAN	MAIP1	3	3	370000	0.00459			sp|P84098|RL19_HUMAN	RPL19	2	2	450000	0.00723		sp|Q15181|IPYR_HUMAN
									sp|O14818|PSA7_HUMAN	PSMA7	1	1	4900	0.00245			sp|Q5T160|SYRM_HUMAN	RARS2	2	2	32000	0.000232			sp|Q96BW9|TAM41_HUMAN	TAMM41	2	3	140000	0.000623				sp|Q15459|SF3A1_HUMAN	SF3A1	3	3	140000	0.00174			sp|Q6IAN0|DRS7B_HUMAN	DHRS7B	2	2	170000	0.00277		sp|Q29RF7|PDS5A_HUMAN
									sp|Q13868|EXOS2_HUMAN	EXOSC2	1	1	8100	0.00407			sp|Q13765|NACA_HUMAN	NACA	2	2	250000	0.00184			sp|Q8WXI9|P66B_HUMAN	GATAD2B	2	3	160000	0.00069				sp|P78344|IF4G2_HUMAN	EIF4G2	3	3	58000	0.00071			sp|Q9P035|HACD3_HUMAN	HACD3	2	2	340000	0.00546		sp|P00387|NB5R3_HUMAN
									sp|Q86UP2|KTN1_HUMAN	KTN1	1	1	13000	0.0065			sp|Q70CQ3|UBP30_HUMAN	USP30	2	2	42000	0.000307			sp|O15173|PGRC2_HUMAN	PGRMC2	2	3	800000	0.00349				sp|P30153|2AAA_HUMAN	PPP2R1A	3	3	120000	0.0015			sp|Q70CQ3|UBP30_HUMAN	USP30	2	2	66000	0.00107		sp|O60264|SMCA5_HUMAN
									sp|Q8N5W9|RFLB_HUMAN	RFLNB	1	1	4200	0.00211			sp|Q9Y383|LC7L2_HUMAN	LUC7L2	2	2	180000	0.00135			sp|Q9NZ45|CISD1_HUMAN	CISD1	2	3	530000	0.00231				sp|O14579|COPE_HUMAN	COPE	3	3	210000	0.0026			sp|O14880|MGST3_HUMAN	MGST3	2	2	140000	0.0022		sp|P11441|UBL4A_HUMAN
									sp|Q13867|BLMH_HUMAN	BLMH	1	1	12000	0.00624			sp|P0DN79|CBSL_HUMAN	CBSL	2	2	160000	0.00121			sp|Q8TCT9|HM13_HUMAN	HM13	2	3	140000	0.000617				sp|P22090|RS4Y1_HUMAN	RPS4Y1	3	3	480000	0.00589			sp|Q9BXS5|AP1M1_HUMAN	AP1M1	2	2	150000	0.00241		sp|O94776|MTA2_HUMAN
									sp|Q92945|FUBP2_HUMAN	KHSRP	1	1	67000	0.0338			sp|Q6PML9|ZNT9_HUMAN	SLC30A9	2	2	52000	0.000379			sp|P39023|RL3_HUMAN	RPL3	2	3	110000	0.000493				sp|Q92973|TNPO1_HUMAN	TNPO1	3	3	200000	0.00241			sp|Q15388|TOM20_HUMAN	TOMM20	2	2	540000	0.00865		sp|P33897|ABCD1_HUMAN
									sp|P43487|RANG_HUMAN	RANBP1	1	1	22000	0.0111			sp|Q8TB36|GDAP1_HUMAN	GDAP1	2	2	180000	0.00129			sp|Q8IY26|PLPP6_HUMAN	PLPP6	2	3	340000	0.00151				sp|Q13190|STX5_HUMAN	STX5	3	3	140000	0.00176			sp|Q8TEY7|UBP33_HUMAN	USP33	2	2	48000	0.000777		sp|P15311|EZRI_HUMAN
									tr|A0A0A0MR66|A0A0A0MR66_HUMAN	RBM10	1	1	33000	0.0165			sp|P51617|IRAK1_HUMAN	IRAK1	2	2	81000	0.000593			sp|Q7KZN9|COX15_HUMAN	COX15	2	3	210000	0.000929				sp|Q9BQE4|SELS_HUMAN	SELENOS	3	3	280000	0.0034			sp|Q7LGA3|HS2ST_HUMAN	HS2ST1	2	2	140000	0.00233		sp|Q9NSE4|SYIM_HUMAN
									tr|B7Z8Y3|B7Z8Y3_HUMAN		1	1	8800	0.00442			sp|Q12906|ILF3_HUMAN	ILF3	2	2	63000	0.000464			sp|Q6SPF0|SAMD1_HUMAN	SAMD1	2	3	180000	0.000778				sp|Q6P1S2|CC033_HUMAN	C3orf33	3	3	260000	0.00323			sp|Q96SK2|TM209_HUMAN	TMEM209	2	2	140000	0.00218		sp|Q7L5N7|PCAT2_HUMAN
									sp|P11387|TOP1_HUMAN	TOP1	1	1	15000	0.00772			sp|Q15120|PDK3_HUMAN	PDK3	2	2	99000	0.000729			sp|P46781|RS9_HUMAN	RPS9	2	3	310000	0.00138				sp|P10398|ARAF_HUMAN	ARAF	3	3	190000	0.00234			sp|Q6UB35|C1TM_HUMAN	MTHFD1L	2	2	48000	0.000775		sp|P36969|GPX4_HUMAN
									sp|Q9Y2P8|RCL1_HUMAN	RCL1	1	1	11000	0.00537			sp|Q9Y3E5|PTH2_HUMAN	PTRH2	2	2	77000	0.000564			sp|P36578|RL4_HUMAN	RPL4	2	3	210000	0.000941				sp|Q9P035|HACD3_HUMAN	HACD3	3	3	340000	0.00415			sp|Q15758|AAAT_HUMAN	SLC1A5	2	2	120000	0.00187		sp|Q8WUY1|THEM6_HUMAN
									sp|P18621|RL17_HUMAN	RPL17	1	1	98000	0.0496			sp|P24534|EF1B_HUMAN	EEF1B2	2	2	210000	0.00153			sp|Q6UX07|DHR13_HUMAN	DHRS13	2	3	480000	0.00209				sp|Q8WVM8|SCFD1_HUMAN	SCFD1	3	3	74000	0.000904			sp|O60830|TI17B_HUMAN	TIMM17B	2	2	130000	0.00212		sp|Q9H2U1|DHX36_HUMAN
									sp|O75152|ZC11A_HUMAN	ZC3H11A	1	1	8400	0.00422			sp|Q14739|LBR_HUMAN	LBR	2	2	230000	0.00167			sp|O75964|ATP5L_HUMAN	ATP5L	2	3	280000	0.00121				sp|P29590|PML_HUMAN	PML	3	3	150000	0.0018			sp|O00303|EIF3F_HUMAN	EIF3F	2	2	190000	0.00314		sp|P07954|FUMH_HUMAN
									sp|P51649|SSDH_HUMAN	ALDH5A1	1	1	9500	0.00479			sp|Q14681|KCTD2_HUMAN	KCTD2	2	2	69000	0.000506			sp|O43670|ZN207_HUMAN	ZNF207	2	3	280000	0.00124				sp|P60660|MYL6_HUMAN	MYL6	3	3	130000	0.00164			sp|P49755|TMEDA_HUMAN	TMED10	2	2	130000	0.00212		tr|Q8TE01|Q8TE01_HUMAN
									sp|P48444|COPD_HUMAN	ARCN1	1	1	12000	0.00619			sp|P26368|U2AF2_HUMAN	U2AF2	2	2	46000	0.000338			sp|Q9BU61|NDUF3_HUMAN	NDUFAF3	2	3	160000	0.000709				sp|Q9UHD1|CHRD1_HUMAN	CHORDC1	3	3	160000	0.00197			sp|Q969V3|NCLN_HUMAN	NCLN	2	2	110000	0.00181		sp|P82650|RT22_HUMAN
									sp|Q9BYD6|RM01_HUMAN	MRPL1	1	1	16000	0.00795			sp|O94826|TOM70_HUMAN	TOMM70	2	2	100000	0.000743			sp|Q00535|CDK5_HUMAN	CDK5	2	3	200000	0.000856				sp|Q9Y3Z3|SAMH1_HUMAN	SAMHD1	3	3	110000	0.00137			sp|Q8TB36|GDAP1_HUMAN	GDAP1	2	2	180000	0.00296		sp|Q14566|MCM6_HUMAN
									sp|P67775|PP2AA_HUMAN	PPP2CA	1	1	4600	0.00229			sp|P68036|UB2L3_HUMAN	UBE2L3	2	2	94000	0.000689			sp|P11310|ACADM_HUMAN	ACADM	2	2	130000	0.000555				sp|P07947|YES_HUMAN	YES1	3	3	95000	0.00116			sp|Q15008|PSMD6_HUMAN	PSMD6	2	2	61000	0.000984		sp|Q9BS26|ERP44_HUMAN
									sp|Q53GS9|SNUT2_HUMAN	USP39	1	1	17000	0.00878			sp|O00116|ADAS_HUMAN	AGPS	2	2	82000	0.000603			sp|Q00577|PURA_HUMAN	PURA	2	2	94000	0.000412				sp|P17858|PFKAL_HUMAN	PFKL	3	3	130000	0.00158			sp|Q13151|ROA0_HUMAN	HNRNPA0	2	2	380000	0.00613		sp|Q96KR1|ZFR_HUMAN
									tr|H7BZJ3|H7BZJ3_HUMAN	PDIA3	1	1	7800	0.00392			sp|Q9NW64|RBM22_HUMAN	RBM22	2	2	95000	0.000697			sp|O14880|MGST3_HUMAN	MGST3	2	2	340000	0.00147				sp|Q14964|RB39A_HUMAN	RAB39A	3	3	150000	0.00188			sp|P12235|ADT1_HUMAN	SLC25A4	2	2	190000	0.00314		sp|Q13247|SRSF6_HUMAN
									sp|O75127|PTCD1_HUMAN	PTCD1	1	1	1900	0.00097			sp|Q969V3|NCLN_HUMAN	NCLN	2	2	99000	0.000725			sp|P0DN79|CBSL_HUMAN	CBSL	2	2	170000	0.000738				sp|P20020|AT2B1_HUMAN	ATP2B1	3	3	92000	0.00113			sp|P22061|PIMT_HUMAN	PCMT1	2	2	100000	0.00163		sp|O43318|M3K7_HUMAN
									sp|Q08379|GOGA2_HUMAN	GOLGA2	1	1	2700	0.00137			sp|Q16394|EXT1_HUMAN	EXT1	2	2	48000	0.000354			sp|Q9Y383|LC7L2_HUMAN	LUC7L2	2	2	300000	0.00134				sp|Q92890|UFD1_HUMAN	UFD1	3	3	250000	0.00308			sp|P29966|MARCS_HUMAN	MARCKS	2	2	84000	0.00136		sp|P34897|GLYM_HUMAN
									sp|P48730|KC1D_HUMAN	CSNK1D	1	1	4100	0.00207			sp|O14880|MGST3_HUMAN	MGST3	2	2	95000	0.000699			sp|O15523|DDX3Y_HUMAN	DDX3Y	2	2	180000	0.00077				sp|Q99536|VAT1_HUMAN	VAT1	3	3	140000	0.00169			sp|Q9HC07|TM165_HUMAN	TMEM165	2	2	93000	0.0015		sp|P57740|NU107_HUMAN
									tr|O95098|O95098_HUMAN	GRK1	1	1	27000	0.0137			sp|Q9BRX2|PELO_HUMAN	PELO	2	2	19000	0.000139			sp|P63241|IF5A1_HUMAN	EIF5A	2	2	140000	0.000605				sp|Q2VIR3|IF2GL_HUMAN	EIF2S3L	3	3	160000	0.00194			sp|Q9NX63|MIC19_HUMAN	CHCHD3	2	2	130000	0.00211		sp|Q9Y2X3|NOP58_HUMAN
									tr|Q3B7K3|Q3B7K3_HUMAN	IKIP	1	1	13000	0.0066			sp|Q5HYK3|COQ5_HUMAN	COQ5	2	2	53000	0.000389			sp|O94766|B3GA3_HUMAN	B3GAT3	2	2	130000	0.000585				sp|P02786|TFR1_HUMAN	TFRC	3	3	100000	0.00127			sp|P67775|PP2AA_HUMAN	PPP2CA	2	2	110000	0.00182		sp|Q9NVI1|FANCI_HUMAN
									sp|O15226|NKRF_HUMAN	NKRF	1	1	11000	0.00562			sp|Q8N163|CCAR2_HUMAN	CCAR2	2	2	50000	0.000365			sp|Q9Y3F4|STRAP_HUMAN	STRAP	2	2	100000	0.000449				sp|Q9UBS4|DJB11_HUMAN	DNAJB11	3	3	370000	0.00457			sp|O75694|NU155_HUMAN	NUP155	2	2	57000	0.000922		sp|Q96KC8|DNJC1_HUMAN
									sp|Q9BRJ6|CG050_HUMAN	C7orf50	1	1	12000	0.00602			sp|Q86VI3|IQGA3_HUMAN	IQGAP3	2	2	42000	0.000311			sp|P24534|EF1B_HUMAN	EEF1B2	2	2	440000	0.00194				sp|Q6UX07|DHR13_HUMAN	DHRS13	3	3	200000	0.00242			sp|Q05639|EF1A2_HUMAN	EEF1A2	2	2	54000	0.000875		sp|Q9NZC9|SMAL1_HUMAN
									tr|H7C079|H7C079_HUMAN	TIAM1	1	1	11000	0.00567			sp|Q4VCS5|AMOT_HUMAN	AMOT	2	2	58000	0.000428			sp|P04899|GNAI2_HUMAN	GNAI2	2	2	460000	0.00203				sp|P67812|SC11A_HUMAN	SEC11A	3	3	310000	0.00379			sp|Q9NR30|DDX21_HUMAN	DDX21	2	2	160000	0.00256		sp|O15067|PUR4_HUMAN
									sp|Q9NWB1|RFOX1_HUMAN	RBFOX1	1	1	3300	0.00164			sp|P35998|PRS7_HUMAN	PSMC2	2	2	55000	0.000401			sp|Q96KK5|H2A1H_HUMAN	HIST1H2AH	2	2	940000	0.00411				sp|P35268|RL22_HUMAN	RPL22	3	3	200000	0.00249			sp|Q8NE71|ABCF1_HUMAN	ABCF1	2	2	72000	0.00116		sp|Q2NL82|TSR1_HUMAN
									tr|A8K4V4|A8K4V4_HUMAN		1	1	44000	0.0224			sp|Q96KK5|H2A1H_HUMAN	HIST1H2AH	2	2	350000	0.0026			sp|Q8IYU8|MICU2_HUMAN	MICU2	2	2	65000	0.000283				sp|Q9UHB9|SRP68_HUMAN	SRP68	3	3	150000	0.00179			sp|Q12797|ASPH_HUMAN	ASPH	2	2	110000	0.00171		sp|Q00341|VIGLN_HUMAN
									tr|A0A068BC99|A0A068BC99_HUMAN	BRCA1	1	1	250000	0.13			sp|P17029|ZKSC1_HUMAN	ZKSCAN1	2	2	59000	0.000431			sp|Q9BRX2|PELO_HUMAN	PELO	2	2	35000	0.000152				sp|Q8TED1|GPX8_HUMAN	GPX8	3	3	510000	0.00627			sp|Q9NQ39|RS10L_HUMAN	RPS10P5	2	2	340000	0.00549		sp|Q9HAU0|PKHA5_HUMAN
																	sp|P42765|THIM_HUMAN	ACAA2	2	2	82000	0.000598			sp|Q14498|RBM39_HUMAN	RBM39	2	2	150000	0.000648				sp|P43686|PRS6B_HUMAN	PSMC4	3	3	210000	0.00262			sp|Q6NUM9|RETST_HUMAN	RETSAT	2	2	91000	0.00148		sp|P18206|VINC_HUMAN
																	sp|O75251|NDUS7_HUMAN	NDUFS7	2	2	150000	0.00111			tr|B7ZAF6|B7ZAF6_HUMAN	SUCLA2	2	2	45000	0.000197				sp|Q15051|IQCB1_HUMAN	IQCB1	3	3	87000	0.00107			sp|P22234|PUR6_HUMAN	PAICS	2	2	98000	0.00159		sp|P14735|IDE_HUMAN
																	sp|Q9UBB4|ATX10_HUMAN	ATXN10	2	2	100000	0.000745			sp|Q96DF8|DGC14_HUMAN	DGCR14	2	2	83000	0.000363				sp|O75947|ATP5H_HUMAN	ATP5H	3	3	170000	0.00209			sp|Q13748|TBA3C_HUMAN	TUBA3C	2	2	190000	0.00313		sp|P31150|GDIA_HUMAN
																	sp|Q9Y312|AAR2_HUMAN	AAR2	2	2	40000	0.000295			sp|Q16531|DDB1_HUMAN	DDB1	2	2	130000	0.000563				sp|P21912|SDHB_HUMAN	SDHB	3	3	380000	0.00467			sp|Q13509|TBB3_HUMAN	TUBB3	2	2	150000	0.00243		sp|P07355|ANXA2_HUMAN
																	IGKC_MOUSE		2	2	250000	0.00181			sp|Q9H0P0|5NT3A_HUMAN	NT5C3A	2	2	200000	0.000876				sp|P10599|THIO_HUMAN	TXN	3	3	770000	0.00942			sp|P07384|CAN1_HUMAN	CAPN1	2	2	44000	0.000712		sp|P51571|SSRD_HUMAN
																	sp|Q8IUX1|T126B_HUMAN	TMEM126B	2	2	85000	0.000625			sp|P63096|GNAI1_HUMAN	GNAI1	2	2	240000	0.00103				sp|P23921|RIR1_HUMAN	RRM1	3	3	99000	0.00121			sp|Q96QK1|VPS35_HUMAN	VPS35	2	2	81000	0.0013		sp|P42677|RS27_HUMAN
																	sp|P17706|PTN2_HUMAN	PTPN2	2	2	52000	0.000379			sp|Q8IUX1|T126B_HUMAN	TMEM126B	2	2	130000	0.000561				sp|Q13576|IQGA2_HUMAN	IQGAP2	3	3	57000	0.000699			sp|Q15637|SF01_HUMAN	SF1	2	2	120000	0.00192		sp|Q14681|KCTD2_HUMAN
																	sp|Q9UHB9|SRP68_HUMAN	SRP68	2	2	110000	0.000837			sp|Q9UBB4|ATX10_HUMAN	ATXN10	2	2	110000	0.00049				sp|Q8NBI6|XXLT1_HUMAN	XXYLT1	3	3	100000	0.00125			sp|P35244|RFA3_HUMAN	RPA3	2	2	200000	0.00324		sp|P24752|THIL_HUMAN
																	sp|P43246|MSH2_HUMAN	MSH2	2	2	27000	0.000197			sp|Q29836|1B67_HUMAN	HLA-B	2	2	290000	0.00126				sp|P62826|RAN_HUMAN	RAN	3	3	250000	0.00308			sp|P54577|SYYC_HUMAN	YARS	2	2	81000	0.00131		sp|P29692|EF1D_HUMAN
																	sp|O00571|DDX3X_HUMAN	DDX3X	2	2	160000	0.00121			sp|P62136|PP1A_HUMAN	PPP1CA	2	2	81000	0.000354				sp|Q9UQE7|SMC3_HUMAN	SMC3	3	3	100000	0.00125			sp|O60701|UGDH_HUMAN	UGDH	2	2	58000	0.00093		sp|P18085|ARF4_HUMAN
																	sp|Q16531|DDB1_HUMAN	DDB1	2	2	46000	0.000335			sp|O14734|ACOT8_HUMAN	ACOT8	2	2	210000	0.000936				sp|P62937|PPIA_HUMAN	PPIA	3	3	300000	0.0037			sp|P35249|RFC4_HUMAN	RFC4	2	2	34000	0.000542		sp|O00116|ADAS_HUMAN
																	sp|P09661|RU2A_HUMAN	SNRPA1	2	2	110000	0.00083			sp|P49588|SYAC_HUMAN	AARS	2	2	140000	0.00061				sp|Q14203|DCTN1_HUMAN	DCTN1	3	3	140000	0.00166			sp|O94906|PRP6_HUMAN	PRPF6	2	2	130000	0.00208		sp|P14678|RSMB_HUMAN
																	sp|P49755|TMEDA_HUMAN	TMED10	2	2	68000	0.000501			sp|Q9NRF8|PYRG2_HUMAN	CTPS2	2	2	99000	0.000432				sp|Q9UNX3|RL26L_HUMAN	RPL26L1	3	3	170000	0.00204			sp|Q8TAA3|PSA7L_HUMAN	PSMA8	2	2	160000	0.00256		sp|P57088|TMM33_HUMAN
																	sp|O95168|NDUB4_HUMAN	NDUFB4	2	2	130000	0.000954			sp|Q8N1G4|LRC47_HUMAN	LRRC47	2	2	110000	0.000493				sp|Q9P0J0|NDUAD_HUMAN	NDUFA13	3	3	260000	0.00315			sp|Q96C36|P5CR2_HUMAN	PYCR2	2	2	110000	0.00178		sp|Q99497|PARK7_HUMAN
																	sp|Q00577|PURA_HUMAN	PURA	2	2	37000	0.000268			sp|Q16527|CSRP2_HUMAN	CSRP2	2	2	250000	0.00108				sp|P26373|RL13_HUMAN	RPL13	3	3	290000	0.00353			sp|P23258|TBG1_HUMAN	TUBG1	2	2	44000	0.000707		sp|P04350|TBB4A_HUMAN
																	sp|P49591|SYSC_HUMAN	SARS	2	2	430000	0.00318			sp|P19105|ML12A_HUMAN	MYL12A	2	2	86000	0.000378				sp|P62851|RS25_HUMAN	RPS25	3	3	610000	0.00743			sp|P22090|RS4Y1_HUMAN	RPS4Y1	2	2	460000	0.00743		sp|P48444|COPD_HUMAN
																	sp|Q99567|NUP88_HUMAN	NUP88	2	2	28000	0.000203			sp|P35237|SPB6_HUMAN	SERPINB6	2	2	90000	0.000394				sp|Q8TD47|RS4Y2_HUMAN	RPS4Y2	3	3	320000	0.00396			sp|Q13867|BLMH_HUMAN	BLMH	2	2	180000	0.00288		sp|Q14498|RBM39_HUMAN
																	sp|Q13428|TCOF_HUMAN	TCOF1	2	2	140000	0.00103			sp|Q9UDW1|QCR9_HUMAN	UQCR10	2	2	340000	0.00148				sp|P62280|RS11_HUMAN	RPS11	3	3	700000	0.00862			sp|Q15645|PCH2_HUMAN	TRIP13	2	2	21000000	0.35		sp|Q9P035|HACD3_HUMAN
																	sp|P16989|YBOX3_HUMAN	YBX3	2	2	77000	0.000563			sp|O75251|NDUS7_HUMAN	NDUFS7	2	2	330000	0.00143				sp|Q15070|OXA1L_HUMAN	OXA1L	3	3	300000	0.0037			sp|P04075|ALDOA_HUMAN	ALDOA	2	2	130000	0.00214		sp|P21912|SDHB_HUMAN
																	sp|P13995|MTDC_HUMAN	MTHFD2	2	2	99000	0.000724			sp|P49792|RBP2_HUMAN	RANBP2	2	2	80000	0.000353				sp|P62070|RRAS2_HUMAN	RRAS2	3	3	100000	0.00124			sp|O15120|PLCB_HUMAN	AGPAT2	2	2	54000	0.000865		sp|O75131|CPNE3_HUMAN
																	sp|Q9NVV4|PAPD1_HUMAN	MTPAP	2	2	100000	0.000736			sp|O14983|AT2A1_HUMAN	ATP2A1	2	2	230000	0.000999				sp|P62277|RS13_HUMAN	RPS13	3	3	340000	0.00417			sp|O75369|FLNB_HUMAN	FLNB	2	2	73000	0.00117		sp|O14925|TIM23_HUMAN
																	sp|Q8N1G4|LRC47_HUMAN	LRRC47	2	2	63000	0.000459			sp|P04075|ALDOA_HUMAN	ALDOA	2	2	160000	0.000688				sp|P09651|ROA1_HUMAN	HNRNPA1	2	6	270000	0.00336			sp|Q8NF37|PCAT1_HUMAN	LPCAT1	2	2	77000	0.00125		sp|P61163|ACTZ_HUMAN
																	sp|Q13155|AIMP2_HUMAN	AIMP2	2	2	81000	0.000591			sp|P48735|IDHP_HUMAN	IDH2	2	2	100000	0.000442				sp|Q8NC51|PAIRB_HUMAN	SERBP1	2	5	180000	0.00226			sp|P05387|RLA2_HUMAN	RPLP2	2	2	170000	0.00279		sp|Q12904|AIMP1_HUMAN
																	sp|P61247|RS3A_HUMAN	RPS3A	2	2	99000	0.000723			sp|Q6F5E8|CARL2_HUMAN	CARMIL2	2	2	96000	0.000422				sp|Q12840|KIF5A_HUMAN	KIF5A	2	5	270000	0.00335			sp|P30050|RL12_HUMAN	RPL12	2	2	730000	0.0118		sp|Q8IXI2|MIRO1_HUMAN
																	sp|Q15637|SF01_HUMAN	SF1	2	2	180000	0.00134			sp|Q8WUA4|TF3C2_HUMAN	GTF3C2	2	2	71000	0.000311				sp|Q9Y2J2|E41L3_HUMAN	EPB41L3	2	4	170000	0.00212			sp|O94776|MTA2_HUMAN	MTA2	2	2	52000	0.000836		sp|P25789|PSA4_HUMAN
																	sp|P10155|RO60_HUMAN	TROVE2	2	2	77000	0.000563			sp|Q9UHD1|CHRD1_HUMAN	CHORDC1	2	2	320000	0.00139				sp|Q14568|HS902_HUMAN	HSP90AA2P	2	4	3000000	0.0371			sp|Q9HAV4|XPO5_HUMAN	XPO5	2	2	69000	0.00112		sp|P10155|RO60_HUMAN
																	sp|O75396|SC22B_HUMAN	SEC22B	2	2	95000	0.000697			sp|O14828|SCAM3_HUMAN	SCAMP3	2	2	230000	0.000995				sp|P63241|IF5A1_HUMAN	EIF5A	2	3	140000	0.00177			sp|P62266|RS23_HUMAN	RPS23	2	2	280000	0.00453		sp|P46782|RS5_HUMAN
																	sp|P07947|YES_HUMAN	YES1	2	2	89000	0.000652			sp|Q13526|PIN1_HUMAN	PIN1	2	2	160000	0.000712				sp|Q9HC07|TM165_HUMAN	TMEM165	2	3	210000	0.00256			sp|P04080|CYTB_HUMAN	CSTB	2	2	160000	0.00258		sp|P51570|GALK1_HUMAN
																	sp|Q9ULV4|COR1C_HUMAN	CORO1C	2	2	57000	0.000414			sp|P33981|TTK_HUMAN	TTK	2	2	39000	0.000171				sp|Q9Y383|LC7L2_HUMAN	LUC7L2	2	3	160000	0.00198			sp|O00116|ADAS_HUMAN	AGPS	2	2	30000	0.000487		sp|P47756|CAPZB_HUMAN
																	sp|Q9Y5A9|YTHD2_HUMAN	YTHDF2	2	2	95000	0.000695			sp|Q5XKP0|MIC13_HUMAN	MIC13	2	2	91000	0.000401				sp|Q15388|TOM20_HUMAN	TOMM20	2	3	680000	0.00829			sp|Q9NZ45|CISD1_HUMAN	CISD1	2	2	240000	0.00381		sp|Q12907|LMAN2_HUMAN
																	sp|Q9BQE4|SELS_HUMAN	SELENOS	2	2	280000	0.00209			sp|Q9BQT8|ODC_HUMAN	SLC25A21	2	2	140000	0.000616				sp|O94874|UFL1_HUMAN	UFL1	2	3	45000	0.000548			sp|P41219|PERI_HUMAN	PRPH	2	2	100000	0.00163		sp|Q96H79|ZCCHL_HUMAN
																	sp|Q96C36|P5CR2_HUMAN	PYCR2	2	2	110000	0.000828			sp|Q13501|SQSTM_HUMAN	SQSTM1	2	2	120000	0.00053				sp|O14828|SCAM3_HUMAN	SCAMP3	2	3	220000	0.00271			sp|Q13685|AAMP_HUMAN	AAMP	2	2	140000	0.00224		sp|Q13685|AAMP_HUMAN
																	sp|P05198|IF2A_HUMAN	EIF2S1	2	2	130000	0.000958			sp|P04080|CYTB_HUMAN	CSTB	2	2	490000	0.00215				sp|Q13501|SQSTM_HUMAN	SQSTM1	2	3	170000	0.00206			sp|Q12931|TRAP1_HUMAN	TRAP1	2	2	50000	0.00081		sp|Q2VIR3|IF2GL_HUMAN
																	sp|Q9H2D1|MFTC_HUMAN	SLC25A32	2	2	26000	0.000193			sp|Q96H55|MYO19_HUMAN	MYO19	2	2	150000	0.000665				sp|O00422|SAP18_HUMAN	SAP18	2	3	66000	0.000804			sp|Q8WUA4|TF3C2_HUMAN	GTF3C2	2	2	37000	0.000604		sp|P27348|1433T_HUMAN
																	sp|Q9NTJ3|SMC4_HUMAN	SMC4	2	2	62000	0.000455			sp|Q9Y5A9|YTHD2_HUMAN	YTHDF2	2	2	240000	0.00105				sp|P16152|CBR1_HUMAN	CBR1	2	3	84000	0.00103			sp|O76031|CLPX_HUMAN	CLPX	2	2	98000	0.00158		sp|Q14257|RCN2_HUMAN
																	sp|P23921|RIR1_HUMAN	RRM1	2	2	66000	0.000481			sp|Q9BT22|ALG1_HUMAN	ALG1	2	2	100000	0.000453				sp|P61163|ACTZ_HUMAN	ACTR1A	2	3	76000	0.000935			sp|Q07020|RL18_HUMAN	RPL18	2	2	450000	0.00725		sp|P51153|RAB13_HUMAN
																	sp|Q96IU4|ABHEB_HUMAN	ABHD14B	2	2	52000	0.00038			sp|P62306|RUXF_HUMAN	SNRPF	2	2	120000	0.000522				sp|O43318|M3K7_HUMAN	MAP3K7	2	3	90000	0.0011			sp|Q16795|NDUA9_HUMAN	NDUFA9	2	2	68000	0.00109		sp|O15173|PGRC2_HUMAN
																	sp|P28340|DPOD1_HUMAN	POLD1	2	2	30000	0.000223			sp|P57740|NU107_HUMAN	NUP107	2	2	68000	0.000296				sp|P61009|SPCS3_HUMAN	SPCS3	2	3	470000	0.00577			sp|P22695|QCR2_HUMAN	UQCRC2	2	2	120000	0.00195		sp|Q9NXW2|DJB12_HUMAN
																	sp|Q14651|PLSI_HUMAN	PLS1	2	2	170000	0.00123			sp|P40616|ARL1_HUMAN	ARL1	2	2	320000	0.00141				sp|P30041|PRDX6_HUMAN	PRDX6	2	3	140000	0.00175			sp|Q13155|AIMP2_HUMAN	AIMP2	2	2	200000	0.00327		sp|P09622|DLDH_HUMAN
																	sp|Q9NTJ5|SAC1_HUMAN	SACM1L	2	2	88000	0.000647			sp|P61962|DCAF7_HUMAN	DCAF7	2	2	100000	0.000437				sp|P62753|RS6_HUMAN	RPS6	2	3	300000	0.00364			sp|P35813|PPM1A_HUMAN	PPM1A	2	2	410000	0.00669		sp|O15228|GNPAT_HUMAN
																	sp|Q29836|1B67_HUMAN	HLA-B	2	2	170000	0.00122			sp|P49327|FAS_HUMAN	FASN	2	2	200000	0.000876				sp|Q92667|AKAP1_HUMAN	AKAP1	2	3	88000	0.00108			sp|P35250|RFC2_HUMAN	RFC2	2	2	60000	0.000973		sp|Q99536|VAT1_HUMAN
																	sp|O00299|CLIC1_HUMAN	CLIC1	2	2	58000	0.000423			sp|P35998|PRS7_HUMAN	PSMC2	2	2	120000	0.000546				sp|P19623|SPEE_HUMAN	SRM	2	3	110000	0.00132			tr|Q9NZ23|Q9NZ23_HUMAN	YA61	2	2	180000	0.00291		sp|P62917|RL8_HUMAN
																	sp|P19623|SPEE_HUMAN	SRM	2	2	72000	0.000527			sp|P43487|RANG_HUMAN	RANBP1	2	2	280000	0.00122				sp|P07099|HYEP_HUMAN	EPHX1	2	3	98000	0.0012			sp|O00267|SPT5H_HUMAN	SUPT5H	2	2	78000	0.00125		sp|Q92947|GCDH_HUMAN
																	sp|O60264|SMCA5_HUMAN	SMARCA5	2	2	970000	0.00713			sp|P07947|YES_HUMAN	YES1	2	2	150000	0.00066				sp|Q8IY26|PLPP6_HUMAN	PLPP6	2	3	240000	0.00289			sp|P10599|THIO_HUMAN	TXN	2	2	740000	0.012		sp|P31942|HNRH3_HUMAN
																	sp|Q9P0U3|SENP1_HUMAN	SENP1	2	2	61000	0.000449			sp|Q9NW64|RBM22_HUMAN	RBM22	2	2	160000	0.000713				sp|P61160|ARP2_HUMAN	ACTR2	2	3	170000	0.00207			sp|Q9NXW2|DJB12_HUMAN	DNAJB12	2	2	64000	0.00103		sp|Q8NE71|ABCF1_HUMAN
																	sp|O96008|TOM40_HUMAN	TOMM40	2	2	160000	0.00118			sp|Q9NP72|RAB18_HUMAN	RAB18	2	2	140000	0.000598				sp|Q99460|PSMD1_HUMAN	PSMD1	2	3	76000	0.000932			sp|P26639|SYTC_HUMAN	TARS	2	2	120000	0.00195		sp|P13995|MTDC_HUMAN
																	sp|Q96H55|MYO19_HUMAN	MYO19	2	2	65000	0.000478			sp|Q7LGA3|HS2ST_HUMAN	HS2ST1	2	2	260000	0.00114				sp|P51570|GALK1_HUMAN	GALK1	2	3	170000	0.00206			sp|Q68CQ7|GL8D1_HUMAN	GLT8D1	2	2	49000	0.000791		sp|P50395|GDIB_HUMAN
																	sp|Q9NRN7|ADPPT_HUMAN	AASDHPPT	2	2	70000	0.000511			sp|Q9BTV4|TMM43_HUMAN	TMEM43	2	2	220000	0.000958				sp|P83731|RL24_HUMAN	RPL24	2	3	230000	0.0028			sp|Q13451|FKBP5_HUMAN	FKBP5	2	2	92000	0.00148		sp|Q14558|KPRA_HUMAN
																	sp|Q96PU8|QKI_HUMAN	QKI	2	2	300000	0.00222			sp|Q9UQE7|SMC3_HUMAN	SMC3	2	2	5600000	0.0246				sp|Q96EE3|SEH1_HUMAN	SEH1L	2	3	90000	0.0011			sp|P62847|RS24_HUMAN	RPS24	2	2	110000	0.00182		sp|P62834|RAP1A_HUMAN
																	sp|P56962|STX17_HUMAN	STX17	2	2	110000	0.000842			sp|Q9H0X4|F234A_HUMAN	FAM234A	2	2	75000	0.000328				sp|Q14694|UBP10_HUMAN	USP10	2	3	91000	0.00112			sp|Q6P2Q9|PRP8_HUMAN	PRPF8	2	2	87000	0.0014		sp|P40925|MDHC_HUMAN
																	sp|P61009|SPCS3_HUMAN	SPCS3	2	2	220000	0.00163			sp|Q14671|PUM1_HUMAN	PUM1	2	2	87000	0.000383				sp|Q9H0W5|CCDC8_HUMAN	CCDC8	2	3	85000	0.00104			sp|Q9UHB9|SRP68_HUMAN	SRP68	2	2	83000	0.00134		sp|Q99460|PSMD1_HUMAN
																	sp|P67812|SC11A_HUMAN	SEC11A	2	2	290000	0.00211			sp|Q8WWC4|MAIP1_HUMAN	MAIP1	2	2	210000	0.000911				sp|Q9H9P8|L2HDH_HUMAN	L2HGDH	2	3	66000	0.000809			sp|Q8TEX9|IPO4_HUMAN	IPO4	2	2	49000	0.000785		sp|P07203|GPX1_HUMAN
																	sp|Q9H061|T126A_HUMAN	TMEM126A	2	2	130000	0.000982			sp|Q9Y2J2|E41L3_HUMAN	EPB41L3	2	2	92000	0.000403				sp|P60468|SC61B_HUMAN	SEC61B	2	3	1100000	0.0133			sp|P55786|PSA_HUMAN	NPEPPS	2	2	57000	0.000923		sp|O14735|CDIPT_HUMAN
																	sp|Q13509|TBB3_HUMAN	TUBB3	2	2	210000	0.00156			sp|O00425|IF2B3_HUMAN	IGF2BP3	2	2	94000	0.00041				sp|Q6IAN0|DRS7B_HUMAN	DHRS7B	2	2	170000	0.00205			sp|P38159|RBMX_HUMAN	RBMX	2	2	140000	0.00228		sp|P20042|IF2B_HUMAN
																	sp|P62306|RUXF_HUMAN	SNRPF	2	2	63000	0.000465			sp|P19623|SPEE_HUMAN	SRM	2	2	110000	0.000481				sp|P63104|1433Z_HUMAN	YWHAZ	2	2	91000	0.00112			sp|O60216|RAD21_HUMAN	RAD21	2	2	75000	0.00122		sp|Q9UNX3|RL26L_HUMAN
																	sp|Q96TC7|RMD3_HUMAN	RMDN3	2	2	120000	0.000894			sp|Q14683|SMC1A_HUMAN	SMC1A	2	2	150000	0.000676				sp|P35221|CTNA1_HUMAN	CTNNA1	2	2	90000	0.00111			sp|Q9H2U1|DHX36_HUMAN	DHX36	2	2	47000	0.000765		sp|P04899|GNAI2_HUMAN
																	sp|Q8WU90|ZC3HF_HUMAN	ZC3H15	2	2	97000	0.000714			tr|Q9NZ23|Q9NZ23_HUMAN	YA61	2	2	480000	0.00209				sp|Q70CQ3|UBP30_HUMAN	USP30	2	2	130000	0.00162			sp|Q9Y2X3|NOP58_HUMAN	NOP58	2	2	42000	0.000671		sp|P07737|PROF1_HUMAN
																	sp|Q3MHD2|LSM12_HUMAN	LSM12	2	2	160000	0.0012			sp|Q8NF37|PCAT1_HUMAN	LPCAT1	2	2	120000	0.00052				sp|Q15428|SF3A2_HUMAN	SF3A2	2	2	49000	0.0006			sp|P60604|UB2G2_HUMAN	UBE2G2	2	2	110000	0.00174		sp|P31946|1433B_HUMAN
																	sp|O00629|IMA3_HUMAN	KPNA4	2	2	61000	0.000451			sp|Q9BY77|PDIP3_HUMAN	POLDIP3	2	2	160000	0.000699				sp|O14967|CLGN_HUMAN	CLGN	2	2	40000	0.000489			sp|Q9Y5A9|YTHD2_HUMAN	YTHDF2	2	2	150000	0.00246		sp|P30044|PRDX5_HUMAN
																	sp|P48735|IDHP_HUMAN	IDH2	2	2	41000	0.000304			sp|Q14651|PLSI_HUMAN	PLS1	2	2	210000	0.000933				sp|Q9Y512|SAM50_HUMAN	SAMM50	2	2	47000	0.00058			sp|P62879|GBB2_HUMAN	GNB2	2	2	720000	0.0116		sp|P62820|RAB1A_HUMAN
																	sp|Q9BST9|RTKN_HUMAN	RTKN	2	2	36000	0.000267			sp|Q99700|ATX2_HUMAN	ATXN2	2	2	77000	0.000339				sp|Q13151|ROA0_HUMAN	HNRNPA0	2	2	160000	0.00192			sp|P21108|PRPS3_HUMAN	PRPS1L1	2	2	180000	0.00283		sp|Q7L5D6|GET4_HUMAN
																	sp|P10515|ODP2_HUMAN	DLAT	2	2	67000	0.00049			sp|Q9NX63|MIC19_HUMAN	CHCHD3	2	2	260000	0.00115				sp|O95757|HS74L_HUMAN	HSPA4L	2	2	80000	0.000985			sp|P47755|CAZA2_HUMAN	CAPZA2	2	2	75000	0.00121		sp|Q5XKP0|MIC13_HUMAN
																	sp|Q96BH1|RNF25_HUMAN	RNF25	2	2	68000	0.000496			sp|P49755|TMEDA_HUMAN	TMED10	2	2	170000	0.000735				sp|Q92499|DDX1_HUMAN	DDX1	2	2	81000	0.000992			sp|P62826|RAN_HUMAN	RAN	2	2	180000	0.00283		sp|P51617|IRAK1_HUMAN
																	sp|Q7LGA3|HS2ST_HUMAN	HS2ST1	2	2	100000	0.000752			sp|P68036|UB2L3_HUMAN	UBE2L3	2	2	140000	0.000618				sp|Q93009|UBP7_HUMAN	USP7	2	2	100000	0.00127			sp|P50914|RL14_HUMAN	RPL14	2	2	330000	0.0054		sp|Q9HBH5|RDH14_HUMAN
																	sp|P37268|FDFT_HUMAN	FDFT1	2	2	98000	0.000721			sp|O00571|DDX3X_HUMAN	DDX3X	2	2	210000	0.000918				sp|P62306|RUXF_HUMAN	SNRPF	2	2	140000	0.00171			sp|P45974|UBP5_HUMAN	USP5	2	2	26000	0.000421		sp|Q9BXS5|AP1M1_HUMAN
																	sp|P21108|PRPS3_HUMAN	PRPS1L1	2	2	180000	0.00134			sp|Q9UN37|VPS4A_HUMAN	VPS4A	2	2	230000	0.000998				sp|Q9Y4C2|TCAF1_HUMAN	TCAF1	2	2	96000	0.00118			sp|P54619|AAKG1_HUMAN	PRKAG1	2	2	90000	0.00146		sp|P40616|ARL1_HUMAN
																	sp|B2RXH8|HNRC2_HUMAN	HNRNPCL2	2	2	190000	0.00142			sp|B2RXH8|HNRC2_HUMAN	HNRNPCL2	2	2	500000	0.00219				sp|P51531|SMCA2_HUMAN	SMARCA2	2	2	56000	0.000686			sp|Q9Y312|AAR2_HUMAN	AAR2	2	2	37000	0.000604		sp|P61313|RL15_HUMAN
																	sp|Q99961|SH3G1_HUMAN	SH3GL1	2	2	53000	0.000388			sp|O75947|ATP5H_HUMAN	ATP5H	2	2	190000	0.000817				sp|P60604|UB2G2_HUMAN	UBE2G2	2	2	120000	0.00151			sp|P08559|ODPA_HUMAN	PDHA1	2	2	92000	0.00149		tr|Q9NZ23|Q9NZ23_HUMAN
																	sp|P49757|NUMB_HUMAN	NUMB	2	2	36000	0.000268			sp|Q9UBM7|DHCR7_HUMAN	DHCR7	2	2	140000	0.000629				sp|P16989|YBOX3_HUMAN	YBX3	2	2	210000	0.00254			sp|P0DN79|CBSL_HUMAN	CBSL	2	2	100000	0.00169		sp|Q16629|SRSF7_HUMAN
																	sp|Q71RC2|LARP4_HUMAN	LARP4	2	2	4200000	0.0307			sp|P17029|ZKSC1_HUMAN	ZKSCAN1	2	2	88000	0.000386				sp|P60866|RS20_HUMAN	RPS20	2	2	440000	0.00539			sp|Q9NYZ3|GTSE1_HUMAN	GTSE1	2	2	52000	0.000844		sp|Q6P4A7|SFXN4_HUMAN
																	sp|Q9NZB2|F120A_HUMAN	FAM120A	2	2	68000	0.000496			sp|O60264|SMCA5_HUMAN	SMARCA5	2	2	160000	0.000685				sp|P04080|CYTB_HUMAN	CSTB	2	2	160000	0.00194			sp|Q15021|CND1_HUMAN	NCAPD2	2	2	44000	0.000709		sp|Q9BZF1|OSBL8_HUMAN
																	sp|P62304|RUXE_HUMAN	SNRPE	2	2	100000	0.000736			sp|P49593|PPM1F_HUMAN	PPM1F	2	2	97000	0.000427				sp|O96019|ACL6A_HUMAN	ACTL6A	2	2	63000	0.000778			sp|P62857|RS28_HUMAN	RPS28	2	2	480000	0.00778		sp|O60216|RAD21_HUMAN
																	sp|Q8IY26|PLPP6_HUMAN	PLPP6	2	2	140000	0.000993			sp|O75695|XRP2_HUMAN	RP2	2	2	160000	0.000716				sp|Q8IUX1|T126B_HUMAN	TMEM126B	2	2	76000	0.000928			sp|P82673|RT35_HUMAN	MRPS35	2	2	38000	0.000613		sp|P24539|AT5F1_HUMAN
																	sp|P35250|RFC2_HUMAN	RFC2	2	2	110000	0.000786			sp|Q12904|AIMP1_HUMAN	AIMP1	2	2	140000	0.000616				sp|Q9BYD3|RM04_HUMAN	MRPL4	2	2	56000	0.000681			sp|O95801|TTC4_HUMAN	TTC4	2	2	130000	0.00216		sp|Q12874|SF3A3_HUMAN
																	sp|P29692|EF1D_HUMAN	EEF1D	2	2	120000	0.000855			sp|Q96D46|NMD3_HUMAN	NMD3	2	2	99000	0.000434				sp|Q13330|MTA1_HUMAN	MTA1	2	2	37000	0.000456			sp|P17661|DESM_HUMAN	DES	2	2	660000	0.0107		sp|O95757|HS74L_HUMAN
																	sp|O76094|SRP72_HUMAN	SRP72	2	2	33000	0.00024			sp|P55036|PSMD4_HUMAN	PSMD4	2	2	250000	0.00111				sp|Q13045|FLII_HUMAN	FLII	2	2	32000	0.000395			sp|P51809|VAMP7_HUMAN	VAMP7	2	2	65000	0.00105		sp|Q9NP72|RAB18_HUMAN
																	sp|P26639|SYTC_HUMAN	TARS	2	2	150000	0.00107			sp|Q14126|DSG2_HUMAN	DSG2	2	2	100000	0.000445				sp|Q9BRX2|PELO_HUMAN	PELO	2	2	28000	0.000341			sp|Q6UXV4|MIC27_HUMAN	APOOL	2	2	150000	0.00236		sp|Q92552|RT27_HUMAN
																	sp|P43487|RANG_HUMAN	RANBP1	2	2	170000	0.00123			sp|O00231|PSD11_HUMAN	PSMD11	2	2	730000	0.00321				sp|Q9BSF4|TIM29_HUMAN	TIMM29	2	2	490000	0.00607			sp|Q9P258|RCC2_HUMAN	RCC2	2	2	170000	0.00268		sp|Q8N5K1|CISD2_HUMAN
																	sp|P11908|PRPS2_HUMAN	PRPS2	2	2	130000	0.000973			sp|P67812|SC11A_HUMAN	SEC11A	2	2	440000	0.00195				sp|Q9UNE7|CHIP_HUMAN	STUB1	2	2	110000	0.00136			sp|P82650|RT22_HUMAN	MRPS22	2	2	63000	0.00102		sp|O75955|FLOT1_HUMAN
																	sp|O60831|PRAF2_HUMAN	PRAF2	2	2	71000	0.000518			sp|P28340|DPOD1_HUMAN	POLD1	2	2	68000	0.000298				sp|P0DN79|CBSL_HUMAN	CBSL	2	2	81000	0.000988			sp|P55265|DSRAD_HUMAN	ADAR	2	2	110000	0.00183		sp|P10515|ODP2_HUMAN
																	sp|Q66K74|MAP1S_HUMAN	MAP1S	2	2	41000	0.000297			sp|Q9Y312|AAR2_HUMAN	AAR2	2	2	100000	0.000458				sp|Q5SQN1|SNP47_HUMAN	SNAP47	2	2	210000	0.00253			sp|Q8N490|PNKD_HUMAN	PNKD	2	2	92000	0.00148		sp|P61106|RAB14_HUMAN
																	sp|Q9Y3Z3|SAMH1_HUMAN	SAMHD1	2	2	110000	0.000811			sp|Q07020|RL18_HUMAN	RPL18	2	2	210000	0.000909				sp|Q96EK5|KBP_HUMAN	KIF1BP	2	2	27000	0.000334			sp|Q6P1Q0|LTMD1_HUMAN	LETMD1	2	2	210000	0.00332		sp|P56962|STX17_HUMAN
																	sp|Q9BW92|SYTM_HUMAN	TARS2	2	2	50000	0.000366			sp|Q14566|MCM6_HUMAN	MCM6	2	2	230000	0.000999				sp|P53350|PLK1_HUMAN	PLK1	2	2	67000	0.000821			sp|Q13232|NDK3_HUMAN	NME3	2	2	110000	0.00178		sp|O14975|S27A2_HUMAN
																	sp|P27635|RL10_HUMAN	RPL10	2	2	100000	0.000769			sp|Q71UM5|RS27L_HUMAN	RPS27L	2	2	640000	0.00281				sp|Q9NXK8|FXL12_HUMAN	FBXL12	2	2	63000	0.000775			sp|P63151|2ABA_HUMAN	PPP2R2A	2	2	590000	0.00945		sp|Q9UKM9|RALY_HUMAN
																	sp|P60981|DEST_HUMAN	DSTN	2	2	140000	0.00102			sp|P61009|SPCS3_HUMAN	SPCS3	2	2	370000	0.00162				sp|Q01813|PFKAP_HUMAN	PFKP	2	2	76000	0.000936			sp|Q92526|TCPW_HUMAN	CCT6B	2	2	310000	0.00505		sp|Q9NYZ3|GTSE1_HUMAN
																	sp|O95470|SGPL1_HUMAN	SGPL1	2	2	120000	0.000909			sp|O96011|PX11B_HUMAN	PEX11B	2	2	160000	0.000708				sp|Q8TAA3|PSA7L_HUMAN	PSMA8	2	2	110000	0.00137			sp|Q9NPL8|TIDC1_HUMAN	TIMMDC1	2	2	92000	0.00149		sp|P19105|ML12A_HUMAN
																	sp|Q70UQ0|IKIP_HUMAN	IKBIP	2	2	90000	0.000663			sp|Q8WUK0|PTPM1_HUMAN	PTPMT1	2	2	100000	0.00045				sp|Q9Y262|EIF3L_HUMAN	EIF3L	2	2	87000	0.00107			sp|P19105|ML12A_HUMAN	MYL12A	2	2	60000	0.000976		sp|Q13867|BLMH_HUMAN
																	sp|Q14694|UBP10_HUMAN	USP10	2	2	48000	0.00035			sp|P17706|PTN2_HUMAN	PTPN2	2	2	93000	0.000408				sp|Q8IWC1|MA7D3_HUMAN	MAP7D3	2	2	120000	0.0015			sp|Q13190|STX5_HUMAN	STX5	2	2	100000	0.00161		sp|Q9NUU7|DD19A_HUMAN
																	sp|Q9NPF5|DMAP1_HUMAN	DMAP1	2	2	63000	0.000462			sp|Q96CX2|KCD12_HUMAN	KCTD12	2	2	120000	0.000536				sp|Q9BV44|THUM3_HUMAN	THUMPD3	2	2	38000	0.000469			sp|Q16543|CDC37_HUMAN	CDC37	2	2	120000	0.00197		sp|P26640|SYVC_HUMAN
																	sp|Q9BZE1|RM37_HUMAN	MRPL37	2	2	56000	0.000407			sp|P46783|RS10_HUMAN	RPS10	2	2	430000	0.00191				sp|Q9Y3I0|RTCB_HUMAN	RTCB	2	2	39000	0.000481			sp|Q13724|MOGS_HUMAN	MOGS	2	2	74000	0.00119		sp|Q15046|SYK_HUMAN
																	sp|O75695|XRP2_HUMAN	RP2	2	2	130000	0.000923			sp|O60701|UGDH_HUMAN	UGDH	2	2	140000	0.000592				sp|Q12931|TRAP1_HUMAN	TRAP1	2	2	120000	0.00142			sp|Q9BQE4|SELS_HUMAN	SELENOS	2	2	150000	0.00248		sp|P49748|ACADV_HUMAN
																	sp|Q7Z7H8|RM10_HUMAN	MRPL10	2	2	85000	0.000623			sp|Q13509|TBB3_HUMAN	TUBB3	2	2	270000	0.00119				sp|Q9NVV4|PAPD1_HUMAN	MTPAP	2	2	130000	0.00155			sp|O43169|CYB5B_HUMAN	CYB5B	2	2	320000	0.00523		sp|P27816|MAP4_HUMAN
																	sp|Q86T03|TM55B_HUMAN	TMEM55B	2	2	88000	0.000648			sp|O94991|SLIK5_HUMAN	SLITRK5	2	2	65000	0.000287				sp|P62341|SELT_HUMAN	SELENOT	2	2	74000	0.00091			sp|P14868|SYDC_HUMAN	DARS	2	2	190000	0.00305		sp|Q8IWX8|CHERP_HUMAN
																	sp|P69849|NOMO3_HUMAN	NOMO3	2	2	47000	0.000342			sp|O43390|HNRPR_HUMAN	HNRNPR	2	2	200000	0.000863				sp|Q9GZY8|MFF_HUMAN	MFF	2	2	76000	0.000935			sp|P13489|RINI_HUMAN	RNH1	2	2	55000	0.000882		sp|Q9Y657|SPIN1_HUMAN
																	sp|Q15758|AAAT_HUMAN	SLC1A5	2	2	81000	0.000597			sp|Q96PU8|QKI_HUMAN	QKI	2	2	230000	0.00103				sp|Q96C36|P5CR2_HUMAN	PYCR2	2	2	140000	0.00169			sp|Q7L0Y3|MRRP1_HUMAN	TRMT10C	2	2	110000	0.00179		sp|Q5SNT2|TM201_HUMAN
																	sp|Q96CX2|KCD12_HUMAN	KCTD12	2	2	65000	0.000479			sp|Q9H3P7|GCP60_HUMAN	ACBD3	2	2	130000	0.000584				sp|Q14839|CHD4_HUMAN	CHD4	2	2	76000	0.000933			sp|Q9UG63|ABCF2_HUMAN	ABCF2	2	2	96000	0.00155		sp|P30566|PUR8_HUMAN
																	sp|P18124|RL7_HUMAN	RPL7	2	2	770000	0.00567			sp|Q9NX40|OCAD1_HUMAN	OCIAD1	2	2	180000	0.000775				sp|Q9BPW8|NIPS1_HUMAN	NIPSNAP1	2	2	92000	0.00113			sp|Q15555|MARE2_HUMAN	MAPRE2	2	2	45000	0.000727		sp|Q15051|IQCB1_HUMAN
																	sp|Q9UG56|PISD_HUMAN	PISD	2	2	120000	0.00085			sp|Q2TAA5|ALG11_HUMAN	ALG11	2	2	98000	0.000431				sp|P30837|AL1B1_HUMAN	ALDH1B1	2	2	36000	0.000447			sp|Q9Y266|NUDC_HUMAN	NUDC	2	2	180000	0.00284		sp|Q96DI7|SNR40_HUMAN
																	sp|P19387|RPB3_HUMAN	POLR2C	2	2	40000	0.000293			sp|Q14839|CHD4_HUMAN	CHD4	2	2	120000	0.000507				sp|P29692|EF1D_HUMAN	EEF1D	2	2	140000	0.00174			sp|Q5JTV8|TOIP1_HUMAN	TOR1AIP1	2	2	39000	0.00063		sp|P08237|PFKAM_HUMAN
																	sp|Q9Y4P3|TBL2_HUMAN	TBL2	2	2	150000	0.0011			sp|P52294|IMA5_HUMAN	KPNA1	2	2	250000	0.00109				sp|P54619|AAKG1_HUMAN	PRKAG1	2	2	87000	0.00107			sp|P40937|RFC5_HUMAN	RFC5	2	2	72000	0.00116		sp|Q14126|DSG2_HUMAN
																	sp|Q9Y266|NUDC_HUMAN	NUDC	2	2	140000	0.00104			sp|O00469|PLOD2_HUMAN	PLOD2	2	2	120000	0.000528				IGKC_MOUSE		2	2	92000	0.00113			sp|P07947|YES_HUMAN	YES1	2	2	57000	0.000926		sp|Q9H3U1|UN45A_HUMAN
																	sp|Q14498|RBM39_HUMAN	RBM39	2	2	75000	0.000549			sp|Q9NQ39|RS10L_HUMAN	RPS10P5	2	2	190000	0.000827				sp|Q9BPX3|CND3_HUMAN	NCAPG	2	2	72000	0.000881			sp|Q15717|ELAV1_HUMAN	ELAVL1	2	2	180000	0.00292		sp|P33981|TTK_HUMAN
																	sp|P29803|ODPAT_HUMAN	PDHA2	2	2	200000	0.0015			sp|Q8WU90|ZC3HF_HUMAN	ZC3H15	2	2	130000	0.000575				sp|P22695|QCR2_HUMAN	UQCRC2	2	2	82000	0.00101			sp|Q00535|CDK5_HUMAN	CDK5	2	2	78000	0.00126		sp|Q7L2E3|DHX30_HUMAN
																	sp|Q29RF7|PDS5A_HUMAN	PDS5A	2	2	55000	0.000401			sp|Q2VIR3|IF2GL_HUMAN	EIF2S3L	2	2	150000	0.000662				sp|Q15427|SF3B4_HUMAN	SF3B4	2	2	130000	0.00156			sp|P49790|NU153_HUMAN	NUP153	2	2	42000	0.000683		sp|Q9Y6M1|IF2B2_HUMAN
																	sp|P38117|ETFB_HUMAN	ETFB	2	2	97000	0.000714			sp|P33176|KINH_HUMAN	KIF5B	2	2	86000	0.000375				sp|P27348|1433T_HUMAN	YWHAQ	2	2	77000	0.00094			sp|P23526|SAHH_HUMAN	AHCY	2	2	98000	0.00158		sp|P01857|IGHG1_HUMAN
																	sp|P61758|PFD3_HUMAN	VBP1	2	2	67000	0.000487			sp|Q52LJ0|FA98B_HUMAN	FAM98B	2	2	860000	0.00375				sp|O15228|GNPAT_HUMAN	GNPAT	2	2	72000	0.00088			sp|Q9NP72|RAB18_HUMAN	RAB18	2	2	94000	0.00153		sp|Q1KMD3|HNRL2_HUMAN
																	sp|P62851|RS25_HUMAN	RPS25	2	2	320000	0.00236			sp|P61160|ARP2_HUMAN	ACTR2	2	2	340000	0.0015				sp|Q92785|REQU_HUMAN	DPF2	2	2	73000	0.000893			sp|P04049|RAF1_HUMAN	RAF1	2	2	50000	0.000807		sp|P78316|NOP14_HUMAN
																	sp|Q5XKP0|MIC13_HUMAN	MIC13	2	2	100000	0.000738			sp|Q9BV44|THUM3_HUMAN	THUMPD3	2	2	84000	0.00037				sp|P49755|TMEDA_HUMAN	TMED10	2	2	120000	0.00148			sp|P42766|RL35_HUMAN	RPL35	2	2	450000	0.00724		sp|O60437|PEPL_HUMAN
																	sp|Q9NP72|RAB18_HUMAN	RAB18	2	2	60000	0.000437			sp|Q9BQG0|MBB1A_HUMAN	MYBBP1A	2	2	83000	0.000362				sp|P23258|TBG1_HUMAN	TUBG1	2	2	46000	0.000565			sp|P07195|LDHB_HUMAN	LDHB	2	2	98000	0.00158		sp|Q9BV73|CP250_HUMAN
																	sp|Q96N67|DOCK7_HUMAN	DOCK7	2	2	49000	0.000359			sp|Q8TD47|RS4Y2_HUMAN	RPS4Y2	2	2	190000	0.000814				sp|Q9NXF1|TEX10_HUMAN	TEX10	2	2	32000	0.000394			sp|Q8NBU5|ATAD1_HUMAN	ATAD1	2	2	160000	0.00254		sp|P52789|HXK2_HUMAN
																	sp|Q96GD4|AURKB_HUMAN	AURKB	2	2	120000	0.000885			sp|Q15645|PCH2_HUMAN	TRIP13	2	2	86000	0.000377				sp|P26368|U2AF2_HUMAN	U2AF2	2	2	55000	0.000676			sp|Q96PK6|RBM14_HUMAN	RBM14	2	2	120000	0.00195		sp|Q14203|DCTN1_HUMAN
																	sp|Q7L3T8|SYPM_HUMAN	PARS2	2	2	86000	0.000629			sp|P22830|HEMH_HUMAN	FECH	2	2	77000	0.000339				sp|P13804|ETFA_HUMAN	ETFA	2	2	40000	0.000492			sp|Q6P1S2|CC033_HUMAN	C3orf33	2	2	200000	0.00318		sp|P05141|ADT2_HUMAN
																	sp|Q9BY77|PDIP3_HUMAN	POLDIP3	2	2	77000	0.000568			sp|Q9NUE0|ZDH18_HUMAN	ZDHHC18	2	2	120000	0.000527				sp|O00231|PSD11_HUMAN	PSMD11	2	2	66000	0.000815			sp|P30044|PRDX5_HUMAN	PRDX5	2	2	49000	0.000795		sp|Q96KK5|H2A1H_HUMAN
																	sp|O43390|HNRPR_HUMAN	HNRNPR	2	2	79000	0.000582			sp|Q92526|TCPW_HUMAN	CCT6B	2	2	220000	0.000962				sp|Q96KK5|H2A1H_HUMAN	HIST1H2AH	2	2	720000	0.0088			sp|Q14964|RB39A_HUMAN	RAB39A	2	2	88000	0.00141		sp|P35268|RL22_HUMAN
																	sp|P20042|IF2B_HUMAN	EIF2S2	2	2	99000	0.000725			sp|P29803|ODPAT_HUMAN	PDHA2	2	2	360000	0.00157				sp|Q6P1Q0|LTMD1_HUMAN	LETMD1	2	2	180000	0.00218			sp|P18621|RL17_HUMAN	RPL17	2	2	450000	0.00733		sp|P62851|RS25_HUMAN
																	sp|Q15393|SF3B3_HUMAN	SF3B3	2	2	96000	0.000701			sp|Q9Y3Z3|SAMH1_HUMAN	SAMHD1	2	2	180000	0.000773				sp|Q9Y2W6|TDRKH_HUMAN	TDRKH	2	2	220000	0.00266			sp|P08243|ASNS_HUMAN	ASNS	2	2	47000	0.000752		sp|P62913|RL11_HUMAN
																	sp|Q99536|VAT1_HUMAN	VAT1	2	2	61000	0.000448			sp|P62280|RS11_HUMAN	RPS11	2	2	900000	0.00393				sp|Q6UB35|C1TM_HUMAN	MTHFD1L	2	2	92000	0.00113			sp|O43670|ZN207_HUMAN	ZNF207	2	2	110000	0.00172		sp|P32969|RL9_HUMAN
																	sp|Q13642|FHL1_HUMAN	FHL1	2	2	160000	0.00118			sp|P61758|PFD3_HUMAN	VBP1	2	2	30000	0.00013				sp|Q96H55|MYO19_HUMAN	MYO19	2	2	65000	0.000803			sp|O95168|NDUB4_HUMAN	NDUFB4	2	2	98000	0.00158		sp|P43307|SSRA_HUMAN
																	sp|Q96EE3|SEH1_HUMAN	SEH1L	2	2	64000	0.000472			sp|Q9UBI6|GBG12_HUMAN	GNG12	2	2	270000	0.00119				sp|O00410|IPO5_HUMAN	IPO5	2	2	22000	0.000265			sp|Q6PGP7|TTC37_HUMAN	TTC37	2	2	54000	0.000865		sp|Q13765|NACA_HUMAN
																	sp|Q6UX07|DHR13_HUMAN	DHRS13	2	2	310000	0.00229			sp|Q7Z7H8|RM10_HUMAN	MRPL10	2	2	110000	0.000499				sp|Q9NZI8|IF2B1_HUMAN	IGF2BP1	2	2	110000	0.00138			sp|P46459|NSF_HUMAN	NSF	2	2	86000	0.00138		sp|P10599|THIO_HUMAN
																	sp|Q8N5K1|CISD2_HUMAN	CISD2	2	2	150000	0.00109			sp|Q9BY32|ITPA_HUMAN	ITPA	2	2	130000	0.000559				sp|Q8WUA4|TF3C2_HUMAN	GTF3C2	2	2	38000	0.00046			sp|Q96EE3|SEH1_HUMAN	SEH1L	2	2	48000	0.000779		sp|P63241|IF5A1_HUMAN
																	sp|P60468|SC61B_HUMAN	SEC61B	2	2	790000	0.00578			sp|Q92900|RENT1_HUMAN	UPF1	2	2	110000	0.000493				sp|Q96T17|MA7D2_HUMAN	MAP7D2	2	2	100000	0.00127			sp|P36969|GPX4_HUMAN	GPX4	2	2	1500000	0.0238		sp|Q9NS69|TOM22_HUMAN
																	sp|Q9NPF4|OSGEP_HUMAN	OSGEP	2	2	71000	0.000518			sp|Q9GZT3|SLIRP_HUMAN	SLIRP	2	2	360000	0.00159				sp|Q9Y4W2|LAS1L_HUMAN	LAS1L	2	2	55000	0.00068			sp|Q8WVM8|SCFD1_HUMAN	SCFD1	2	2	73000	0.00118		sp|P46109|CRKL_HUMAN
																	sp|O96011|PX11B_HUMAN	PEX11B	2	2	100000	0.000743			sp|P19784|CSK22_HUMAN	CSNK2A2	2	2	120000	0.000531				sp|Q00577|PURA_HUMAN	PURA	2	2	39000	0.000484			sp|P10398|ARAF_HUMAN	ARAF	2	2	130000	0.00202		sp|P05455|LA_HUMAN
																	sp|Q9UBM7|DHCR7_HUMAN	DHCR7	2	2	98000	0.000717			sp|P62857|RS28_HUMAN	RPS28	2	2	320000	0.00141				sp|Q8TEX9|IPO4_HUMAN	IPO4	2	2	53000	0.000647			sp|Q9UNX3|RL26L_HUMAN	RPL26L1	2	2	240000	0.00384		sp|Q07020|RL18_HUMAN
																	sp|Q8NBX0|SCPDL_HUMAN	SCCPDH	2	2	64000	0.000468			sp|Q9Y5P6|GMPPB_HUMAN	GMPPB	2	2	180000	0.00079				sp|P12235|ADT1_HUMAN	SLC25A4	2	2	180000	0.00217			sp|Q8IXB1|DJC10_HUMAN	DNAJC10	2	2	56000	0.000911		sp|P83731|RL24_HUMAN
																	sp|P24539|AT5F1_HUMAN	ATP5F1	2	2	90000	0.000659			sp|Q9NR30|DDX21_HUMAN	DDX21	2	2	120000	0.000542				sp|Q86XL3|ANKL2_HUMAN	ANKLE2	2	2	61000	0.000751			sp|O00170|AIP_HUMAN	AIP	2	2	110000	0.00176		sp|P22090|RS4Y1_HUMAN
																	sp|P63167|DYL1_HUMAN	DYNLL1	2	2	170000	0.00126			sp|Q9BQA1|MEP50_HUMAN	WDR77	2	2	110000	0.000464				sp|Q5HYK3|COQ5_HUMAN	COQ5	2	2	86000	0.00105			sp|Q9H061|T126A_HUMAN	TMEM126A	2	2	160000	0.00254		sp|P62857|RS28_HUMAN
																	sp|P62070|RRAS2_HUMAN	RRAS2	2	2	110000	0.000779			sp|Q13642|FHL1_HUMAN	FHL1	2	2	280000	0.00121				sp|Q9BQT8|ODC_HUMAN	SLC25A21	2	2	89000	0.00109			sp|Q15070|OXA1L_HUMAN	OXA1L	2	2	390000	0.00627		sp|P68363|TBA1B_HUMAN
																	sp|Q03111|ENL_HUMAN	MLLT1	1	5	440000	0.00319			sp|Q9BTE3|MCMBP_HUMAN	MCMBP	2	2	82000	0.000361				sp|Q9NX63|MIC19_HUMAN	CHCHD3	2	2	110000	0.00138			sp|Q6NVV1|R13P3_HUMAN	RPL13AP3	2	2	220000	0.00353		sp|O00299|CLIC1_HUMAN
																	sp|Q9BRR6|ADPGK_HUMAN	ADPGK	1	2	18000	0.00013			sp|O95870|ABHGA_HUMAN	ABHD16A	2	2	85000	0.000374				sp|Q9BZE1|RM37_HUMAN	MRPL37	2	2	85000	0.00105			sp|P33981|TTK_HUMAN	TTK	2	2	32000	0.000521		sp|Q9NPL8|TIDC1_HUMAN
																	sp|Q6UW78|UQCC3_HUMAN	UQCC3	1	2	80000	0.000587			sp|Q8NBS9|TXND5_HUMAN	TXNDC5	2	2	190000	0.000819				sp|Q9Y5V3|MAGD1_HUMAN	MAGED1	2	2	170000	0.0021			sp|Q16629|SRSF7_HUMAN	SRSF7	2	2	120000	0.00187		sp|P27635|RL10_HUMAN
																	sp|Q8NFH5|NUP53_HUMAN	NUP35	1	2	58000	0.000422			sp|Q8NBM4|UBAC2_HUMAN	UBAC2	2	2	160000	0.000695				sp|Q9NRK6|ABCBA_HUMAN	ABCB10	2	2	64000	0.000786			sp|P25686|DNJB2_HUMAN	DNAJB2	2	2	69000	0.00112		sp|Q15758|AAAT_HUMAN
																	sp|Q9H7Z7|PGES2_HUMAN	PTGES2	1	2	35000	0.000253			sp|Q9P0J0|NDUAD_HUMAN	NDUFA13	2	2	260000	0.00114				sp|O14734|ACOT8_HUMAN	ACOT8	2	2	120000	0.00152			sp|P29590|PML_HUMAN	PML	2	2	62000	0.00101		sp|Q8TCT9|HM13_HUMAN
																	sp|P01111|RASN_HUMAN	NRAS	1	2	10000	7.54e-05			sp|O75351|VPS4B_HUMAN	VPS4B	2	2	120000	0.000513				sp|Q8WUK0|PTPM1_HUMAN	PTPMT1	2	2	40000	0.000491			sp|P53985|MOT1_HUMAN	SLC16A1	2	2	210000	0.00334		sp|Q9HC21|TPC_HUMAN
																	sp|O43491|E41L2_HUMAN	EPB41L2	1	2	61000	0.000445			sp|P27635|RL10_HUMAN	RPL10	2	2	160000	0.000686				sp|Q13509|TBB3_HUMAN	TUBB3	2	2	190000	0.00235			sp|Q96EY1|DNJA3_HUMAN	DNAJA3	2	2	140000	0.00229		sp|P23258|TBG1_HUMAN
																	tr|Q53F64|Q53F64_HUMAN		1	2	180000	0.00131			sp|Q8NBU5|ATAD1_HUMAN	ATAD1	2	2	220000	0.000954				sp|Q9P1Y5|CAMP3_HUMAN	CAMSAP3	2	2	28000	0.000348			sp|Q6UX07|DHR13_HUMAN	DHRS13	2	2	78000	0.00125		sp|Q9Y3B4|SF3B6_HUMAN
																	sp|O60841|IF2P_HUMAN	EIF5B	1	2	31000	0.000229			sp|O96000|NDUBA_HUMAN	NDUFB10	2	2	86000	0.000375				sp|Q8N1G4|LRC47_HUMAN	LRRC47	2	2	60000	0.000737			sp|Q8TCT9|HM13_HUMAN	HM13	2	2	110000	0.00176		sp|P63208|SKP1_HUMAN
																	sp|P67775|PP2AA_HUMAN	PPP2CA	1	2	75000	0.000549			sp|Q9BVG4|PBDC1_HUMAN	PBDC1	2	2	90000	0.000393				sp|Q9NZ45|CISD1_HUMAN	CISD1	2	2	130000	0.00166			sp|Q9BY49|PECR_HUMAN	PECR	1	4	570000	0.00922		sp|P13804|ETFA_HUMAN
																	sp|Q8NBA8|DTWD2_HUMAN	DTWD2	1	2	48000	0.000349			sp|P35268|RL22_HUMAN	RPL22	2	2	170000	0.000734				sp|Q9NTJ3|SMC4_HUMAN	SMC4	2	2	84000	0.00103			sp|Q6UW78|UQCC3_HUMAN	UQCC3	1	3	150000	0.0024		sp|Q8TED1|GPX8_HUMAN
																	sp|P50914|RL14_HUMAN	RPL14	1	2	120000	0.000871			sp|P98172|EFNB1_HUMAN	EFNB1	2	2	120000	0.000532				sp|O75369|FLNB_HUMAN	FLNB	2	2	85000	0.00104			sp|P46782|RS5_HUMAN	RPS5	1	3	200000	0.00328		sp|Q969X5|ERGI1_HUMAN
																	sp|P55316|FOXG1_HUMAN	FOXG1	1	2	45000	0.000331			sp|O14818|PSA7_HUMAN	PSMA7	1	3	520000	0.00226				sp|P62318|SMD3_HUMAN	SNRPD3	2	2	520000	0.00636			sp|A2A3N6|PIPSL_HUMAN	PIPSL	1	2	320000	0.00519		sp|Q8WVM8|SCFD1_HUMAN
																	sp|Q8WXI9|P66B_HUMAN	GATAD2B	1	2	62000	0.000457			sp|Q9H7Z7|PGES2_HUMAN	PTGES2	1	3	120000	0.000519				sp|Q13257|MD2L1_HUMAN	MAD2L1	2	2	77000	0.000946			sp|O14967|CLGN_HUMAN	CLGN	1	2	59000	0.000949		sp|Q14739|LBR_HUMAN
																	sp|O75521|ECI2_HUMAN	ECI2	1	2	44000	0.00032			sp|P67775|PP2AA_HUMAN	PPP2CA	1	3	290000	0.00125				sp|Q15555|MARE2_HUMAN	MAPRE2	2	2	67000	0.000825			sp|Q9HBH5|RDH14_HUMAN	RDH14	1	2	55000	0.000889		sp|P12532|KCRU_HUMAN
																	sp|P30042|ES1_HUMAN	C21orf33	1	2	100000	0.000766			sp|Q14568|HS902_HUMAN	HSP90AA2P	1	3	2500000	0.0111				sp|O60841|IF2P_HUMAN	EIF5B	2	2	70000	0.000855			sp|P16152|CBR1_HUMAN	CBR1	1	2	55000	0.00088		sp|Q9UN86|G3BP2_HUMAN
																	sp|P43686|PRS6B_HUMAN	PSMC4	1	2	110000	0.000834			tr|B2RDG4|B2RDG4_HUMAN		1	3	6400000	0.0282				sp|O43747|AP1G1_HUMAN	AP1G1	2	2	46000	0.000568			sp|Q96I24|FUBP3_HUMAN	FUBP3	1	2	71000	0.00115		sp|P22695|QCR2_HUMAN
																	sp|Q71UM5|RS27L_HUMAN	RPS27L	1	2	350000	0.00255			sp|P13929|ENOB_HUMAN	ENO3	1	2	140000	0.000615				sp|O15372|EIF3H_HUMAN	EIF3H	2	2	58000	0.000706			sp|Q96CP6|GRM1A_HUMAN	GRAMD1A	1	2	50000	0.0008		sp|O95470|SGPL1_HUMAN
																	sp|P53041|PPP5_HUMAN	PPP5C	1	2	74000	0.000544			sp|Q9Y3D7|TIM16_HUMAN	PAM16	1	2	140000	0.000606				sp|P43304|GPDM_HUMAN	GPD2	2	2	75000	0.000916			sp|Q9P2R3|ANFY1_HUMAN	ANKFY1	1	2	48000	0.000776		sp|Q8NBM4|UBAC2_HUMAN
																	sp|P26373|RL13_HUMAN	RPL13	1	2	110000	0.000818			sp|Q6UXN9|WDR82_HUMAN	WDR82	1	2	100000	0.00044				sp|Q13232|NDK3_HUMAN	NME3	2	2	120000	0.00145			sp|P61962|DCAF7_HUMAN	DCAF7	1	2	67000	0.00108		sp|P12235|ADT1_HUMAN
																	sp|Q01650|LAT1_HUMAN	SLC7A5	1	2	54000	0.000393			sp|P33316|DUT_HUMAN	DUT	1	2	110000	0.00049				sp|P35813|PPM1A_HUMAN	PPM1A	2	2	180000	0.00216			sp|Q96GC9|VMP1_HUMAN	VMP1	1	2	32000	0.000519		sp|Q15388|TOM20_HUMAN
																	sp|P46379|BAG6_HUMAN	BAG6	1	2	56000	0.000412			sp|P26368|U2AF2_HUMAN	U2AF2	1	2	83000	0.000362				sp|Q6NUM9|RETST_HUMAN	RETSAT	2	2	300000	0.00374			sp|Q8N6L1|KTAP2_HUMAN	KRTCAP2	1	2	110000	0.00179		sp|Q29836|1B67_HUMAN
																	sp|O00743|PPP6_HUMAN	PPP6C	1	2	37000	0.000273			sp|Q04837|SSBP_HUMAN	SSBP1	1	2	200000	0.000861				sp|Q3MHD2|LSM12_HUMAN	LSM12	2	2	180000	0.00215			sp|P61009|SPCS3_HUMAN	SPCS3	1	2	240000	0.00381		sp|O75396|SC22B_HUMAN
																	sp|P51553|IDH3G_HUMAN	IDH3G	1	1	22000	0.000162			sp|O75955|FLOT1_HUMAN	FLOT1	1	2	78000	0.000341				sp|Q8TB36|GDAP1_HUMAN	GDAP1	2	2	170000	0.00205			sp|Q6DD88|ATLA3_HUMAN	ATL3	1	2	37000	0.000592		sp|P49755|TMEDA_HUMAN
																	sp|O95299|NDUAA_HUMAN	NDUFA10	1	1	56000	0.000413			sp|O43169|CYB5B_HUMAN	CYB5B	1	2	1200000	0.00523				sp|Q6SPF0|SAMD1_HUMAN	SAMD1	2	2	46000	0.000568			sp|P56545|CTBP2_HUMAN	CTBP2	1	2	74000	0.0012		sp|Q68CQ7|GL8D1_HUMAN
																	sp|A2A3N6|PIPSL_HUMAN	PIPSL	1	1	90000	0.00066			sp|O00267|SPT5H_HUMAN	SUPT5H	1	2	130000	0.000567				sp|Q9Y5B9|SP16H_HUMAN	SUPT16H	2	2	56000	0.000682			sp|P00390|GSHR_HUMAN	GSR	1	2	100000	0.00169		sp|O75947|ATP5H_HUMAN
																	sp|O00193|SMAP_HUMAN	SMAP	1	1	20000	0.00015			sp|P04004|VTNC_HUMAN	VTN	1	2	260000	0.00112				tr|B7ZAF6|B7ZAF6_HUMAN	SUCLA2	2	2	36000	0.000441			sp|P35237|SPB6_HUMAN	SERPINB6	1	2	13000000	0.21		sp|Q9P0J0|NDUAD_HUMAN
																	sp|P27348|1433T_HUMAN	YWHAQ	1	1	27000	0.000199			sp|Q9UNE7|CHIP_HUMAN	STUB1	1	2	120000	0.000519				sp|P05387|RLA2_HUMAN	RPLP2	2	2	110000	0.00132			sp|P31946|1433B_HUMAN	YWHAB	1	2	42000	0.000674		sp|Q96EP5|DAZP1_HUMAN
																	sp|Q9Y5Y2|NUBP2_HUMAN	NUBP2	1	1	130000	0.000961			sp|O43491|E41L2_HUMAN	EPB41L2	1	2	140000	0.000625				sp|Q7LGA3|HS2ST_HUMAN	HS2ST1	2	2	76000	0.000937			sp|P51617|IRAK1_HUMAN	IRAK1	1	1	27000	0.000442		sp|P05198|IF2A_HUMAN
																	sp|Q12962|TAF10_HUMAN	TAF10	1	1	65000	0.000478			sp|P24390|ERD21_HUMAN	KDELR1	1	2	71000	0.00031				sp|P47755|CAZA2_HUMAN	CAPZA2	2	2	72000	0.000879			sp|Q9NX14|NDUBB_HUMAN	NDUFB11	1	1	28000	0.000453		sp|Q5SQN1|SNP47_HUMAN
																	sp|P63104|1433Z_HUMAN	YWHAZ	1	1	87000	0.000635			sp|O95394|AGM1_HUMAN	PGM3	1	2	57000	0.00025				sp|Q14651|PLSI_HUMAN	PLS1	2	2	85000	0.00104			sp|O95299|NDUAA_HUMAN	NDUFA10	1	1	52000	0.000847		sp|P39748|FEN1_HUMAN
																	sp|Q9HC07|TM165_HUMAN	TMEM165	1	1	72000	0.000526			KV2A7_MOUSE		1	2	6500000	0.0287				sp|Q9H2V7|SPNS1_HUMAN	SPNS1	2	2	93000	0.00114			sp|P24390|ERD21_HUMAN	KDELR1	1	1	38000	0.000608		sp|Q9UBB4|ATX10_HUMAN
																	sp|P33316|DUT_HUMAN	DUT	1	1	33000	0.000242			sp|P30508|1C12_HUMAN	HLA-C	1	2	150000	0.000641				sp|Q96QK1|VPS35_HUMAN	VPS35	2	2	110000	0.00138			sp|Q8N4V1|MMGT1_HUMAN	MMGT1	1	1	110000	0.00185		sp|P53041|PPP5_HUMAN
																	sp|Q8NE86|MCU_HUMAN	MCU	1	1	12000	8.74e-05			sp|O00767|ACOD_HUMAN	SCD	1	2	210000	0.000912				sp|P13861|KAP2_HUMAN	PRKAR2A	2	2	87000	0.00107			sp|Q8NAN2|MIGA1_HUMAN	MIGA1	1	1	47000	0.00076		sp|Q8WU90|ZC3HF_HUMAN
																	tr|B2R5W2|B2R5W2_HUMAN	HNRNPC	1	1	22000	0.000164			sp|P68032|ACTC_HUMAN	ACTC1	1	2	1700000	0.00756				sp|Q07020|RL18_HUMAN	RPL18	2	2	180000	0.00226			sp|Q5HYK3|COQ5_HUMAN	COQ5	1	1	29000	0.000466		sp|Q9NQ39|RS10L_HUMAN
																	sp|Q5VT66|MARC1_HUMAN	2021-03-01	1	1	35000	0.000254			sp|Q96HS1|PGAM5_HUMAN	PGAM5	1	2	320000	0.00142				sp|P51809|VAMP7_HUMAN	VAMP7	2	2	90000	0.0011			sp|Q14739|LBR_HUMAN	LBR	1	1	81000	0.00131		sp|P47755|CAZA2_HUMAN
																	sp|Q13501|SQSTM_HUMAN	SQSTM1	1	1	27000	0.0002			sp|Q9BQ95|ECSIT_HUMAN	ECSIT	1	2	43000	0.000188				sp|O14523|C2C2L_HUMAN	C2CD2L	2	2	190000	0.00235			sp|O60784|TOM1_HUMAN	TOM1	1	1	65000	0.00105		sp|P10398|ARAF_HUMAN
																	sp|Q04837|SSBP_HUMAN	SSBP1	1	1	35000	0.000257			sp|Q16543|CDC37_HUMAN	CDC37	1	2	230000	0.00103				sp|Q9NRF8|PYRG2_HUMAN	CTPS2	2	2	73000	0.0009			sp|P13861|KAP2_HUMAN	PRKAR2A	1	1	43000	0.000693		sp|Q12840|KIF5A_HUMAN
																	sp|Q96SK2|TM209_HUMAN	TMEM209	1	1	50000	0.000367			sp|P02786|TFR1_HUMAN	TFRC	1	2	52000	0.000229				sp|P62136|PP1A_HUMAN	PPP1CA	2	2	71000	0.000876			sp|P27708|PYR1_HUMAN	CAD	1	1	24000	0.000392		sp|Q96SK2|TM209_HUMAN
																	sp|Q9BPX3|CND3_HUMAN	NCAPG	1	1	31000	0.000228			sp|Q8N4Q1|MIA40_HUMAN	CHCHD4	1	2	210000	0.00092				sp|O43521|B2L11_HUMAN	BCL2L11	2	2	75000	0.000924			sp|Q12907|LMAN2_HUMAN	LMAN2	1	1	16000	0.00026		sp|O60701|UGDH_HUMAN
																	tr|Q9HB66|Q9HB66_HUMAN	MKKS	1	1	64000	0.000472			sp|Q8TEX9|IPO4_HUMAN	IPO4	1	2	61000	0.000268				sp|Q8WWY3|PRP31_HUMAN	PRPF31	2	2	40000	0.000493			sp|Q5VT66|MARC1_HUMAN	2021-03-01	1	1	40000	0.000654		sp|P35237|SPB6_HUMAN
																	sp|O14983|AT2A1_HUMAN	ATP2A1	1	1	110000	0.000832			sp|Q5SQN1|SNP47_HUMAN	SNAP47	1	2	41000	0.00018				sp|Q9NUU7|DD19A_HUMAN	DDX19A	2	2	140000	0.00173			sp|Q9Y3D7|TIM16_HUMAN	PAM16	1	1	72000	0.00117		sp|P29966|MARCS_HUMAN
																	sp|O94776|MTA2_HUMAN	MTA2	1	1	34000	0.00025			sp|Q8WUY8|NAT14_HUMAN	NAT14	1	2	95000	0.000418				sp|Q9BU61|NDUF3_HUMAN	NDUFAF3	2	2	110000	0.00139			sp|P13929|ENOB_HUMAN	ENO3	1	1	78000	0.00126		sp|Q92604|LGAT1_HUMAN
																	sp|A6NDU8|CE051_HUMAN	C5orf51	1	1	22000	0.000159			sp|P53041|PPP5_HUMAN	PPP5C	1	2	110000	0.000474				sp|O94776|MTA2_HUMAN	MTA2	2	2	120000	0.00151			sp|P30154|2AAB_HUMAN	PPP2R1B	1	1	7000	0.000113		sp|P35813|PPM1A_HUMAN
																	sp|O43747|AP1G1_HUMAN	AP1G1	1	1	25000	0.000181			sp|Q15019|SEPT2_HUMAN	2021-09-02	1	2	51000	0.000226				sp|O95563|MPC2_HUMAN	MPC2	2	2	95000	0.00116			sp|Q96T17|MA7D2_HUMAN	MAP7D2	1	1	37000	0.000595		sp|P61160|ARP2_HUMAN
																	sp|Q7L5D6|GET4_HUMAN	GET4	1	1	35000	0.00026			sp|O60683|PEX10_HUMAN	PEX10	1	2	220000	0.000979				sp|Q70UQ0|IKIP_HUMAN	IKBIP	2	2	98000	0.0012			sp|O43747|AP1G1_HUMAN	AP1G1	1	1	24000	0.00039		sp|P67812|SC11A_HUMAN
																	sp|Q6F5E8|CARL2_HUMAN	CARMIL2	1	1	45000	0.000329			sp|Q9NSE4|SYIM_HUMAN	IARS2	1	2	70000	0.000305				sp|P46782|RS5_HUMAN	RPS5	2	2	300000	0.00365			sp|Q6P5R6|RL22L_HUMAN	RPL22L1	1	1	18000	0.000292		sp|Q8NBI6|XXLT1_HUMAN
																	sp|O00461|GOLI4_HUMAN	GOLIM4	1	1	69000	0.000502			sp|Q9NPF5|DMAP1_HUMAN	DMAP1	1	2	150000	0.000661				sp|O75955|FLOT1_HUMAN	FLOT1	2	2	55000	0.000673			sp|P50552|VASP_HUMAN	VASP	1	1	28000	0.000455		sp|Q00535|CDK5_HUMAN
																	sp|O95816|BAG2_HUMAN	BAG2	1	1	14000	0.000105			sp|P04183|KITH_HUMAN	TK1	1	2	78000	0.000343				sp|Q9BZG1|RAB34_HUMAN	RAB34	2	2	46000	0.000565			sp|O75431|MTX2_HUMAN	MTX2	1	1	11000	0.000172		sp|Q9P2R3|ANFY1_HUMAN
																	sp|Q9NXV6|CARF_HUMAN	CDKN2AIP	1	1	22000	0.000159			sp|P35813|PPM1A_HUMAN	PPM1A	1	2	54000	0.000238				sp|P52790|HXK3_HUMAN	HK3	2	2	53000	0.000652			sp|P53350|PLK1_HUMAN	PLK1	1	1	7800	0.000126		sp|Q9NRF8|PYRG2_HUMAN
																	sp|P30154|2AAB_HUMAN	PPP2R1B	1	1	5600	4.07e-05			sp|O95299|NDUAA_HUMAN	NDUFA10	1	1	140000	0.000618				sp|Q8IVW6|ARI3B_HUMAN	ARID3B	2	2	110000	0.00134			sp|P04181|OAT_HUMAN	OAT	1	1	17000	0.000267		sp|Q9Y512|SAM50_HUMAN
																	sp|Q9H2V7|SPNS1_HUMAN	SPNS1	1	1	19000	0.000138			sp|Q6P5R6|RL22L_HUMAN	RPL22L1	1	1	36000	0.000156				sp|P28340|DPOD1_HUMAN	POLD1	2	2	35000	0.000426			sp|P60866|RS20_HUMAN	RPS20	1	1	490000	0.00798		sp|Q07820|MCL1_HUMAN
																	sp|Q9BPX6|MICU1_HUMAN	MICU1	1	1	19000	0.000142			sp|Q9NWK9|BCD1_HUMAN	ZNHIT6	1	1	34000	0.000149				sp|O00571|DDX3X_HUMAN	DDX3X	2	2	100000	0.00129			sp|Q9BQ67|GRWD1_HUMAN	GRWD1	1	1	19000	0.000308		sp|P07947|YES_HUMAN
																	sp|O00267|SPT5H_HUMAN	SUPT5H	1	1	24000	0.000175			sp|Q10471|GALT2_HUMAN	GALNT2	1	1	37000	0.000164				sp|O60831|PRAF2_HUMAN	PRAF2	2	2	130000	0.00157			sp|Q9BVP2|GNL3_HUMAN	GNL3	1	1	26000	0.000421		sp|Q6P1S2|CC033_HUMAN
																	tr|A0A0A0MRM8|A0A0A0MRM8_HUMAN	MYO6	1	1	37000	0.000269			sp|O60784|TOM1_HUMAN	TOM1	1	1	34000	0.000148				sp|Q9BUJ2|HNRL1_HUMAN	HNRNPUL1	2	2	150000	0.00185			sp|P25787|PSA2_HUMAN	PSMA2	1	1	30000	0.000492		sp|Q14694|UBP10_HUMAN
																	sp|Q96BW9|TAM41_HUMAN	TAMM41	1	1	21000	0.000153			tr|B2R5W2|B2R5W2_HUMAN	HNRNPC	1	1	70000	0.000306				sp|Q13459|MYO9B_HUMAN	MYO9B	2	2	34000	0.000416			sp|O60264|SMCA5_HUMAN	SMARCA5	1	1	28000	0.000454		sp|Q92890|UFD1_HUMAN
																	sp|Q96DA6|TIM14_HUMAN	DNAJC19	1	1	74000	0.000545			sp|O00193|SMAP_HUMAN	SMAP	1	1	27000	0.000117				sp|Q92526|TCPW_HUMAN	CCT6B	2	2	290000	0.00356			sp|P46778|RL21_HUMAN	RPL21	1	1	140000	0.00219		sp|P61221|ABCE1_HUMAN
																	sp|Q9BT22|ALG1_HUMAN	ALG1	1	1	41000	0.000302			sp|Q12962|TAF10_HUMAN	TAF10	1	1	63000	0.000275				sp|Q9BRR6|ADPGK_HUMAN	ADPGK	2	2	110000	0.00137			sp|Q9H2V7|SPNS1_HUMAN	SPNS1	1	1	13000	0.000212		sp|P30040|ERP29_HUMAN
																	sp|Q86XL3|ANKL2_HUMAN	ANKLE2	1	1	24000	0.000174			sp|Q9UI12|VATH_HUMAN	ATP6V1H	1	1	28000	0.000124				sp|Q15750|TAB1_HUMAN	TAB1	2	2	49000	0.000606			sp|Q13561|DCTN2_HUMAN	DCTN2	1	1	48000	0.000767		sp|Q9UG63|ABCF2_HUMAN
																	sp|P04004|VTNC_HUMAN	VTN	1	1	34000	0.000246			sp|P27348|1433T_HUMAN	YWHAQ	1	1	83000	0.000362				sp|P62857|RS28_HUMAN	RPS28	2	2	340000	0.00417			sp|Q9NPI6|DCP1A_HUMAN	DCP1A	1	1	13000	0.000202		sp|Q6PML9|ZNT9_HUMAN
																	sp|Q7Z2T5|TRM1L_HUMAN	TRMT1L	1	1	23000	0.000168			sp|P35580|MYH10_HUMAN	MYH10	1	1	35000	0.000154				sp|P27635|RL10_HUMAN	RPL10	2	2	120000	0.00153			sp|P61106|RAB14_HUMAN	RAB14	1	1	260000	0.0042		sp|Q16394|EXT1_HUMAN
																	sp|Q6DKJ4|NXN_HUMAN	NXN	1	1	31000	0.000229			sp|Q8TB36|GDAP1_HUMAN	GDAP1	1	1	150000	0.000655				sp|Q9BWF3|RBM4_HUMAN	RBM4	2	2	48000	0.000586			sp|O00571|DDX3X_HUMAN	DDX3X	1	1	56000	0.000912		sp|Q7LGA3|HS2ST_HUMAN
																	sp|P04049|RAF1_HUMAN	RAF1	1	1	21000	0.000154			sp|A2A3N6|PIPSL_HUMAN	PIPSL	1	1	150000	0.000652				sp|Q13418|ILK_HUMAN	ILK	2	2	80000	0.000981			sp|P04004|VTNC_HUMAN	VTN	1	1	140000	0.00228		sp|Q8WUM4|PDC6I_HUMAN
																	KV2A7_MOUSE		1	1	1600000	0.0116			tr|A0A0A0MRM8|A0A0A0MRM8_HUMAN	MYO6	1	1	79000	0.000346				sp|O15120|PLCB_HUMAN	AGPAT2	2	2	58000	0.00071			sp|Q9BT22|ALG1_HUMAN	ALG1	1	1	39000	0.000629		sp|Q8NFH5|NUP53_HUMAN
																	sp|Q13257|MD2L1_HUMAN	MAD2L1	1	1	20000	0.000147			tr|Q9HB66|Q9HB66_HUMAN	MKKS	1	1	64000	0.000281				sp|Q9NQ39|RS10L_HUMAN	RPS10P5	2	2	320000	0.00395			sp|O14773|TPP1_HUMAN	TPP1	1	1	970000	0.0157		sp|O14734|ACOT8_HUMAN
																	sp|Q9BVX2|T106C_HUMAN	TMEM106C	1	1	13000	9.19e-05			sp|Q5VT66|MARC1_HUMAN	2021-03-01	1	1	69000	0.000301				sp|Q13123|RED_HUMAN	IK	2	2	87000	0.00107			sp|P69849|NOMO3_HUMAN	NOMO3	1	1	9000	0.000145		sp|O76003|GLRX3_HUMAN
																	sp|Q9UH62|ARMX3_HUMAN	ARMCX3	1	1	34000	0.00025			sp|Q8N4V1|MMGT1_HUMAN	MMGT1	1	1	99000	0.000433				sp|O43684|BUB3_HUMAN	BUB3	2	2	76000	0.000935			sp|P09234|RU1C_HUMAN	SNRPC	1	1	72000	0.00116		sp|Q9Y2W6|TDRKH_HUMAN
																	sp|Q9H0P0|5NT3A_HUMAN	NT5C3A	1	1	52000	0.000383			sp|P30154|2AAB_HUMAN	PPP2R1B	1	1	7800	3.41e-05				sp|O60701|UGDH_HUMAN	UGDH	2	2	50000	0.00061			tr|A0A0A0MRM8|A0A0A0MRM8_HUMAN	MYO6	1	1	26000	0.000413		sp|Q9UHD1|CHRD1_HUMAN
																	sp|P42166|LAP2A_HUMAN	TMPO	1	1	14000	0.000103			sp|Q9H845|ACAD9_HUMAN	ACAD9	1	1	56000	0.000247				sp|O75427|LRCH4_HUMAN	LRCH4	2	2	43000	0.000532			sp|Q9Y224|CN166_HUMAN	C14orf166	1	1	18000	0.000298		sp|Q9Y5Q8|TF3C5_HUMAN
																	sp|O00161|SNP23_HUMAN	SNAP23	1	1	92000	0.000672			sp|Q9BPX6|MICU1_HUMAN	MICU1	1	1	32000	0.000141				sp|Q14558|KPRA_HUMAN	PRPSAP1	2	2	100000	0.00123			tr|Q53F64|Q53F64_HUMAN		1	1	700000	0.0114		sp|Q13112|CAF1B_HUMAN
																	sp|Q16527|CSRP2_HUMAN	CSRP2	1	1	64000	0.00047			sp|P37268|FDFT_HUMAN	FDFT1	1	1	90000	0.000397				sp|Q8WU90|ZC3HF_HUMAN	ZC3H15	2	2	79000	0.00097			sp|P32969|RL9_HUMAN	RPL9	1	1	33000	0.000534		sp|Q7L0Y3|MRRP1_HUMAN
																	sp|Q9UNL2|SSRG_HUMAN	SSR3	1	1	220000	0.0016			sp|Q5HYI8|RABL3_HUMAN	RABL3	1	1	29000	0.000127				sp|Q3SXM5|HSDL1_HUMAN	HSDL1	2	2	120000	0.00147			sp|O60613|SEP15_HUMAN	SELENOF	1	1	32000	0.000514		sp|Q16875|F263_HUMAN
																	sp|Q8NEZ5|FBX22_HUMAN	FBXO22	1	1	32000	0.000235			sp|P61923|COPZ1_HUMAN	COPZ1	1	1	40000	0.000177				sp|Q6SJ96|TBPL2_HUMAN	TBPL2	2	2	130000	0.00164			sp|O14818|PSA7_HUMAN	PSMA7	1	1	98000	0.00158		sp|Q14671|PUM1_HUMAN
																	sp|Q8N2G8|GHDC_HUMAN	GHDC	1	1	59000	0.000435			sp|P60953|CDC42_HUMAN	CDC42	1	1	37000	0.000163				sp|Q8TDI0|CHD5_HUMAN	CHD5	2	2	81000	0.000998			sp|Q96IJ6|GMPPA_HUMAN	GMPPA	1	1	25000	0.000398		sp|Q9Y617|SERC_HUMAN
																	sp|Q5JTZ9|SYAM_HUMAN	AARS2	1	1	25000	0.000185			sp|Q9Y224|CN166_HUMAN	C14orf166	1	1	82000	0.000361				sp|P36776|LONM_HUMAN	LONP1	2	2	39000	0.000473			sp|Q96PU8|QKI_HUMAN	QKI	1	1	46000	0.000739		sp|P62899|RL31_HUMAN
																	sp|Q92900|RENT1_HUMAN	UPF1	1	1	16000	0.000115			sp|Q9P2R3|ANFY1_HUMAN	ANKFY1	1	1	33000	0.000146				sp|P46783|RS10_HUMAN	RPS10	2	2	280000	0.00343			sp|Q10567|AP1B1_HUMAN	AP1B1	1	1	30000	0.000491		sp|O75964|ATP5L_HUMAN
																	sp|P13861|KAP2_HUMAN	PRKAR2A	1	1	32000	0.000231			tr|D3DTH7|D3DTH7_HUMAN	MYO1C	1	1	650000	0.00287				sp|Q9NPF4|OSGEP_HUMAN	OSGEP	2	2	88000	0.00108			sp|Q8N5J2|MINY1_HUMAN	MINDY1	1	1	18000	0.000295		sp|P06737|PYGL_HUMAN
																	sp|Q9Y5V3|MAGD1_HUMAN	MAGED1	1	1	29000	0.000209			sp|O00487|PSDE_HUMAN	PSMD14	1	1	22000	9.53e-05				sp|Q9H6S0|YTDC2_HUMAN	YTHDC2	2	2	47000	0.00058			sp|P60953|CDC42_HUMAN	CDC42	1	1	28000	0.000446		sp|P11310|ACADM_HUMAN
																	sp|P31930|QCR1_HUMAN	UQCRC1	1	1	11000	8.17e-05			sp|P51532|SMCA4_HUMAN	SMARCA4	1	1	51000	0.000221				sp|Q12874|SF3A3_HUMAN	SF3A3	2	2	76000	0.000932			sp|Q15393|SF3B3_HUMAN	SF3B3	1	1	18000	0.000298		sp|Q8TAT6|NPL4_HUMAN
																	sp|Q5EBL8|PDZ11_HUMAN	PDZD11	1	1	36000	0.000262			sp|Q96CU9|FXRD1_HUMAN	FOXRED1	1	1	55000	0.000239				sp|P25789|PSA4_HUMAN	PSMA4	2	2	170000	0.00209			sp|P52429|DGKE_HUMAN	DGKE	1	1	72000	0.00116		sp|Q8TC12|RDH11_HUMAN
																	sp|O15270|SPTC2_HUMAN	SPTLC2	1	1	31000	0.000227			tr|Q53F64|Q53F64_HUMAN		1	1	190000	0.000841				sp|Q7Z7H8|RM10_HUMAN	MRPL10	2	2	92000	0.00112			sp|O14523|C2C2L_HUMAN	C2CD2L	1	1	46000	0.000736		sp|P35609|ACTN2_HUMAN
																	sp|O60563|CCNT1_HUMAN	CCNT1	1	1	31000	0.000224			sp|P62753|RS6_HUMAN	RPS6	1	1	95000	0.000417				sp|Q96S55|WRIP1_HUMAN	WRNIP1	2	2	69000	0.000851			sp|P35221|CTNA1_HUMAN	CTNNA1	1	1	25000	0.000396		sp|O94906|PRP6_HUMAN
																	tr|D3DTH7|D3DTH7_HUMAN	MYO1C	1	1	470000	0.00343			sp|P60866|RS20_HUMAN	RPS20	1	1	190000	0.000847				sp|Q15717|ELAV1_HUMAN	ELAVL1	2	2	170000	0.00203			tr|Q9HB66|Q9HB66_HUMAN	MKKS	1	1	77000	0.00124		sp|P13674|P4HA1_HUMAN
																	sp|O00124|UBXN8_HUMAN	UBXN8	1	1	35000	0.000256			sp|Q9UNL2|SSRG_HUMAN	SSR3	1	1	290000	0.00125				sp|Q15645|PCH2_HUMAN	TRIP13	2	2	100000	0.00128			sp|P36776|LONM_HUMAN	LONP1	1	1	24000	0.000394		sp|Q9HCN8|SDF2L_HUMAN
																	sp|P30049|ATPD_HUMAN	ATP5D	1	1	92000	0.000672			sp|O00124|UBXN8_HUMAN	UBXN8	1	1	33000	0.000143				sp|P29966|MARCS_HUMAN	MARCKS	2	2	82000	0.00101			sp|Q99733|NP1L4_HUMAN	NAP1L4	1	1	110000	0.0018		sp|O15372|EIF3H_HUMAN
																	sp|P04080|CYTB_HUMAN	CSTB	1	1	130000	0.00093			sp|A6NDU8|CE051_HUMAN	C5orf51	1	1	26000	0.000116				sp|Q13162|PRDX4_HUMAN	PRDX4	2	2	780000	0.00959			sp|P68036|UB2L3_HUMAN	UBE2L3	1	1	29000	0.000462		sp|P28340|DPOD1_HUMAN
																	sp|Q9Y6G9|DC1L1_HUMAN	DYNC1LI1	1	1	32000	0.000232			sp|O14579|COPE_HUMAN	COPE	1	1	140000	0.000613				sp|P13489|RINI_HUMAN	RNH1	2	2	61000	0.000744			sp|Q9HCY8|S10AE_HUMAN	S100A14	1	1	23000	0.000378		sp|Q15645|PCH2_HUMAN
																	sp|P22090|RS4Y1_HUMAN	RPS4Y1	1	1	110000	0.000822			sp|Q13561|DCTN2_HUMAN	DCTN2	1	1	39000	0.000171				sp|Q5JTV8|TOIP1_HUMAN	TOR1AIP1	2	2	63000	0.000775			sp|P62854|RS26_HUMAN	RPS26	1	1	150000	0.0025		sp|Q9UHD8|SEPT9_HUMAN
																	sp|P38159|RBMX_HUMAN	RBMX	1	1	21000	0.000155			sp|Q6UW78|UQCC3_HUMAN	UQCC3	1	1	75000	0.00033				sp|Q5T3J3|LRIF1_HUMAN	LRIF1	2	2	49000	0.000599			sp|Q6UXN9|WDR82_HUMAN	WDR82	1	1	20000	0.000316		sp|Q9Y394|DHRS7_HUMAN
																	sp|Q9NX40|OCAD1_HUMAN	OCIAD1	1	1	32000	0.000231			sp|Q5JTV8|TOIP1_HUMAN	TOR1AIP1	1	1	45000	0.000199				sp|Q8WX92|NELFB_HUMAN	NELFB	2	2	65000	0.0008			sp|Q6NTF9|RHBD2_HUMAN	RHBDD2	1	1	39000	0.000624		sp|Q96GD4|AURKB_HUMAN
																	sp|P14625|ENPL_HUMAN	HSP90B1	1	1	990000	0.00726			sp|Q9BR76|COR1B_HUMAN	CORO1B	1	1	14000	5.99e-05				sp|Q9Y2R0|COA3_HUMAN	COA3	2	2	220000	0.00272			sp|Q9GZY8|MFF_HUMAN	MFF	1	1	25000	0.000402		sp|Q9BZZ5|API5_HUMAN
																	sp|P30837|AL1B1_HUMAN	ALDH1B1	1	1	14000	0.000105			sp|Q15120|PDK3_HUMAN	PDK3	1	1	110000	0.000467				sp|P17152|TMM11_HUMAN	TMEM11	2	2	140000	0.00168			sp|Q8WY22|BRI3B_HUMAN	BRI3BP	1	1	31000	0.000494		sp|Q9Y5P6|GMPPB_HUMAN
																	sp|Q9UI30|TR112_HUMAN	TRMT112	1	1	47000	0.000342			sp|Q9Y6G9|DC1L1_HUMAN	DYNC1LI1	1	1	54000	0.000239				sp|P62847|RS24_HUMAN	RPS24	2	2	63000	0.000768			sp|P62306|RUXF_HUMAN	SNRPF	1	1	77000	0.00124		sp|Q9UNM6|PSD13_HUMAN
																	sp|Q9NWB1|RFOX1_HUMAN	RBFOX1	1	1	39000	0.000286			sp|Q8N5Y8|PAR16_HUMAN	PARP16	1	1	26000	0.000114				sp|Q00535|CDK5_HUMAN	CDK5	2	2	100000	0.00125			sp|P62995|TRA2B_HUMAN	TRA2B	1	1	410000	0.00668		sp|Q10472|GALT1_HUMAN
																	sp|P51532|SMCA4_HUMAN	SMARCA4	1	1	27000	0.000195			sp|Q9Y5Y2|NUBP2_HUMAN	NUBP2	1	1	170000	0.000727				sp|P50213|IDH3A_HUMAN	IDH3A	2	2	88000	0.00108			sp|Q9Y657|SPIN1_HUMAN	SPIN1	1	1	50000	0.000814		sp|Q9BVT8|TMUB1_HUMAN
																	sp|Q15464|SHB_HUMAN	SHB	1	1	12000	8.55e-05			sp|Q96GQ5|RUS1_HUMAN	C16orf58	1	1	21000	9.22e-05				sp|Q96RP9|EFGM_HUMAN	GFM1	2	2	30000	0.000371			sp|Q9UHV9|PFD2_HUMAN	PFDN2	1	1	88000	0.00142		sp|P42285|SK2L2_HUMAN
																	sp|P17661|DESM_HUMAN	DES	1	1	280000	0.00202			sp|Q9P2R7|SUCB1_HUMAN	SUCLA2	1	1	28000	0.000121				sp|Q9Y6I9|TX264_HUMAN	TEX264	2	2	110000	0.00131			sp|Q8IUS5|EPHX4_HUMAN	EPHX4	1	1	29000	0.000469		sp|P62070|RRAS2_HUMAN
																	sp|A6NHL2|TBAL3_HUMAN	TUBAL3	1	1	38000	0.000282			sp|Q8NFH5|NUP53_HUMAN	NUP35	1	1	56000	0.000247				sp|P42224|STAT1_HUMAN	STAT1	2	2	46000	0.000565			sp|P49792|RBP2_HUMAN	RANBP2	1	1	30000	0.000491		sp|Q7Z2T5|TRM1L_HUMAN
																	sp|Q7Z4H3|HDDC2_HUMAN	HDDC2	1	1	26000	0.000187			sp|P24539|AT5F1_HUMAN	ATP5F1	1	1	770000	0.00339				sp|O00170|AIP_HUMAN	AIP	2	2	93000	0.00114			sp|P30837|AL1B1_HUMAN	ALDH1B1	1	1	8000	0.00013		sp|P37268|FDFT_HUMAN
																	sp|Q9Y4C2|TCAF1_HUMAN	TCAF1	1	1	36000	0.000264			sp|P82673|RT35_HUMAN	MRPS35	1	1	33000	0.000146				sp|Q8WVC6|DCAKD_HUMAN	DCAKD	2	2	150000	0.00182			sp|O00124|UBXN8_HUMAN	UBXN8	1	1	22000	0.000348		sp|Q13748|TBA3C_HUMAN
																	sp|Q14807|KIF22_HUMAN	KIF22	1	1	20000	0.000147			sp|Q07820|MCL1_HUMAN	MCL1	1	1	83000	0.000362				sp|Q9ULM3|YETS2_HUMAN	YEATS2	2	2	43000	0.000527			sp|P05386|RLA1_HUMAN	RPLP1	1	1	220000	0.00352		sp|P62995|TRA2B_HUMAN
																	sp|Q7L014|DDX46_HUMAN	DDX46	1	1	13000	9.75e-05			sp|Q9Y262|EIF3L_HUMAN	EIF3L	1	1	48000	0.000212				sp|Q8WUY1|THEM6_HUMAN	THEM6	2	2	100000	0.00128			sp|Q92615|LAR4B_HUMAN	LARP4B	1	1	24000	0.000384		sp|Q6UWP8|SBSN_HUMAN
																	sp|P47914|RL29_HUMAN	RPL29	1	1	39000	0.000289			sp|P31153|METK2_HUMAN	MAT2A	1	1	110000	0.00048				sp|P54886|P5CS_HUMAN	ALDH18A1	2	2	43000	0.000524			sp|Q9H0P0|5NT3A_HUMAN	NT5C3A	1	1	28000	0.00045		sp|Q13428|TCOF_HUMAN
																	sp|Q9BXS5|AP1M1_HUMAN	AP1M1	1	1	31000	0.00023			sp|Q99613|EIF3C_HUMAN	EIF3C	1	1	26000	0.000114				sp|P19367|HXK1_HUMAN	HK1	2	2	62000	0.000765			sp|O95159|ZFPL1_HUMAN	ZFPL1	1	1	110000	0.00172		sp|P69849|NOMO3_HUMAN
																	sp|P50552|VASP_HUMAN	VASP	1	1	24000	0.000178			sp|P22090|RS4Y1_HUMAN	RPS4Y1	1	1	120000	0.000548				sp|O60830|TI17B_HUMAN	TIMM17B	2	2	69000	0.000845			sp|P63220|RS21_HUMAN	RPS21	1	1	68000	0.00111		sp|Q96S55|WRIP1_HUMAN
																	sp|P13929|ENOB_HUMAN	ENO3	1	1	61000	0.000444			sp|P16152|CBR1_HUMAN	CBR1	1	1	39000	0.000171				sp|O75521|ECI2_HUMAN	ECI2	2	2	22000	0.000274			sp|Q86Y07|VRK2_HUMAN	VRK2	1	1	26000	0.00042		sp|Q9Y3C6|PPIL1_HUMAN
																	sp|P98173|FAM3A_HUMAN	FAM3A	1	1	15000	0.000113			sp|Q9UHV9|PFD2_HUMAN	PFDN2	1	1	110000	0.000501				sp|P62917|RL8_HUMAN	RPL8	2	2	110000	0.00138			sp|Q00526|CDK3_HUMAN	CDK3	1	1	24000	0.00039		sp|Q86Y56|DAAF5_HUMAN
																	sp|P19388|RPAB1_HUMAN	POLR2E	1	1	14000	0.000105			sp|P54886|P5CS_HUMAN	ALDH18A1	1	1	59000	0.00026				sp|Q71RC2|LARP4_HUMAN	LARP4	2	2	54000	0.000666			sp|Q13885|TBB2A_HUMAN	TUBB2A	1	1	140000	0.00218		sp|Q93100|KPBB_HUMAN
																	sp|O95757|HS74L_HUMAN	HSPA4L	1	1	26000	0.000193			sp|Q8N2G8|GHDC_HUMAN	GHDC	1	1	140000	0.000622				sp|P63167|DYL1_HUMAN	DYNLL1	2	2	150000	0.00184			sp|Q15437|SC23B_HUMAN	SEC23B	1	1	21000	0.000342		sp|Q9Y676|RT18B_HUMAN
																	sp|P24390|ERD21_HUMAN	KDELR1	1	1	36000	0.000265			sp|Q13451|FKBP5_HUMAN	FKBP5	1	1	84000	0.00037				sp|Q14671|PUM1_HUMAN	PUM1	2	2	86000	0.00106			sp|Q92797|SYMPK_HUMAN	SYMPK	1	1	20000	0.00032		sp|O00154|BACH_HUMAN
																	sp|P30044|PRDX5_HUMAN	PRDX5	1	1	57000	0.000419			sp|P35270|SPRE_HUMAN	SPR	1	1	44000	0.000194				sp|Q12996|CSTF3_HUMAN	CSTF3	2	2	34000	0.000415			sp|Q9BU61|NDUF3_HUMAN	NDUFAF3	1	1	56000	0.000898		sp|Q7Z353|HDX_HUMAN
																	sp|P04075|ALDOA_HUMAN	ALDOA	1	1	74000	0.00054			sp|P00390|GSHR_HUMAN	GSR	1	1	92000	0.000405				sp|P08237|PFKAM_HUMAN	PFKM	2	2	280000	0.00341			KV2A7_MOUSE		1	1	1300000	0.0208		sp|Q9HCY8|S10AE_HUMAN
																	sp|Q15046|SYK_HUMAN	KARS	1	1	20000	0.000149			sp|Q9NYY8|FAKD2_HUMAN	FASTKD2	1	1	47000	0.000205				sp|P61221|ABCE1_HUMAN	ABCE1	2	2	72000	0.000881			sp|Q9NUU7|DD19A_HUMAN	DDX19A	1	1	65000	0.00105		sp|Q8N5N7|RM50_HUMAN
																	sp|Q01167|FOXK2_HUMAN	FOXK2	1	1	10000	7.66e-05			sp|Q9BZE1|RM37_HUMAN	MRPL37	1	1	52000	0.000228				sp|O96000|NDUBA_HUMAN	NDUFB10	2	2	85000	0.00104			sp|Q9UBI6|GBG12_HUMAN	GNG12	1	1	94000	0.00152		sp|P35637|FUS_HUMAN
																	sp|P62266|RS23_HUMAN	RPS23	1	1	110000	0.000821			sp|O60841|IF2P_HUMAN	EIF5B	1	1	52000	0.00023				sp|P07203|GPX1_HUMAN	GPX1	2	2	130000	0.00165			sp|P10515|ODP2_HUMAN	DLAT	1	1	28000	0.000445		sp|Q15021|CND1_HUMAN
																	sp|Q96G61|NUD11_HUMAN	NUDT11	1	1	43000	0.000316			sp|P56545|CTBP2_HUMAN	CTBP2	1	1	82000	0.00036				sp|Q9BS26|ERP44_HUMAN	ERP44	2	2	61000	0.000746			sp|Q13616|CUL1_HUMAN	CUL1	1	1	21000	0.000332		sp|P48735|IDHP_HUMAN
																	sp|Q13748|TBA3C_HUMAN	TUBA3C	1	1	68000	0.000498			sp|Q9BRJ2|RM45_HUMAN	MRPL45	1	1	25000	0.000108				sp|P09661|RU2A_HUMAN	SNRPA1	2	2	92000	0.00113			sp|P47914|RL29_HUMAN	RPL29	1	1	88000	0.00143		sp|Q15274|NADC_HUMAN
																	sp|P68366|TBA4A_HUMAN	TUBA4A	1	1	13000	9.24e-05			sp|Q8N163|CCAR2_HUMAN	CCAR2	1	1	36000	0.000158				sp|Q9Y4E8|UBP15_HUMAN	USP15	2	2	38000	0.000472			sp|Q9NXK8|FXL12_HUMAN	FBXL12	1	1	26000	0.000414		sp|Q9NRN7|ADPPT_HUMAN
																	sp|Q15645|PCH2_HUMAN	TRIP13	1	1	15000	0.000109			sp|P30049|ATPD_HUMAN	ATP5D	1	1	110000	0.000504				sp|P84098|RL19_HUMAN	RPL19	1	2	130000	0.00158			sp|Q8WUK0|PTPM1_HUMAN	PTPMT1	1	1	16000	0.000263		sp|Q92973|TNPO1_HUMAN
																	sp|Q9UGP8|SEC63_HUMAN	SEC63	1	1	41000	0.000298			sp|Q99567|NUP88_HUMAN	NUP88	1	1	28000	0.000123				sp|Q9Y3D7|TIM16_HUMAN	PAM16	1	2	80000	0.00098			sp|O95817|BAG3_HUMAN	BAG3	1	1	120000	0.00191		sp|Q9UHB6|LIMA1_HUMAN
																	sp|Q9H5Q4|TFB2M_HUMAN	TFB2M	1	1	44000	0.000325			tr|D3YTI2|D3YTI2_HUMAN	ACP1	1	1	31000	0.000134				sp|O60784|TOM1_HUMAN	TOM1	1	2	130000	0.00154			sp|Q8N4L2|TM55A_HUMAN	TMEM55A	1	1	87000	0.00141		sp|O95373|IPO7_HUMAN
																	sp|O00231|PSD11_HUMAN	PSMD11	1	1	410000	0.003			sp|O75369|FLNB_HUMAN	FLNB	1	1	110000	0.00047				sp|Q96GC9|VMP1_HUMAN	VMP1	1	2	48000	0.000594			sp|O94826|TOM70_HUMAN	TOMM70	1	1	23000	0.000376		sp|Q14444|CAPR1_HUMAN
																	sp|O95394|AGM1_HUMAN	PGM3	1	1	18000	0.000129			sp|Q13425|SNTB2_HUMAN	SNTB2	1	1	28000	0.000125				sp|Q16394|EXT1_HUMAN	EXT1	1	2	47000	0.000572			sp|O75477|ERLN1_HUMAN	ERLIN1	1	1	73000	0.00118		sp|Q92797|SYMPK_HUMAN
																	sp|P35270|SPRE_HUMAN	SPR	1	1	33000	0.000243			sp|P05386|RLA1_HUMAN	RPLP1	1	1	200000	0.000893				sp|P63220|RS21_HUMAN	RPS21	1	2	99000	0.00121			sp|Q96GD4|AURKB_HUMAN	AURKB	1	1	39000	0.000631		sp|O43290|SNUT1_HUMAN
																	sp|P61962|DCAF7_HUMAN	DCAF7	1	1	36000	0.000267			sp|P63220|RS21_HUMAN	RPS21	1	1	81000	0.000357				sp|O43808|PM34_HUMAN	SLC25A17	1	2	67000	0.000817			sp|Q96GQ5|RUS1_HUMAN	C16orf58	1	1	19000	0.000305		sp|P02647|APOA1_HUMAN
																	sp|P49593|PPM1F_HUMAN	PPM1F	1	1	27000	0.000197			sp|Q969V5|MUL1_HUMAN	MUL1	1	1	64000	0.000279				sp|O95870|ABHGA_HUMAN	ABHD16A	1	2	50000	0.000609			sp|P19388|RPAB1_HUMAN	POLR2E	1	1	27000	0.000443		sp|Q96GA3|LTV1_HUMAN
																	sp|P62241|RS8_HUMAN	RPS8	1	1	38000	0.000279			sp|P62854|RS26_HUMAN	RPS26	1	1	88000	0.000385				sp|O00124|UBXN8_HUMAN	UBXN8	1	2	41000	0.000503			sp|Q3MHD2|LSM12_HUMAN	LSM12	1	1	86000	0.00139		sp|P01009|A1AT_HUMAN
																	sp|P82979|SARNP_HUMAN	SARNP	1	1	28000	0.000207			sp|Q9Y467|SALL2_HUMAN	SALL2	1	1	16000	7.14e-05				tr|Q9HB66|Q9HB66_HUMAN	MKKS	1	2	110000	0.00138			sp|O43583|DENR_HUMAN	DENR	1	1	58000	0.000931		sp|Q13838|DX39B_HUMAN
																	sp|Q8N6L1|KTAP2_HUMAN	KRTCAP2	1	1	46000	0.000334			sp|Q92552|RT27_HUMAN	MRPS27	1	1	59000	0.000257				sp|Q9C0J8|WDR33_HUMAN	WDR33	1	2	36000	0.000441			sp|Q8NCA5|FA98A_HUMAN	FAM98A	1	1	43000	0.000701		sp|Q9P003|CNIH4_HUMAN
																	sp|P39748|FEN1_HUMAN	FEN1	1	1	29000	0.000213			sp|Q9H5Q4|TFB2M_HUMAN	TFB2M	1	1	43000	0.000187				sp|Q13561|DCTN2_HUMAN	DCTN2	1	2	36000	0.00044			sp|P42025|ACTY_HUMAN	ACTR1B	1	1	26000	0.000419		sp|Q9Y446|PKP3_HUMAN
																	sp|O00170|AIP_HUMAN	AIP	1	1	29000	0.000209			sp|Q8N5N7|RM50_HUMAN	MRPL50	1	1	42000	0.000183				sp|Q7L014|DDX46_HUMAN	DDX46	1	2	49000	0.000599			sp|P28340|DPOD1_HUMAN	POLD1	1	1	12000	0.000191		sp|P49189|AL9A1_HUMAN
																	sp|P48507|GSH0_HUMAN	GCLM	1	1	44000	0.000326			sp|P47914|RL29_HUMAN	RPL29	1	1	82000	0.000359				tr|Q53F64|Q53F64_HUMAN		1	2	360000	0.00438			sp|Q71UM5|RS27L_HUMAN	RPS27L	1	1	90000	0.00145		sp|Q13576|IQGA2_HUMAN
																	sp|Q8NC96|NECP1_HUMAN	NECAP1	1	1	18000	0.000132			tr|Q8TE01|Q8TE01_HUMAN	derp12	1	1	47000	0.000207				sp|P19388|RPAB1_HUMAN	POLR2E	1	2	42000	0.000514			sp|Q86XL3|ANKL2_HUMAN	ANKLE2	1	1	35000	0.000572		sp|P07948|LYN_HUMAN
																	sp|Q9NX63|MIC19_HUMAN	CHCHD3	1	1	71000	0.000523			sp|Q3MHD2|LSM12_HUMAN	LSM12	1	1	140000	0.000596				sp|P22314|UBA1_HUMAN	UBA1	1	2	74000	0.00091			sp|P61981|1433G_HUMAN	YWHAG	1	1	51000	0.000826		sp|Q8NI27|THOC2_HUMAN
																	sp|Q8N4V1|MMGT1_HUMAN	MMGT1	1	1	41000	0.000301			sp|Q8N4L2|TM55A_HUMAN	TMEM55A	1	1	270000	0.00117				sp|P00390|GSHR_HUMAN	GSR	1	2	100000	0.00123			sp|P61026|RAB10_HUMAN	RAB10	1	1	39000	0.000637		sp|Q13895|BYST_HUMAN
																	sp|Q10567|AP1B1_HUMAN	AP1B1	1	1	22000	0.000163			tr|X5DQZ7|X5DQZ7_HUMAN	GPX1	1	1	26000	0.000114				sp|P04004|VTNC_HUMAN	VTN	1	2	120000	0.00144			sp|Q96FW1|OTUB1_HUMAN	OTUB1	1	1	22000	0.000349		tr|C9JSZ1|C9JSZ1_HUMAN
																	sp|P52429|DGKE_HUMAN	DGKE	1	1	45000	0.000332			sp|P35611|ADDA_HUMAN	ADD1	1	1	31000	0.000135				sp|P24390|ERD21_HUMAN	KDELR1	1	2	69000	0.000849			sp|Q13185|CBX3_HUMAN	CBX3	1	1	29000	0.000468		sp|P30050|RL12_HUMAN
																	sp|Q8IYU8|MICU2_HUMAN	MICU2	1	1	15000	0.000111			sp|P62266|RS23_HUMAN	RPS23	1	1	210000	0.000933				sp|Q969G3|SMCE1_HUMAN	SMARCE1	1	2	43000	0.000525			sp|Q8TF09|DLRB2_HUMAN	DYNLRB2	1	1	54000	0.000874		sp|P62879|GBB2_HUMAN
																	sp|Q8N5Y8|PAR16_HUMAN	PARP16	1	1	11000	8.27e-05			sp|Q15181|IPYR_HUMAN	PPA1	1	1	22000	9.77e-05				sp|Q86XI2|CNDG2_HUMAN	NCAPG2	1	2	46000	0.000565			sp|Q9H7Z7|PGES2_HUMAN	PTGES2	1	1	24000	0.000392		sp|P41219|PERI_HUMAN
																	sp|Q9BY32|ITPA_HUMAN	ITPA	1	1	33000	0.000244			sp|P28331|NDUS1_HUMAN	NDUFS1	1	1	42000	0.000185				sp|Q9P289|STK26_HUMAN	STK26	1	2	35000	0.00043			sp|P63096|GNAI1_HUMAN	GNAI1	1	1	57000	0.000926		sp|P62318|SMD3_HUMAN
																	sp|O75955|FLOT1_HUMAN	FLOT1	1	1	19000	0.000137			sp|Q7L014|DDX46_HUMAN	DDX46	1	1	18000	7.88e-05				sp|P62140|PP1B_HUMAN	PPP1CB	1	2	92000	0.00113			sp|P22314|UBA1_HUMAN	UBA1	1	1	27000	0.000429		sp|P60866|RS20_HUMAN
																	sp|P11388|TOP2A_HUMAN	TOP2A	1	1	38000	0.000278			sp|Q8IXB1|DJC10_HUMAN	DNAJC10	1	1	33000	0.000146				sp|Q00526|CDK3_HUMAN	CDK3	1	2	35000	0.000425			sp|O14975|S27A2_HUMAN	SLC27A2	1	1	25000	0.0004		sp|P16152|CBR1_HUMAN
																	sp|Q92615|LAR4B_HUMAN	LARP4B	1	1	24000	0.000179			sp|O76094|SRP72_HUMAN	SRP72	1	1	56000	0.000247				sp|O60488|ACSL4_HUMAN	ACSL4	1	2	67000	0.000824			sp|Q96DA6|TIM14_HUMAN	DNAJC19	1	1	150000	0.00237		sp|Q8TAA3|PSA7L_HUMAN
																	sp|Q06265|EXOS9_HUMAN	EXOSC9	1	1	21000	0.000155			sp|P50914|RL14_HUMAN	RPL14	1	1	170000	0.000766				sp|O00506|STK25_HUMAN	STK25	1	2	77000	0.00094			sp|Q9BXP5|SRRT_HUMAN	SRRT	1	1	30000	0.000491		tr|B2R5W2|B2R5W2_HUMAN
																	sp|Q92769|HDAC2_HUMAN	HDAC2	1	1	82000	0.0006			sp|Q93009|UBP7_HUMAN	USP7	1	1	83000	0.000363				sp|P21964|COMT_HUMAN	COMT	1	2	110000	0.00129			sp|Q9BUJ2|HNRL1_HUMAN	HNRNPUL1	1	1	73000	0.00118		sp|P62847|RS24_HUMAN
																	sp|O75369|FLNB_HUMAN	FLNB	1	1	43000	0.000318			sp|O60831|PRAF2_HUMAN	PRAF2	1	1	150000	0.000671				sp|Q6P5R6|RL22L_HUMAN	RPL22L1	1	1	13000	0.000162			sp|P42771|CDN2A_HUMAN	CDKN2A	1	1	64000	0.00104		sp|Q13155|AIMP2_HUMAN
																	sp|Q9Y4R8|TELO2_HUMAN	TELO2	1	1	9400	6.9e-05			sp|P08047|SP1_HUMAN	SP1	1	1	21000	9.34e-05				sp|A2A3N6|PIPSL_HUMAN	PIPSL	1	1	110000	0.00141			sp|P19623|SPEE_HUMAN	SRM	1	1	24000	0.000395		sp|O00571|DDX3X_HUMAN
																	sp|Q9H3K6|BOLA2_HUMAN	BOLA2	1	1	150000	0.00108			sp|P23921|RIR1_HUMAN	RRM1	1	1	38000	0.000165				sp|O95299|NDUAA_HUMAN	NDUFA10	1	1	67000	0.000827			sp|O00422|SAP18_HUMAN	SAP18	1	1	15000	0.000239		sp|Q16718|NDUA5_HUMAN
																	sp|Q9BZF1|OSBL8_HUMAN	OSBPL8	1	1	32000	0.000235			sp|P61981|1433G_HUMAN	YWHAG	1	1	110000	0.000488				sp|Q96HY6|DDRGK_HUMAN	DDRGK1	1	1	8800	0.000108			sp|Q16186|ADRM1_HUMAN	ADRM1	1	1	43000	0.000698		sp|P84098|RL19_HUMAN
																	sp|Q6P1S2|CC033_HUMAN	C3orf33	1	1	77000	0.000564			sp|Q9HCN8|SDF2L_HUMAN	SDF2L1	1	1	170000	0.000729				sp|P68363|TBA1B_HUMAN	TUBA1B	1	1	170000	0.00206			sp|O60841|IF2P_HUMAN	EIF5B	1	1	22000	0.000351		sp|Q01844|EWS_HUMAN
																	sp|O94906|PRP6_HUMAN	PRPF6	1	1	65000	0.000477			sp|Q15349|KS6A2_HUMAN	RPS6KA2	1	1	62000	0.00027				sp|Q6UW78|UQCC3_HUMAN	UQCC3	1	1	79000	0.000969			sp|P61160|ARP2_HUMAN	ACTR2	1	1	120000	0.00194		sp|P30837|AL1B1_HUMAN
																	sp|O60333|KIF1B_HUMAN	KIF1B	1	1	21000	0.000155			sp|O43747|AP1G1_HUMAN	AP1G1	1	1	20000	8.61e-05				sp|O75431|MTX2_HUMAN	MTX2	1	1	10000	0.000125			sp|Q3SXM5|HSDL1_HUMAN	HSDL1	1	1	94000	0.00151		sp|P17661|DESM_HUMAN
																	tr|D3YTI2|D3YTI2_HUMAN	ACP1	1	1	17000	0.000123			sp|Q96EE3|SEH1_HUMAN	SEH1L	1	1	60000	0.000263				sp|Q9BT22|ALG1_HUMAN	ALG1	1	1	23000	0.000277			sp|Q9Y2J2|E41L3_HUMAN	EPB41L3	1	1	49000	0.000799		sp|Q9Y3E5|PTH2_HUMAN
																	sp|P62857|RS28_HUMAN	RPS28	1	1	130000	0.000917			sp|Q96BH1|RNF25_HUMAN	RNF25	1	1	25000	0.000111				sp|Q14739|LBR_HUMAN	LBR	1	1	50000	0.000615			sp|Q9Y2W1|TR150_HUMAN	THRAP3	1	1	22000	0.00035		sp|P68036|UB2L3_HUMAN
																	sp|Q6PIW4|FIGL1_HUMAN	FIGNL1	1	1	150000	0.00111			sp|O00743|PPP6_HUMAN	PPP6C	1	1	37000	0.000161				sp|Q96GQ5|RUS1_HUMAN	C16orf58	1	1	32000	0.000391			sp|P46109|CRKL_HUMAN	CRKL	1	1	32000	0.000515		sp|P50914|RL14_HUMAN
																	sp|Q9H0S4|DDX47_HUMAN	DDX47	1	1	29000	0.000211			sp|Q6ZNB6|NFXL1_HUMAN	NFXL1	1	1	36000	0.000159				sp|Q9P2R3|ANFY1_HUMAN	ANKFY1	1	1	22000	0.000272			sp|O43318|M3K7_HUMAN	MAP3K7	1	1	33000	0.000525		sp|P56134|ATPK_HUMAN
																	sp|Q9NS86|LANC2_HUMAN	LANCL2	1	1	40000	0.000292			sp|P61221|ABCE1_HUMAN	ABCE1	1	1	30000	0.00013				sp|Q8N4V1|MMGT1_HUMAN	MMGT1	1	1	130000	0.0016			sp|Q92973|TNPO1_HUMAN	TNPO1	1	1	37000	0.0006		sp|Q9H3P7|GCP60_HUMAN
																	sp|Q9NZI8|IF2B1_HUMAN	IGF2BP1	1	1	41000	0.000302			sp|P84095|RHOG_HUMAN	RHOG	1	1	100000	0.000449				sp|Q13428|TCOF_HUMAN	TCOF1	1	1	81000	0.000998			sp|O00567|NOP56_HUMAN	NOP56	1	1	14000	0.000222		sp|Q9UM00|TMCO1_HUMAN
																	tr|B2RC06|B2RC06_HUMAN		1	1	37000	0.000272			sp|P31930|QCR1_HUMAN	UQCRC1	1	1	45000	0.000199				sp|O14818|PSA7_HUMAN	PSMA7	1	1	74000	0.000912			sp|Q9NWB1|RFOX1_HUMAN	RBFOX1	1	1	39000	0.000624		sp|Q14651|PLSI_HUMAN
																	sp|Q8NC54|KCT2_HUMAN	KCT2	1	1	76000	0.000554			sp|Q92615|LAR4B_HUMAN	LARP4B	1	1	27000	0.000117				sp|Q15436|SC23A_HUMAN	SEC23A	1	1	53000	0.000648			sp|Q9Y6Y8|S23IP_HUMAN	SEC23IP	1	1	30000	0.000487		sp|Q8TD47|RS4Y2_HUMAN
																	sp|Q8TEM1|PO210_HUMAN	NUP210	1	1	21000	0.000153			sp|P24941|CDK2_HUMAN	CDK2	1	1	29000	0.000125				sp|Q5VT66|MARC1_HUMAN	2021-03-01	1	1	45000	0.000551			sp|P25445|TNR6_HUMAN	FAS	1	1	42000	0.000675		sp|Q9Y383|LC7L2_HUMAN
																	sp|Q07020|RL18_HUMAN	RPL18	1	1	65000	0.000474			sp|Q9BSK2|S2533_HUMAN	SLC25A33	1	1	120000	0.000523				sp|P30154|2AAB_HUMAN	PPP2R1B	1	1	6600	8.08e-05			sp|P54105|ICLN_HUMAN	CLNS1A	1	1	120000	0.00197		sp|P43487|RANG_HUMAN
																	sp|Q96CU9|FXRD1_HUMAN	FOXRED1	1	1	31000	0.000228			sp|Q8NC54|KCT2_HUMAN	KCT2	1	1	82000	0.00036				tr|A0A0A0MRM8|A0A0A0MRM8_HUMAN	MYO6	1	1	26000	0.000314			sp|P31930|QCR1_HUMAN	UQCRC1	1	1	14000	0.00022		sp|Q9BXP5|SRRT_HUMAN
																	sp|Q99943|PLCA_HUMAN	AGPAT1	1	1	35000	0.000254			sp|Q04917|1433F_HUMAN	YWHAH	1	1	50000	0.00022				sp|Q6NTF9|RHBD2_HUMAN	RHBDD2	1	1	39000	0.000483			sp|Q9H3N1|TMX1_HUMAN	TMX1	1	1	68000	0.0011		sp|O14579|COPE_HUMAN
																	sp|Q96QK1|VPS35_HUMAN	VPS35	1	1	24000	0.000178			sp|P00403|COX2_HUMAN	MT-CO2	1	1	110000	0.000491				sp|P60953|CDC42_HUMAN	CDC42	1	1	17000	0.000215			sp|Q14566|MCM6_HUMAN	MCM6	1	1	120000	0.00197		sp|P56537|IF6_HUMAN
																	sp|Q8N490|PNKD_HUMAN	PNKD	1	1	48000	0.000352			sp|O43776|SYNC_HUMAN	NARS	1	1	51000	0.000223				sp|Q9HBH5|RDH14_HUMAN	RDH14	1	1	31000	0.000384			sp|Q9UNL2|SSRG_HUMAN	SSR3	1	1	160000	0.00264		sp|Q9H9P8|L2HDH_HUMAN
																	sp|O43670|ZN207_HUMAN	ZNF207	1	1	54000	0.000393			sp|O60343|TBCD4_HUMAN	TBC1D4	1	1	33000	0.000147				sp|P61923|COPZ1_HUMAN	COPZ1	1	1	30000	0.000373			sp|Q04917|1433F_HUMAN	YWHAH	1	1	51000	0.000831		sp|O75251|NDUS7_HUMAN
																	sp|Q9UDX5|MTFP1_HUMAN	MTFP1	1	1	35000	0.000255			sp|Q9Y6Y8|S23IP_HUMAN	SEC23IP	1	1	43000	0.00019				sp|P23634|AT2B4_HUMAN	ATP2B4	1	1	25000	0.000312			sp|A6NHL2|TBAL3_HUMAN	TUBAL3	1	1	62000	0.000993		sp|P30048|PRDX3_HUMAN
																	sp|Q9UBV8|PEF1_HUMAN	PEF1	1	1	18000	0.000131			sp|Q9UI30|TR112_HUMAN	TRMT112	1	1	71000	0.00031				sp|Q8NBN7|RDH13_HUMAN	RDH13	1	1	21000	0.000254			sp|Q93009|UBP7_HUMAN	USP7	1	1	56000	0.000898		sp|Q8NF37|PCAT1_HUMAN
																	sp|Q9NYY8|FAKD2_HUMAN	FASTKD2	1	1	19000	0.000139			sp|Q9GZS3|WDR61_HUMAN	WDR61	1	1	41000	0.000178				sp|Q96IU4|ABHEB_HUMAN	ABHD14B	1	1	29000	0.000352			sp|Q8WVI0|SMIM4_HUMAN	SMIM4	1	1	240000	0.00393		sp|Q9UBM7|DHCR7_HUMAN
																	sp|Q06210|GFPT1_HUMAN	GFPT1	1	1	37000	0.000271			sp|Q3SXM5|HSDL1_HUMAN	HSDL1	1	1	110000	0.000492				sp|Q10567|AP1B1_HUMAN	AP1B1	1	1	28000	0.000346			sp|Q9GZS3|WDR61_HUMAN	WDR61	1	1	22000	0.000349		sp|P19623|SPEE_HUMAN
																	sp|O75127|PTCD1_HUMAN	PTCD1	1	1	23000	0.00017			sp|Q5HYK3|COQ5_HUMAN	COQ5	1	1	58000	0.000252				sp|Q8N5Y8|PAR16_HUMAN	PARP16	1	1	7100	8.7e-05			sp|Q96IX5|USMG5_HUMAN	USMG5	1	1	180000	0.00294		sp|Q8IY26|PLPP6_HUMAN
																	sp|O00469|PLOD2_HUMAN	PLOD2	1	1	48000	0.000353			sp|Q9GZT9|EGLN1_HUMAN	EGLN1	1	1	50000	0.000219				sp|P38159|RBMX_HUMAN	RBMX	1	1	55000	0.000669			sp|O75695|XRP2_HUMAN	RP2	1	1	60000	0.000974		sp|Q8WWC4|MAIP1_HUMAN
																	sp|Q9Y2J2|E41L3_HUMAN	EPB41L3	1	1	25000	0.000183			sp|Q12840|KIF5A_HUMAN	KIF5A	1	1	82000	0.000359				sp|P00403|COX2_HUMAN	MT-CO2	1	1	43000	0.000525			sp|Q92769|HDAC2_HUMAN	HDAC2	1	1	120000	0.00199		sp|Q9P258|RCC2_HUMAN
																	sp|Q8NCA5|FA98A_HUMAN	FAM98A	1	1	27000	0.000194			sp|O75477|ERLN1_HUMAN	ERLIN1	1	1	87000	0.00038				sp|Q9UL03|INT6_HUMAN	INTS6	1	1	13000	0.000165			sp|Q13642|FHL1_HUMAN	FHL1	1	1	140000	0.00232		sp|Q9ULV4|COR1C_HUMAN
																	sp|Q8WUY8|NAT14_HUMAN	NAT14	1	1	17000	0.000127			sp|P35244|RFA3_HUMAN	RPA3	1	1	60000	0.000263				sp|Q7L8L6|FAKD5_HUMAN	FASTKD5	1	1	21000	0.000257			sp|Q96A11|G3ST3_HUMAN	GAL3ST3	1	1	12000	0.000197		sp|P51149|RAB7A_HUMAN
																	sp|Q13232|NDK3_HUMAN	NME3	1	1	34000	0.000253			sp|P30837|AL1B1_HUMAN	ALDH1B1	1	1	21000	9.42e-05				sp|Q9Y467|SALL2_HUMAN	SALL2	1	1	23000	0.000277			sp|P29803|ODPAT_HUMAN	PDHA2	1	1	140000	0.00227		sp|P67775|PP2AA_HUMAN
																	sp|Q9NR77|PXMP2_HUMAN	PXMP2	1	1	17000	0.000123			sp|Q8IYB5|SMAP1_HUMAN	SMAP1	1	1	47000	0.000204				sp|Q8N5J2|MINY1_HUMAN	MINDY1	1	1	14000	0.000168			sp|Q92785|REQU_HUMAN	DPF2	1	1	22000	0.000352		sp|P51809|VAMP7_HUMAN
																	sp|P62424|RL7A_HUMAN	RPL7A	1	1	86000	0.000633			sp|P26639|SYTC_HUMAN	TARS	1	1	72000	0.000315				sp|P30049|ATPD_HUMAN	ATP5D	1	1	100000	0.00124			sp|O76021|RL1D1_HUMAN	RSL1D1	1	1	26000	0.000427		sp|Q9BQE4|SELS_HUMAN
																	sp|O60216|RAD21_HUMAN	RAD21	1	1	35000	0.000254			sp|Q13885|TBB2A_HUMAN	TUBB2A	1	1	230000	0.00103				sp|Q8N4Q1|MIA40_HUMAN	CHCHD4	1	1	69000	0.000844			sp|O60716|CTND1_HUMAN	CTNND1	1	1	36000	0.00058		sp|Q6P1Q0|LTMD1_HUMAN
																	sp|Q00403|TF2B_HUMAN	GTF2B	1	1	31000	0.000225			sp|Q96T17|MA7D2_HUMAN	MAP7D2	1	1	100000	0.000453				sp|Q9UHV9|PFD2_HUMAN	PFDN2	1	1	130000	0.00161			sp|Q12840|KIF5A_HUMAN	KIF5A	1	1	32000	0.000509		sp|P62304|RUXE_HUMAN
																	sp|Q9Y5Q8|TF3C5_HUMAN	GTF3C5	1	1	27000	0.000198			sp|Q9Y3C6|PPIL1_HUMAN	PPIL1	1	1	190000	0.000854				sp|P28370|SMCA1_HUMAN	SMARCA1	1	1	21000	0.000262			sp|Q96AD5|PLPL2_HUMAN	PNPLA2	1	1	23000	0.000364		sp|Q6UX07|DHR13_HUMAN
																	sp|P13804|ETFA_HUMAN	ETFA	1	1	29000	0.00021			sp|O94923|GLCE_HUMAN	GLCE	1	1	16000	7.23e-05				sp|P53041|PPP5_HUMAN	PPP5C	1	1	35000	0.000425			sp|Q9BZE1|RM37_HUMAN	MRPL37	1	1	29000	0.000472		sp|Q9HC07|TM165_HUMAN
																	sp|Q969G3|SMCE1_HUMAN	SMARCE1	1	1	39000	0.000286			sp|Q92785|REQU_HUMAN	DPF2	1	1	36000	0.000158				sp|Q9NWB1|RFOX1_HUMAN	RBFOX1	1	1	49000	0.000599			sp|P00491|PNPH_HUMAN	PNP	1	1	27000	0.000429		sp|P04080|CYTB_HUMAN
																	sp|P55735|SEC13_HUMAN	SEC13	1	1	23000	0.000172			sp|Q8WVI0|SMIM4_HUMAN	SMIM4	1	1	1100000	0.00467				sp|P18440|ARY1_HUMAN	NAT1	1	1	10000	0.000127			sp|O60783|RT14_HUMAN	MRPS14	1	1	31000	0.000499		sp|O00232|PSD12_HUMAN
																	sp|Q9H3N1|TMX1_HUMAN	TMX1	1	1	50000	0.000367			sp|P42771|CDN2A_HUMAN	CDKN2A	1	1	62000	0.000274				sp|Q92615|LAR4B_HUMAN	LARP4B	1	1	81000	0.000999			sp|O96011|PX11B_HUMAN	PEX11B	1	1	56000	0.000904		sp|Q10567|AP1B1_HUMAN
																	sp|P25789|PSA4_HUMAN	PSMA4	1	1	40000	0.00029			sp|P17661|DESM_HUMAN	DES	1	1	460000	0.00203				sp|O14976|GAK_HUMAN	GAK	1	1	18000	0.000218			sp|Q9Y3Z3|SAMH1_HUMAN	SAMHD1	1	1	38000	0.000615		sp|Q9Y312|AAR2_HUMAN
																	sp|Q8WVI0|SMIM4_HUMAN	SMIM4	1	1	900000	0.00661			sp|Q6PGP7|TTC37_HUMAN	TTC37	1	1	30000	0.00013				sp|P46821|MAP1B_HUMAN	MAP1B	1	1	40000	0.000489			sp|Q9BPX3|CND3_HUMAN	NCAPG	1	1	21000	0.000334		sp|Q16795|NDUA9_HUMAN
																	sp|Q96HS1|PGAM5_HUMAN	PGAM5	1	1	100000	0.000748			sp|O00217|NDUS8_HUMAN	NDUFS8	1	1	90000	0.000393				sp|Q8IUS5|EPHX4_HUMAN	EPHX4	1	1	39000	0.00048			sp|Q8WXE9|STON2_HUMAN	STON2	1	1	43000	0.000691		sp|Q00587|BORG5_HUMAN
																	sp|P62854|RS26_HUMAN	RPS26	1	1	49000	0.00036			sp|Q7Z3V4|UBE3B_HUMAN	UBE3B	1	1	26000	0.000113				sp|Q8NI60|COQ8A_HUMAN	COQ8A	1	1	38000	0.000468			sp|P31942|HNRH3_HUMAN	HNRNPH3	1	1	24000	0.000384		sp|Q9UBS4|DJB11_HUMAN
																	sp|Q9UBI6|GBG12_HUMAN	GNG12	1	1	160000	0.00116			sp|P46778|RL21_HUMAN	RPL21	1	1	130000	0.000556				sp|Q9H4L7|SMRCD_HUMAN	SMARCAD1	1	1	6900	8.42e-05			sp|P33897|ABCD1_HUMAN	ABCD1	1	1	42000	0.000685		sp|Q9Y266|NUDC_HUMAN
																	sp|Q96I59|SYNM_HUMAN	NARS2	1	1	36000	0.000267			sp|P54619|AAKG1_HUMAN	PRKAG1	1	1	45000	0.000197				sp|Q9H0P0|5NT3A_HUMAN	NT5C3A	1	1	37000	0.000451			sp|P30049|ATPD_HUMAN	ATP5D	1	1	69000	0.00112		sp|Q16352|AINX_HUMAN
																	sp|Q8WXE9|STON2_HUMAN	STON2	1	1	30000	0.000221			sp|O43583|DENR_HUMAN	DENR	1	1	83000	0.000363				sp|Q9GZM5|YIPF3_HUMAN	YIPF3	1	1	18000	0.000219			sp|Q71UI9|H2AV_HUMAN	H2AFV	1	1	92000	0.00148		sp|Q71RC2|LARP4_HUMAN
																	tr|Q9NZ23|Q9NZ23_HUMAN	YA61	1	1	34000	0.00025			sp|Q13232|NDK3_HUMAN	NME3	1	1	110000	0.000494				sp|P09622|DLDH_HUMAN	DLD	1	1	25000	0.000304			sp|Q9BU02|THTPA_HUMAN	THTPA	1	1	24000	0.000393		sp|Q9Y2R0|COA3_HUMAN
																	sp|Q16186|ADRM1_HUMAN	ADRM1	1	1	65000	0.00048			sp|P39748|FEN1_HUMAN	FEN1	1	1	50000	0.000219				sp|Q13505|MTX1_HUMAN	MTX1	1	1	15000	0.000189			sp|P98194|AT2C1_HUMAN	ATP2C1	1	1	21000	0.000338		sp|P30086|PEBP1_HUMAN
																	sp|Q86Y56|DAAF5_HUMAN	DNAAF5	1	1	18000	0.000132			sp|P25789|PSA4_HUMAN	PSMA4	1	1	110000	0.000468				sp|P50552|VASP_HUMAN	VASP	1	1	29000	0.000352			sp|Q13557|KCC2D_HUMAN	CAMK2D	1	1	16000	0.000265		sp|Q9BSF4|TIM29_HUMAN
																	sp|P50502|F10A1_HUMAN	ST13	1	1	25000	0.000184			sp|Q96SZ6|CK5P1_HUMAN	CDK5RAP1	1	1	39000	0.000169				sp|Q9BY32|ITPA_HUMAN	ITPA	1	1	37000	0.000456			sp|Q9NSE4|SYIM_HUMAN	IARS2	1	1	17000	0.000279		sp|Q9Y224|CN166_HUMAN
																	sp|Q01844|EWS_HUMAN	EWSR1	1	1	30000	0.000223			sp|Q9NWB1|RFOX1_HUMAN	RBFOX1	1	1	63000	0.000278				sp|Q9Y224|CN166_HUMAN	C14orf166	1	1	18000	0.000224			sp|Q86Y56|DAAF5_HUMAN	DNAAF5	1	1	18000	0.000294		sp|Q8NBN7|RDH13_HUMAN
																	sp|Q13885|TBB2A_HUMAN	TUBB2A	1	1	190000	0.00136			sp|Q9UI47|CTNA3_HUMAN	CTNNA3	1	1	75000	0.000331				sp|O00232|PSD12_HUMAN	PSMD12	1	1	52000	0.000634			sp|Q6PIW4|FIGL1_HUMAN	FIGNL1	1	1	98000	0.00158		sp|P31153|METK2_HUMAN
																	sp|O00217|NDUS8_HUMAN	NDUFS8	1	1	58000	0.000427			sp|Q9H3N1|TMX1_HUMAN	TMX1	1	1	54000	0.000236				sp|Q9BVI4|NOC4L_HUMAN	NOC4L	1	1	15000	0.000178			sp|Q12996|CSTF3_HUMAN	CSTF3	1	1	28000	0.000458		sp|Q8WUK0|PTPM1_HUMAN
																	sp|Q9NQ39|RS10L_HUMAN	RPS10P5	1	1	55000	0.000407			sp|Q9P289|STK26_HUMAN	STK26	1	1	31000	0.000135				sp|Q8TC07|TBC15_HUMAN	TBC1D15	1	1	110000	0.00139			sp|Q92947|GCDH_HUMAN	GCDH	1	1	23000	0.000378		sp|P00390|GSHR_HUMAN
																	sp|Q6UXN9|WDR82_HUMAN	WDR82	1	1	31000	0.000229			sp|Q6PIW4|FIGL1_HUMAN	FIGNL1	1	1	170000	0.00075				sp|Q9H5Q4|TFB2M_HUMAN	TFB2M	1	1	38000	0.000464			sp|P19525|E2AK2_HUMAN	EIF2AK2	1	1	15000	0.000248		sp|O95168|NDUB4_HUMAN
																	sp|Q96P11|NSUN5_HUMAN	NSUN5	1	1	12000	8.98e-05			sp|Q13576|IQGA2_HUMAN	IQGAP2	1	1	33000	0.000143				sp|Q9Y5Y2|NUBP2_HUMAN	NUBP2	1	1	87000	0.00107			sp|O60942|MCE1_HUMAN	RNGTT	1	1	27000	0.000439		sp|O43809|CPSF5_HUMAN
																	sp|Q6NTF9|RHBD2_HUMAN	RHBDD2	1	1	45000	0.000327			sp|O75152|ZC11A_HUMAN	ZC3H11A	1	1	20000	8.71e-05				sp|P68036|UB2L3_HUMAN	UBE2L3	1	1	27000	0.000336			sp|P46779|RL28_HUMAN	RPL28	1	1	170000	0.00271		sp|Q9Y3Z3|SAMH1_HUMAN
																	sp|Q99523|SORT_HUMAN	SORT1	1	1	39000	0.000283			sp|Q15392|DHC24_HUMAN	DHCR24	1	1	90000	0.000393				sp|P05386|RLA1_HUMAN	RPLP1	1	1	140000	0.00171			sp|P16298|PP2BB_HUMAN	PPP3CB	1	1	23000	0.000371		sp|Q9UKX7|NUP50_HUMAN
																	sp|Q9UI47|CTNA3_HUMAN	CTNNA3	1	1	41000	0.000303			sp|Q9H0S4|DDX47_HUMAN	DDX47	1	1	45000	0.000198				sp|Q7Z2T5|TRM1L_HUMAN	TRMT1L	1	1	22000	0.000271			sp|Q15051|IQCB1_HUMAN	IQCB1	1	1	11000	0.000179		sp|Q07812|BAX_HUMAN
																	sp|Q9GZT3|SLIRP_HUMAN	SLIRP	1	1	26000	0.000189			sp|Q9NP97|DLRB1_HUMAN	DYNLRB1	1	1	43000	0.000187				sp|P19525|E2AK2_HUMAN	EIF2AK2	1	1	9700	0.000119			IgG1_bovine		1	1	50000	0.000804		sp|P61353|RL27_HUMAN
																	sp|P33176|KINH_HUMAN	KIF5B	1	1	32000	0.000231			sp|O14735|CDIPT_HUMAN	CDIPT	1	1	170000	0.000736				sp|Q8N2G8|GHDC_HUMAN	GHDC	1	1	33000	0.000409			sp|Q8IXI1|MIRO2_HUMAN	RHOT2	1	1	74000	0.0012		sp|Q4VCS5|AMOT_HUMAN
																	tr|B7Z8Y3|B7Z8Y3_HUMAN		1	1	22000	0.000159			sp|P0DN76|U2AF5_HUMAN	U2AF1L5	1	1	14000	6.35e-05				sp|P50914|RL14_HUMAN	RPL14	1	1	110000	0.00137			sp|O00217|NDUS8_HUMAN	NDUFS8	1	1	46000	0.000745		sp|Q9NVV4|PAPD1_HUMAN
																	sp|Q9Y4W2|LAS1L_HUMAN	LAS1L	1	1	26000	0.000189			sp|P62847|RS24_HUMAN	RPS24	1	1	27000	0.000117				sp|O95476|CNEP1_HUMAN	CTDNEP1	1	1	18000	0.000226			sp|Q14651|PLSI_HUMAN	PLS1	1	1	54000	0.00088		sp|Q99567|NUP88_HUMAN
																	sp|Q8N5A5|ZGPAT_HUMAN	ZGPAT	1	1	21000	0.000155			sp|P09661|RU2A_HUMAN	SNRPA1	1	1	91000	0.000398				sp|Q9NX47|MARH5_HUMAN	2021-03-05	1	1	18000	0.000218			sp|P49207|RL34_HUMAN	RPL34	1	1	120000	0.00194		sp|Q9UNE7|CHIP_HUMAN
																	sp|Q9UBJ2|ABCD2_HUMAN	ABCD2	1	1	75000	0.000549			tr|A0A024RBS1|A0A024RBS1_HUMAN	GCN1L1	1	1	53000	0.000234				sp|Q9H974|QTRT2_HUMAN	QTRT2	1	1	34000	0.000417			sp|Q9H6S0|YTDC2_HUMAN	YTHDC2	1	1	22000	0.000355		sp|Q93009|UBP7_HUMAN
																	sp|Q15392|DHC24_HUMAN	DHCR24	1	1	58000	0.000422			sp|Q9NPF4|OSGEP_HUMAN	OSGEP	1	1	73000	0.000321				sp|Q8NEN9|PDZD8_HUMAN	PDZD8	1	1	26000	0.000324			sp|Q8IZ07|AN13A_HUMAN	ANKRD13A	1	1	23000	0.000377		sp|Q9BRR6|ADPGK_HUMAN
																	sp|Q9H0B6|KLC2_HUMAN	KLC2	1	1	16000	0.000116			sp|Q8N490|PNKD_HUMAN	PNKD	1	1	51000	0.000225				sp|P46109|CRKL_HUMAN	CRKL	1	1	44000	0.000542			sp|Q13505|MTX1_HUMAN	MTX1	1	1	9600	0.000155		sp|Q8WXI9|P66B_HUMAN
																	sp|Q6P1L8|RM14_HUMAN	MRPL14	1	1	15000	0.000109			sp|P04279|SEMG1_HUMAN	SEMG1	1	1	30000	0.000133				sp|Q9UH62|ARMX3_HUMAN	ARMCX3	1	1	36000	0.000446			sp|P52701|MSH6_HUMAN	MSH6	1	1	2800	4.52e-05		sp|Q92785|REQU_HUMAN
																	sp|O14681|EI24_HUMAN	EI24	1	1	50000	0.000367			sp|Q86VU5|CMTD1_HUMAN	COMTD1	1	1	120000	0.000505				sp|P61026|RAB10_HUMAN	RAB10	1	1	19000	0.000236			sp|Q5BKZ1|ZN326_HUMAN	ZNF326	1	1	22000	0.00035		sp|Q9Y5A9|YTHD2_HUMAN
																	sp|Q14738|2A5D_HUMAN	PPP2R5D	1	1	160000	0.00116			sp|P56589|PEX3_HUMAN	PEX3	1	1	300000	0.00133				sp|P61981|1433G_HUMAN	YWHAG	1	1	42000	0.000516			sp|P18669|PGAM1_HUMAN	PGAM1	1	1	12000	0.000195		sp|P62136|PP1A_HUMAN
																	sp|O75643|U520_HUMAN	SNRNP200	1	1	41000	0.000298			sp|Q86T03|TM55B_HUMAN	TMEM55B	1	1	130000	0.000589				sp|Q86Y07|VRK2_HUMAN	VRK2	1	1	43000	0.000529			sp|Q00587|BORG5_HUMAN	CDC42EP1	1	1	38000	0.000611		sp|Q9UHB9|SRP68_HUMAN
																	sp|Q9BVK6|TMED9_HUMAN	TMED9	1	1	77000	0.000562			sp|Q969G3|SMCE1_HUMAN	SMARCE1	1	1	42000	0.000186				sp|P31930|QCR1_HUMAN	UQCRC1	1	1	11000	0.000136			sp|Q9NZL4|HPBP1_HUMAN	HSPBP1	1	1	36000	0.00058		sp|Q3SXM5|HSDL1_HUMAN
																	sp|P13489|RINI_HUMAN	RNH1	1	1	44000	0.00032			sp|Q92769|HDAC2_HUMAN	HDAC2	1	1	180000	0.000789				sp|P11908|PRPS2_HUMAN	PRPS2	1	1	26000	0.000324			sp|Q99536|VAT1_HUMAN	VAT1	1	1	47000	0.000761		sp|P61158|ARP3_HUMAN
																	sp|P16298|PP2BB_HUMAN	PPP3CB	1	1	35000	0.000256			sp|Q01844|EWS_HUMAN	EWSR1	1	1	45000	0.000197				sp|Q7L3T8|SYPM_HUMAN	PARS2	1	1	32000	0.000395			sp|O75964|ATP5L_HUMAN	ATP5L	1	1	140000	0.00223		sp|O75390|CISY_HUMAN
																	sp|Q8NB37|GALD1_HUMAN	GATD1	1	1	16000	0.00012			sp|P62851|RS25_HUMAN	RPS25	1	1	87000	0.000382				sp|Q9BVP2|GNL3_HUMAN	GNL3	1	1	18000	0.000215			sp|O00629|IMA3_HUMAN	KPNA4	1	1	37000	0.000593		sp|Q96CX2|KCD12_HUMAN
																	sp|Q9BTE3|MCMBP_HUMAN	MCMBP	1	1	39000	0.000289			sp|P08631|HCK_HUMAN	HCK	1	1	67000	0.000292				sp|Q16762|THTR_HUMAN	TST	1	1	32000	0.000392			sp|Q12874|SF3A3_HUMAN	SF3A3	1	1	49000	0.00079		sp|Q16543|CDC37_HUMAN
																	sp|Q8TF09|DLRB2_HUMAN	DYNLRB2	1	1	44000	0.000321			sp|A6NHL2|TBAL3_HUMAN	TUBAL3	1	1	48000	0.000209				sp|Q9H845|ACAD9_HUMAN	ACAD9	1	1	40000	0.000495			sp|Q15436|SC23A_HUMAN	SEC23A	1	1	16000	0.000252		sp|P06241|FYN_HUMAN
																	sp|P18621|RL17_HUMAN	RPL17	1	1	49000	0.000357			sp|Q9BVK6|TMED9_HUMAN	TMED9	1	1	120000	0.000508				sp|O94766|B3GA3_HUMAN	B3GAT3	1	1	14000	0.000174			sp|Q15392|DHC24_HUMAN	DHCR24	1	1	64000	0.00103		sp|Q9NSD9|SYFB_HUMAN
																	sp|Q9NWK9|BCD1_HUMAN	ZNHIT6	1	1	24000	0.000177			sp|O43592|XPOT_HUMAN	XPOT	1	1	67000	0.000293				sp|Q8WVI0|SMIM4_HUMAN	SMIM4	1	1	230000	0.00278			sp|Q96NB2|SFXN2_HUMAN	SFXN2	1	1	33000	0.000527		sp|O96000|NDUBA_HUMAN
																	sp|Q9NZL4|HPBP1_HUMAN	HSPBP1	1	1	15000	0.00011			sp|P98173|FAM3A_HUMAN	FAM3A	1	1	25000	0.000111				sp|Q9BY77|PDIP3_HUMAN	POLDIP3	1	1	31000	0.000385			sp|Q9H5Q4|TFB2M_HUMAN	TFB2M	1	1	15000	0.000238		sp|Q6NVV1|R13P3_HUMAN
																	sp|Q12840|KIF5A_HUMAN	KIF5A	1	1	43000	0.000317			sp|Q99536|VAT1_HUMAN	VAT1	1	1	75000	0.000328				sp|P51784|UBP11_HUMAN	USP11	1	1	6900	8.46e-05			sp|Q9BVG4|PBDC1_HUMAN	PBDC1	1	1	58000	0.000929		sp|Q96DF8|DGC14_HUMAN
																	sp|Q9UHA4|LTOR3_HUMAN	LAMTOR3	1	1	40000	0.000293			sp|P60174|TPIS_HUMAN	TPI1	1	1	49000	0.000216				sp|Q9Y5A9|YTHD2_HUMAN	YTHDF2	1	1	100000	0.00126			sp|Q7Z4Q2|HEAT3_HUMAN	HEATR3	1	1	19000	0.000302		sp|Q9BRX2|PELO_HUMAN
																	sp|P18669|PGAM1_HUMAN	PGAM1	1	1	16000	0.000115			sp|Q86Y39|NDUAB_HUMAN	NDUFA11	1	1	78000	0.000341				sp|Q9UNL2|SSRG_HUMAN	SSR3	1	1	270000	0.00332			sp|Q92604|LGAT1_HUMAN	LPGAT1	1	1	6300	0.000102		sp|Q99733|NP1L4_HUMAN
																	sp|Q9NP97|DLRB1_HUMAN	DYNLRB1	1	1	19000	0.000141			sp|O00170|AIP_HUMAN	AIP	1	1	40000	0.000174				sp|O95817|BAG3_HUMAN	BAG3	1	1	34000	0.000416			sp|Q9UJG1|MSPD1_HUMAN	MOSPD1	1	1	17000	0.000272		sp|Q9Y4C2|TCAF1_HUMAN
																	sp|Q7L0Y3|MRRP1_HUMAN	TRMT10C	1	1	11000	8.23e-05			sp|O00178|GTPB1_HUMAN	GTPBP1	1	1	36000	0.000157				sp|Q15120|PDK3_HUMAN	PDK3	1	1	36000	0.000439			sp|Q15120|PDK3_HUMAN	PDK3	1	1	46000	0.000748		sp|Q96JJ7|TMX3_HUMAN
																	sp|Q00013|EM55_HUMAN	MPP1	1	1	34000	0.000248			sp|P62304|RUXE_HUMAN	SNRPE	1	1	100000	0.000448				sp|O76021|RL1D1_HUMAN	RSL1D1	1	1	19000	0.000227			sp|Q9Y6I9|TX264_HUMAN	TEX264	1	1	47000	0.000757		sp|P30042|ES1_HUMAN
																	sp|P21964|COMT_HUMAN	COMT	1	1	47000	0.000342			sp|P60981|DEST_HUMAN	DSTN	1	1	180000	0.000782				sp|P62854|RS26_HUMAN	RPS26	1	1	86000	0.00105			sp|Q93079|H2B1H_HUMAN	HIST1H2BH	1	1	160000	0.00254		sp|Q8WUA4|TF3C2_HUMAN
																	sp|Q9BWM7|SFXN3_HUMAN	SFXN3	1	1	180000	0.00133			tr|C9JMU6|C9JMU6_HUMAN	PPP2R3B	1	1	130000	0.000578				sp|P56545|CTBP2_HUMAN	CTBP2	1	1	59000	0.00072			tr|M0R2S1|M0R2S1_HUMAN	UBA52	1	1	310000	0.00496		sp|P41250|GARS_HUMAN
																	sp|Q9BQ67|GRWD1_HUMAN	GRWD1	1	1	11000	8.29e-05			sp|O75940|SPF30_HUMAN	SMNDC1	1	1	94000	0.000414				sp|Q7L2E3|DHX30_HUMAN	DHX30	1	1	2600	3.15e-05			sp|Q16650|TBR1_HUMAN	TBR1	1	1	36000	0.000576		sp|P35244|RFA3_HUMAN
																	sp|O76003|GLRX3_HUMAN	GLRX3	1	1	11000	7.94e-05			sp|Q9UBJ2|ABCD2_HUMAN	ABCD2	1	1	120000	0.000527				sp|Q9Y6G9|DC1L1_HUMAN	DYNC1LI1	1	1	32000	0.000389			tr|B3KUE6|B3KUE6_HUMAN		1	1	60000	0.000971		sp|Q8TEX9|IPO4_HUMAN
																	sp|Q9Y2X3|NOP58_HUMAN	NOP58	1	1	27000	0.000195			sp|P49757|NUMB_HUMAN	NUMB	1	1	55000	0.000243				sp|P61962|DCAF7_HUMAN	DCAF7	1	1	48000	0.000591			sp|P62273|RS29_HUMAN	RPS29	1	1	53000	0.000859		sp|Q7L3T8|SYPM_HUMAN
																	sp|P60228|EIF3E_HUMAN	EIF3E	1	1	33000	0.000244			sp|Q8WXE9|STON2_HUMAN	STON2	1	1	99000	0.000436				sp|Q7Z3V4|UBE3B_HUMAN	UBE3B	1	1	40000	0.000495			sp|Q9UJX3|APC7_HUMAN	ANAPC7	1	1	16000	0.000252		sp|Q15019|SEPT2_HUMAN
																	sp|Q86VU5|CMTD1_HUMAN	COMTD1	1	1	36000	0.000263			sp|O75396|SC22B_HUMAN	SEC22B	1	1	40000	0.000176				sp|P32969|RL9_HUMAN	RPL9	1	1	51000	0.00062			sp|Q86T03|TM55B_HUMAN	TMEM55B	1	1	59000	0.000956		sp|Q93063|EXT2_HUMAN
																	sp|P56589|PEX3_HUMAN	PEX3	1	1	200000	0.00144			sp|Q9H2V7|SPNS1_HUMAN	SPNS1	1	1	59000	0.000258				sp|P09234|RU1C_HUMAN	SNRPC	1	1	53000	0.000649			sp|Q9Y2R0|COA3_HUMAN	COA3	1	1	110000	0.00178		sp|P23921|RIR1_HUMAN
																	sp|P07737|PROF1_HUMAN	PFN1	1	1	53000	0.000389			sp|Q7L5D6|GET4_HUMAN	GET4	1	1	45000	0.000199				sp|Q9H0E2|TOLIP_HUMAN	TOLLIP	1	1	58000	0.000708			sp|Q8NHS0|DNJB8_HUMAN	DNAJB8	1	1	79000	0.00128		sp|O75695|XRP2_HUMAN
																	sp|P06744|G6PI_HUMAN	GPI	1	1	150000	0.00108			sp|P42766|RL35_HUMAN	RPL35	1	1	110000	0.000466				sp|Q8N6L1|KTAP2_HUMAN	KRTCAP2	1	1	38000	0.000465			sp|Q9UQE7|SMC3_HUMAN	SMC3	1	1	19000	0.000303		sp|Q9Y639|NPTN_HUMAN
																	sp|Q6P3W7|SCYL2_HUMAN	SCYL2	1	1	27000	0.000196			sp|P83731|RL24_HUMAN	RPL24	1	1	150000	0.000666				sp|Q9BSK2|S2533_HUMAN	SLC25A33	1	1	100000	0.00125			sp|Q96QR8|PURB_HUMAN	PURB	1	1	40000	0.000638		sp|Q9BU61|NDUF3_HUMAN
																	sp|Q9BVG4|PBDC1_HUMAN	PBDC1	1	1	36000	0.000266			tr|E9PIE4|E9PIE4_HUMAN	MTCH2	1	1	57000	0.000249				KV2A7_MOUSE		1	1	930000	0.0114			sp|P62070|RRAS2_HUMAN	RRAS2	1	1	26000	0.000417		sp|P24468|COT2_HUMAN
																	sp|Q9Y5Y9|SCNAA_HUMAN	SCN10A	1	1	57000	0.000414			sp|Q16342|PDCD2_HUMAN	PDCD2	1	1	46000	0.0002				sp|Q8N490|PNKD_HUMAN	PNKD	1	1	97000	0.00119			sp|Q96CX2|KCD12_HUMAN	KCTD12	1	1	38000	0.000612		sp|Q96QR8|PURB_HUMAN
																	tr|B3KUE6|B3KUE6_HUMAN		1	1	45000	0.000329			sp|Q8IWC1|MA7D3_HUMAN	MAP7D3	1	1	20000	8.8e-05				sp|P31153|METK2_HUMAN	MAT2A	1	1	69000	0.000848			sp|P61353|RL27_HUMAN	RPL27	1	1	290000	0.00466		sp|Q9Y5S9|RBM8A_HUMAN
																	sp|P35611|ADDA_HUMAN	ADD1	1	1	23000	0.000166			sp|Q01650|LAT1_HUMAN	SLC7A5	1	1	31000	0.000135				sp|Q9UKX7|NUP50_HUMAN	NUP50	1	1	34000	0.00042			sp|P50502|F10A1_HUMAN	ST13	1	1	50000	0.000808		sp|P51532|SMCA4_HUMAN
																	sp|Q9BUN8|DERL1_HUMAN	DERL1	1	1	550000	0.00404			tr|B3KUE6|B3KUE6_HUMAN		1	1	84000	0.000368				sp|P0DI83|NARR_HUMAN	RAB34	1	1	14000	0.000166			sp|Q9BY32|ITPA_HUMAN	ITPA	1	1	29000	0.000472		sp|Q86V81|THOC4_HUMAN
																	sp|P39019|RS19_HUMAN	RPS19	1	1	40000	0.000292			sp|P30048|PRDX3_HUMAN	PRDX3	1	1	53000	0.000234				sp|Q07157|ZO1_HUMAN	TJP1	1	1	17000	0.000206			sp|P20340|RAB6A_HUMAN	RAB6A	1	1	60000	0.000969		sp|Q9BVP2|GNL3_HUMAN
																	sp|Q04206|TF65_HUMAN	RELA	1	1	29000	0.000214			sp|Q9UHA4|LTOR3_HUMAN	LAMTOR3	1	1	66000	0.000291				sp|O43264|ZW10_HUMAN	ZW10	1	1	19000	0.000233			sp|P49591|SYSC_HUMAN	SARS	1	1	48000	0.000771		sp|P51858|HDGF_HUMAN
																	sp|Q8TBP6|S2540_HUMAN	SLC25A40	1	1	20000	0.000147			sp|Q9BPX3|CND3_HUMAN	NCAPG	1	1	44000	0.000195				sp|P55735|SEC13_HUMAN	SEC13	1	1	610000	0.00753			sp|Q9UHQ9|NB5R1_HUMAN	CYB5R1	1	1	50000	0.000816		sp|Q15907|RB11B_HUMAN
																	sp|Q96J01|THOC3_HUMAN	THOC3	1	1	28000	0.000202			sp|P62070|RRAS2_HUMAN	RRAS2	1	1	65000	0.000286				sp|Q9Y657|SPIN1_HUMAN	SPIN1	1	1	36000	0.000446			sp|Q5JNZ5|RS26L_HUMAN	RPS26P11	1	1	120000	0.00195		sp|Q9BUA3|CK084_HUMAN
																	sp|P09669|COX6C_HUMAN	COX6C	1	1	20000	0.000146			sp|Q6NVV1|R13P3_HUMAN	RPL13AP3	1	1	92000	0.000403				sp|O00469|PLOD2_HUMAN	PLOD2	1	1	39000	0.000478			sp|O43707|ACTN4_HUMAN	ACTN4	1	1	26000	0.000427		sp|Q9NW64|RBM22_HUMAN
																	sp|O60573|IF4E2_HUMAN	EIF4E2	1	1	14000	0.000101			sp|Q00587|BORG5_HUMAN	CDC42EP1	1	1	62000	0.000272				sp|Q7Z3B4|NUP54_HUMAN	NUP54	1	1	30000	0.000364			sp|P52294|IMA5_HUMAN	KPNA1	1	1	230000	0.00379		sp|P00505|AATM_HUMAN
																	sp|Q96FW1|OTUB1_HUMAN	OTUB1	1	1	27000	0.000196			sp|Q9Y3B7|RM11_HUMAN	MRPL11	1	1	43000	0.00019				sp|Q8N0X7|SPG20_HUMAN	SPG20	1	1	30000	0.000369			sp|Q71RC2|LARP4_HUMAN	LARP4	1	1	21000	0.00034		sp|Q96QF0|RAB3I_HUMAN
																	sp|O95825|QORL1_HUMAN	CRYZL1	1	1	190000	0.00136			tr|B7Z8Y3|B7Z8Y3_HUMAN		1	1	39000	0.000169				sp|P25445|TNR6_HUMAN	FAS	1	1	47000	0.000576			sp|Q9NYK5|RM39_HUMAN	MRPL39	1	1	30000	0.000483		sp|P42025|ACTY_HUMAN
																	sp|Q9BQ95|ECSIT_HUMAN	ECSIT	1	1	9900	7.27e-05			sp|O14681|EI24_HUMAN	EI24	1	1	160000	0.000712				sp|Q9NP97|DLRB1_HUMAN	DYNLRB1	1	1	23000	0.000281			sp|P13995|MTDC_HUMAN	MTHFD2	1	1	41000	0.000659		sp|P28482|MK01_HUMAN
																	sp|O75190|DNJB6_HUMAN	DNAJB6	1	1	37000	0.000269			sp|P18621|RL17_HUMAN	RPL17	1	1	90000	0.000394				sp|Q13451|FKBP5_HUMAN	FKBP5	1	1	36000	0.000448			sp|P20020|AT2B1_HUMAN	ATP2B1	1	1	27000	0.000431		sp|Q96FW1|OTUB1_HUMAN
																	sp|Q9NRW7|VPS45_HUMAN	VPS45	1	1	23000	0.000167			sp|P62273|RS29_HUMAN	RPS29	1	1	41000	0.000179				sp|Q5HYI8|RABL3_HUMAN	RABL3	1	1	11000	0.000139			sp|P63167|DYL1_HUMAN	DYNLL1	1	1	54000	0.000873		sp|Q96QK1|VPS35_HUMAN
																	sp|O14757|CHK1_HUMAN	CHEK1	1	1	24000	0.000179			sp|Q00526|CDK3_HUMAN	CDK3	1	1	38000	0.000167				sp|P04049|RAF1_HUMAN	RAF1	1	1	20000	0.000243			sp|Q8WVC6|DCAKD_HUMAN	DCAKD	1	1	90000	0.00145		sp|P36551|HEM6_HUMAN
																	sp|P56385|ATP5I_HUMAN	ATP5I	1	1	160000	0.0012			sp|Q2TAL8|QRIC1_HUMAN	QRICH1	1	1	27000	0.000118				sp|O95782|AP2A1_HUMAN	AP2A1	1	1	9900	0.000121			sp|Q9UJ14|GGT7_HUMAN	GGT7	1	1	14000	0.000227		sp|Q13526|PIN1_HUMAN
																	tr|E9PIE4|E9PIE4_HUMAN	MTCH2	1	1	35000	0.000256			sp|Q9Y6J9|TAF6L_HUMAN	TAF6L	1	1	34000	0.00015				sp|Q3SXY8|AR13B_HUMAN	ARL13B	1	1	12000	0.000141			sp|Q9NPF5|DMAP1_HUMAN	DMAP1	1	1	86000	0.00139		sp|Q09161|NCBP1_HUMAN
																	sp|Q6ZXV5|TMTC3_HUMAN	TMTC3	1	1	22000	0.000162			sp|P62241|RS8_HUMAN	RPS8	1	1	110000	0.000463				sp|Q5BJD5|TM41B_HUMAN	TMEM41B	1	1	99000	0.00122			sp|Q13418|ILK_HUMAN	ILK	1	1	28000	0.000446		sp|Q6IAA8|LTOR1_HUMAN
																	sp|P60059|SC61G_HUMAN	SEC61G	1	1	98000	0.000715			sp|Q9UQR0|SCML2_HUMAN	SCML2	1	1	38000	0.000167				sp|Q9H8H0|NOL11_HUMAN	NOL11	1	1	25000	0.000312			sp|Q96KR1|ZFR_HUMAN	ZFR	1	1	48000	0.000775		sp|Q6SPF0|SAMD1_HUMAN
																									sp|P49959|MRE11_HUMAN	MRE11	1	1	79000	0.000345				sp|P62266|RS23_HUMAN	RPS23	1	1	110000	0.00133			sp|P29992|GNA11_HUMAN	GNA11	1	1	17000	0.000282		sp|P98172|EFNB1_HUMAN
																									sp|Q9BZF1|OSBL8_HUMAN	OSBPL8	1	1	57000	0.000251				sp|O94906|PRP6_HUMAN	PRPF6	1	1	67000	0.00082			sp|Q9UBK9|UXT_HUMAN	UXT	1	1	22000	0.000351		sp|P43686|PRS6B_HUMAN
																									sp|O75131|CPNE3_HUMAN	CPNE3	1	1	30000	0.00013				sp|O75477|ERLN1_HUMAN	ERLIN1	1	1	48000	0.000595			sp|Q9BVV7|TIM21_HUMAN	TIMM21	1	1	61000	0.000981		sp|P02786|TFR1_HUMAN
																									sp|Q8TF09|DLRB2_HUMAN	DYNLRB2	1	1	100000	0.000446				tr|D3YTI2|D3YTI2_HUMAN	ACP1	1	1	13000	0.000166			sp|Q99459|CDC5L_HUMAN	CDC5L	1	1	16000	0.000262		sp|Q13190|STX5_HUMAN
																									sp|O95202|LETM1_HUMAN	LETM1	1	1	25000	0.000111				sp|A6NHL2|TBAL3_HUMAN	TUBAL3	1	1	50000	0.000619			sp|Q5VT52|RPRD2_HUMAN	RPRD2	1	1	12000	0.000191		sp|Q9UG56|PISD_HUMAN
																									sp|Q93079|H2B1H_HUMAN	HIST1H2BH	1	1	120000	0.000523				sp|Q9NSE4|SYIM_HUMAN	IARS2	1	1	15000	0.000186			sp|Q99624|S38A3_HUMAN	SLC38A3	1	1	350000	0.00566		sp|O96011|PX11B_HUMAN
																									sp|P62899|RL31_HUMAN	RPL31	1	1	110000	0.000497				sp|Q96JJ7|TMX3_HUMAN	TMX3	1	1	69000	0.000848										sp|P31939|PUR9_HUMAN
																									sp|Q96I59|SYNM_HUMAN	NARS2	1	1	41000	0.000179				sp|P84095|RHOG_HUMAN	RHOG	1	1	25000	0.000301										sp|Q14964|RB39A_HUMAN
																									sp|P50213|IDH3A_HUMAN	IDH3A	1	1	64000	0.000282				sp|Q9Y5P6|GMPPB_HUMAN	GMPPB	1	1	91000	0.00111										sp|P19784|CSK22_HUMAN
																									sp|P60059|SC61G_HUMAN	SEC61G	1	1	99000	0.000434				sp|Q9UJ41|RABX5_HUMAN	RABGEF1	1	1	11000	0.000136										sp|P19387|RPB3_HUMAN
																									sp|Q9NRN7|ADPPT_HUMAN	AASDHPPT	1	1	46000	0.000203				sp|O00487|PSDE_HUMAN	PSMD14	1	1	77000	0.000944										sp|P07741|APT_HUMAN
																									sp|O60488|ACSL4_HUMAN	ACSL4	1	1	39000	0.000172				sp|O15042|SR140_HUMAN	U2SURP	1	1	46000	0.000565										sp|O75351|VPS4B_HUMAN
																									sp|P20339|RAB5A_HUMAN	RAB5A	1	1	46000	0.000201				sp|O00299|CLIC1_HUMAN	CLIC1	1	1	25000	0.000313										sp|O00461|GOLI4_HUMAN
																									sp|P62917|RL8_HUMAN	RPL8	1	1	95000	0.000417				sp|Q9UBI6|GBG12_HUMAN	GNG12	1	1	130000	0.00163										sp|Q96BW9|TAM41_HUMAN
																									sp|P52429|DGKE_HUMAN	DGKE	1	1	50000	0.000219				sp|Q9Y287|ITM2B_HUMAN	ITM2B	1	1	14000	0.000174										sp|Q9H0E2|TOLIP_HUMAN
																									sp|Q9UNX3|RL26L_HUMAN	RPL26L1	1	1	84000	0.00037				sp|O43583|DENR_HUMAN	DENR	1	1	55000	0.00068										sp|P51398|RT29_HUMAN
																									sp|P56385|ATP5I_HUMAN	ATP5I	1	1	260000	0.00114				sp|Q8N4L2|TM55A_HUMAN	TMEM55A	1	1	78000	0.000958										sp|P82673|RT35_HUMAN
																									sp|P60228|EIF3E_HUMAN	EIF3E	1	1	42000	0.000185				sp|Q9P2W9|STX18_HUMAN	STX18	1	1	17000	0.000202										sp|P01876|IGHA1_HUMAN
																									sp|Q9Y619|ORNT1_HUMAN	SLC25A15	1	1	100000	0.000437				sp|O00743|PPP6_HUMAN	PPP6C	1	1	16000	0.000201										sp|Q9ULV0|MYO5B_HUMAN
																																		sp|Q13131|AAPK1_HUMAN	PRKAA1	1	1	66000	0.000808										tr|A0A1B0GVI3|A0A1B0GVI3_HUMAN
																																		sp|Q13724|MOGS_HUMAN	MOGS	1	1	24000	0.000293										sp|Q9NTJ3|SMC4_HUMAN
																																		sp|P51114|FXR1_HUMAN	FXR1	1	1	39000	0.000483										sp|P17706|PTN2_HUMAN
																																		sp|Q9GZV4|IF5A2_HUMAN	EIF5A2	1	1	48000	0.000595										sp|Q9BV44|THUM3_HUMAN
																																		tr|A0A024RBS1|A0A024RBS1_HUMAN	GCN1L1	1	1	62000	0.000763										sp|Q14690|RRP5_HUMAN
																																		sp|Q13885|TBB2A_HUMAN	TUBB2A	1	1	200000	0.00241										sp|Q5JTZ9|SYAM_HUMAN
																																		sp|Q99497|PARK7_HUMAN	PARK7	1	1	52000	0.000637										sp|Q9P2R7|SUCB1_HUMAN
																																		sp|P61011|SRP54_HUMAN	SRP54	1	1	23000	0.000278										sp|Q9UKV3|ACINU_HUMAN
																																		sp|Q9P0I2|EMC3_HUMAN	EMC3	1	1	26000	0.000321										sp|P23458|JAK1_HUMAN
																																		sp|Q96IX5|USMG5_HUMAN	USMG5	1	1	310000	0.00384										sp|O60825|F262_HUMAN
																																		sp|P06241|FYN_HUMAN	FYN	1	1	87000	0.00107										sp|P08133|ANXA6_HUMAN
																																		sp|Q9BTA9|WAC_HUMAN	WAC	1	1	21000	0.000252										sp|Q8IXB1|DJC10_HUMAN
																																		sp|Q13616|CUL1_HUMAN	CUL1	1	1	36000	0.000439										sp|Q6PKG0|LARP1_HUMAN
																																		sp|Q99733|NP1L4_HUMAN	NAP1L4	1	1	110000	0.00139										sp|A3KMH1|VWA8_HUMAN
																																		sp|Q8TBP6|S2540_HUMAN	SLC25A40	1	1	22000	0.000264										sp|P20020|AT2B1_HUMAN
																																		sp|O76094|SRP72_HUMAN	SRP72	1	1	24000	0.0003										sp|P38606|VATA_HUMAN
																																		sp|O95168|NDUB4_HUMAN	NDUFB4	1	1	38000	0.000472										sp|Q13242|SRSF9_HUMAN
																																		sp|P52429|DGKE_HUMAN	DGKE	1	1	76000	0.000937										sp|Q14134|TRI29_HUMAN
																																		sp|P13674|P4HA1_HUMAN	P4HA1	1	1	42000	0.000512										sp|Q01469|FABP5_HUMAN
																																		sp|Q9BXW7|HDHD5_HUMAN	HDHD5	1	1	42000	0.000517										sp|Q8NBU5|ATAD1_HUMAN
																																		sp|P61289|PSME3_HUMAN	PSME3	1	1	36000	0.000441										sp|Q15424|SAFB1_HUMAN
																																		sp|O75340|PDCD6_HUMAN	PDCD6	1	1	39000	0.000478										sp|P07384|CAN1_HUMAN
																																		sp|Q9UI30|TR112_HUMAN	TRMT112	1	1	45000	0.000548										sp|P55081|MFAP1_HUMAN
																																		sp|Q6PIW4|FIGL1_HUMAN	FIGNL1	1	1	150000	0.00179										sp|Q13330|MTA1_HUMAN
																																		sp|Q9NR50|EI2BG_HUMAN	EIF2B3	1	1	33000	0.000399										sp|Q15436|SC23A_HUMAN
																																		sp|Q2TAL8|QRIC1_HUMAN	QRICH1	1	1	20000	0.000239										sp|P11171|41_HUMAN
																																		sp|Q9NTX5|ECHD1_HUMAN	ECHDC1	1	1	13000	0.000156										sp|Q9UJW0|DCTN4_HUMAN
																																		sp|Q9BTE3|MCMBP_HUMAN	MCMBP	1	1	32000	0.000397										sp|Q9Y314|NOSIP_HUMAN
																																		sp|Q96DA6|TIM14_HUMAN	DNAJC19	1	1	63000	0.000778										sp|Q92817|EVPL_HUMAN
																																		sp|P58004|SESN2_HUMAN	SESN2	1	1	19000	0.000236										sp|P82930|RT34_HUMAN
																																		sp|O00567|NOP56_HUMAN	NOP56	1	1	46000	0.000562										sp|P11216|PYGB_HUMAN
																																		sp|Q9UDX5|MTFP1_HUMAN	MTFP1	1	1	47000	0.000578										sp|P04040|CATA_HUMAN
																																		sp|O60333|KIF1B_HUMAN	KIF1B	1	1	24000	0.000296										sp|Q9Y2R9|RT07_HUMAN
																																		sp|Q96P70|IPO9_HUMAN	IPO9	1	1	21000	0.000253										sp|P78344|IF4G2_HUMAN
																																		sp|Q9BVK6|TMED9_HUMAN	TMED9	1	1	77000	0.000945										sp|Q14254|FLOT2_HUMAN
																																		sp|Q92769|HDAC2_HUMAN	HDAC2	1	1	130000	0.00156										sp|Q9Y5B9|SP16H_HUMAN
																																		sp|P23526|SAHH_HUMAN	AHCY	1	1	46000	0.00056										sp|P45974|UBP5_HUMAN
																																		sp|P13929|ENOB_HUMAN	ENO3	1	1	22000	0.00027										sp|Q9NZV5|SELN_HUMAN
																																		sp|P47914|RL29_HUMAN	RPL29	1	1	47000	0.000572										sp|O95793|STAU1_HUMAN
																																		sp|P49721|PSB2_HUMAN	PSMB2	1	1	21000	0.000259										sp|O60508|PRP17_HUMAN
																																		sp|Q9H3N1|TMX1_HUMAN	TMX1	1	1	83000	0.00102										sp|Q15417|CNN3_HUMAN
																																		sp|Q99943|PLCA_HUMAN	AGPAT1	1	1	47000	0.000574										sp|A8MWD9|RUXGL_HUMAN
																																		sp|Q9UPN6|SCAF8_HUMAN	SCAF8	1	1	28000	0.000344										sp|Q52LJ0|FA98B_HUMAN
																																		sp|P63096|GNAI1_HUMAN	GNAI1	1	1	120000	0.00147										sp|Q9H0D6|XRN2_HUMAN
																																		sp|Q01650|LAT1_HUMAN	SLC7A5	1	1	38000	0.000462										sp|O43172|PRP4_HUMAN
																																		sp|Q96AD5|PLPL2_HUMAN	PNPLA2	1	1	24000	0.000295										sp|Q96EY7|PTCD3_HUMAN
																																		sp|Q8WXE9|STON2_HUMAN	STON2	1	1	58000	0.000714										sp|Q14568|HS902_HUMAN
																																		sp|P16298|PP2BB_HUMAN	PPP3CB	1	1	42000	0.00051										sp|P46783|RS10_HUMAN
																																		sp|P04075|ALDOA_HUMAN	ALDOA	1	1	76000	0.000929										sp|P13929|ENOB_HUMAN
																																		sp|Q8TF09|DLRB2_HUMAN	DYNLRB2	1	1	84000	0.00103										sp|P04004|VTNC_HUMAN
																																		tr|D2CVN5|D2CVN5_HUMAN	AIP	1	1	62000	0.000765										sp|P09972|ALDOC_HUMAN
																																		sp|Q9UJ14|GGT7_HUMAN	GGT7	1	1	32000	0.000388										sp|Q13501|SQSTM_HUMAN
																																		sp|Q96A65|EXOC4_HUMAN	EXOC4	1	1	27000	0.00033										KV2A7_MOUSE
																																		sp|P20340|RAB6A_HUMAN	RAB6A	1	1	53000	0.000651										sp|Q96EE3|SEH1_HUMAN
																																		sp|Q9NZB2|F120A_HUMAN	FAM120A	1	1	34000	0.000417										sp|Q92526|TCPW_HUMAN
																																		sp|Q8IZ07|AN13A_HUMAN	ANKRD13A	1	1	24000	0.00029										sp|P18621|RL17_HUMAN
																																		sp|P68366|TBA4A_HUMAN	TUBA4A	1	1	69000	0.000842										sp|Q9NZ45|CISD1_HUMAN
																																		sp|O95202|LETM1_HUMAN	LETM1	1	1	30000	0.000365										sp|Q92769|HDAC2_HUMAN
																																		tr|B2RC06|B2RC06_HUMAN		1	1	43000	0.000526										sp|Q70CQ3|UBP30_HUMAN
																																		sp|P67775|PP2AA_HUMAN	PPP2CA	1	1	64000	0.000781										sp|Q96C36|P5CR2_HUMAN
																																		sp|Q04206|TF65_HUMAN	RELA	1	1	52000	0.000637										sp|P62306|RUXF_HUMAN
																																		sp|P60981|DEST_HUMAN	DSTN	1	1	100000	0.00124										sp|P62266|RS23_HUMAN
																																		sp|O60568|PLOD3_HUMAN	PLOD3	1	1	31000	0.00038										sp|P61962|DCAF7_HUMAN
																																		sp|Q86V85|GP180_HUMAN	GPR180	1	1	26000	0.00032										sp|O60841|IF2P_HUMAN
																																		sp|Q96KR1|ZFR_HUMAN	ZFR	1	1	45000	0.00055										sp|P61009|SPCS3_HUMAN
																																		sp|P60059|SC61G_HUMAN	SEC61G	1	1	84000	0.00103										sp|Q9Y2J2|E41L3_HUMAN
																																		sp|P98173|FAM3A_HUMAN	FAM3A	1	1	10000	0.000129										sp|P29803|ODPAT_HUMAN
																																		sp|Q6UXV4|MIC27_HUMAN	APOOL	1	1	98000	0.0012										sp|P21108|PRPS3_HUMAN
																																		sp|Q9UNN5|FAF1_HUMAN	FAF1	1	1	37000	0.000457										sp|Q9Y3D7|TIM16_HUMAN
																																		sp|Q96PU8|QKI_HUMAN	QKI	1	1	56000	0.000683										sp|P0DN79|CBSL_HUMAN
																																		sp|Q8NC54|KCT2_HUMAN	KCT2	1	1	58000	0.000712										sp|Q13151|ROA0_HUMAN
																																		sp|O75190|DNJB6_HUMAN	DNAJB6	1	1	40000	0.000491										sp|P31930|QCR1_HUMAN
																																		sp|O76003|GLRX3_HUMAN	GLRX3	1	1	20000	0.000239										sp|P56545|CTBP2_HUMAN
																																		sp|Q14738|2A5D_HUMAN	PPP2R5D	1	1	110000	0.0013										sp|Q13509|TBB3_HUMAN
																																		sp|O00161|SNP23_HUMAN	SNAP23	1	1	43000	0.000526										sp|Q9BZE1|RM37_HUMAN
																																		sp|Q01844|EWS_HUMAN	EWSR1	1	1	20000	0.000247										sp|Q15517|CDSN_HUMAN
																																		sp|Q9BRX8|F213A_HUMAN	FAM213A	1	1	24000	0.0003										sp|Q71DI3|H32_HUMAN
																																		sp|Q9BVG4|PBDC1_HUMAN	PBDC1	1	1	86000	0.00105										sp|Q8TB36|GDAP1_HUMAN
																																		tr|M0R2S1|M0R2S1_HUMAN	UBA52	1	1	280000	0.00337										sp|P13861|KAP2_HUMAN
																																		sp|A8MWD9|RUXGL_HUMAN	SNRPGP15	1	1	38000	0.000466										sp|P63220|RS21_HUMAN
																																		sp|P33897|ABCD1_HUMAN	ABCD1	1	1	56000	0.000692										sp|P63096|GNAI1_HUMAN
																																		sp|Q06210|GFPT1_HUMAN	GFPT1	1	1	18000	0.000224										sp|Q9NX63|MIC19_HUMAN
																																		sp|Q8TED0|UTP15_HUMAN	UTP15	1	1	15000	0.000184										sp|P05387|RLA2_HUMAN
																																		sp|Q9BU02|THTPA_HUMAN	THTPA	1	1	28000	0.000347										sp|P52565|GDIR1_HUMAN
																																		sp|Q8N5G0|SMI20_HUMAN	SMIM20	1	1	36000	0.000444										sp|P61981|1433G_HUMAN
																																		sp|P18621|RL17_HUMAN	RPL17	1	1	76000	0.000938										sp|Q9H3K6|BOLA2_HUMAN
																																		sp|O00154|BACH_HUMAN	ACOT7	1	1	44000	0.000534										sp|P08579|RU2B_HUMAN
																																		sp|O14681|EI24_HUMAN	EI24	1	1	79000	0.000971										sp|O00170|AIP_HUMAN
																																		sp|O00217|NDUS8_HUMAN	NDUFS8	1	1	61000	0.000744										sp|O43670|ZN207_HUMAN
																																		sp|Q15392|DHC24_HUMAN	DHCR24	1	1	94000	0.00116										sp|Q13642|FHL1_HUMAN
																																		sp|Q9NZL4|HPBP1_HUMAN	HSPBP1	1	1	20000	0.000251										sp|O14880|MGST3_HUMAN
																																		sp|Q16186|ADRM1_HUMAN	ADRM1	1	1	66000	0.00081										sp|O14828|SCAM3_HUMAN
																																		sp|P25686|DNJB2_HUMAN	DNAJB2	1	1	35000	0.000436										sp|Q5HYK3|COQ5_HUMAN
																																		sp|Q8TEM1|PO210_HUMAN	NUP210	1	1	40000	0.000491										sp|Q8IUX1|T126B_HUMAN
																																		sp|Q8IZ69|TRM2A_HUMAN	TRMT2A	1	1	12000	0.000145										sp|Q9UDW1|QCR9_HUMAN
																																		sp|Q9NRX1|PNO1_HUMAN	PNO1	1	1	18000	0.000225										sp|P46020|KPB1_HUMAN
																																		sp|Q9UHA4|LTOR3_HUMAN	LAMTOR3	1	1	29000	0.000351										sp|Q8N1G4|LRC47_HUMAN
																																		sp|O14975|S27A2_HUMAN	SLC27A2	1	1	27000	0.000329										sp|P36957|ODO2_HUMAN
																																		sp|Q8WVC0|LEO1_HUMAN	LEO1	1	1	16000	0.000197										sp|Q96H55|MYO19_HUMAN
																																		sp|Q96EL3|RM53_HUMAN	MRPL53	1	1	92000	0.00113										sp|Q3MHD2|LSM12_HUMAN
																																		sp|Q00013|EM55_HUMAN	MPP1	1	1	32000	0.000391										sp|Q96PU8|QKI_HUMAN
																																		sp|O43347|MSI1H_HUMAN	MSI1	1	1	27000	0.000328										sp|Q13232|NDK3_HUMAN
																																		sp|P48735|IDHP_HUMAN	IDH2	1	1	36000	0.000436										sp|Q86U42|PABP2_HUMAN
																																		sp|O60641|AP180_HUMAN	SNAP91	1	1	15000	0.000189										sp|Q06265|EXOS9_HUMAN
																																		sp|Q71UI9|H2AV_HUMAN	H2AFV	1	1	61000	0.000746										sp|P13489|RINI_HUMAN
																																		sp|Q9H3H9|TCAL2_HUMAN	TCEAL2	1	1	120000	0.00146										sp|Q7Z7H8|RM10_HUMAN
																																		sp|P52948|NUP98_HUMAN	NUP98	1	1	12000	0.000153										sp|P46776|RL27A_HUMAN
																																		sp|Q13247|SRSF6_HUMAN	SRSF6	1	1	70000	0.000855										sp|P42766|RL35_HUMAN
																																		sp|P46779|RL28_HUMAN	RPL28	1	1	72000	0.000883										sp|P46779|RL28_HUMAN
																																		sp|Q8N5K1|CISD2_HUMAN	CISD2	1	1	82000	0.00101										sp|Q01105|SET_HUMAN
																																		sp|P62304|RUXE_HUMAN	SNRPE	1	1	45000	0.000547										sp|Q9BT22|ALG1_HUMAN
																																		sp|P62899|RL31_HUMAN	RPL31	1	1	79000	0.000964										sp|Q9H0P0|5NT3A_HUMAN
																																		sp|P08631|HCK_HUMAN	HCK	1	1	32000	0.000389										sp|Q9UBQ7|GRHPR_HUMAN
																																		sp|P13473|LAMP2_HUMAN	LAMP2	1	1	40000	0.000491										sp|O43747|AP1G1_HUMAN
																																		sp|Q16650|TBR1_HUMAN	TBR1	1	1	48000	0.000584										sp|Q15120|PDK3_HUMAN
																																		sp|P42766|RL35_HUMAN	RPL35	1	1	90000	0.00111										sp|Q04917|1433F_HUMAN
																																		sp|Q16629|SRSF7_HUMAN	SRSF7	1	1	35000	0.000428										sp|Q9H2V7|SPNS1_HUMAN
																																		sp|Q7Z4Q2|HEAT3_HUMAN	HEATR3	1	1	22000	0.000275										sp|P43246|MSH2_HUMAN
																																		sp|P62273|RS29_HUMAN	RPS29	1	1	39000	0.000478										sp|Q9BPX3|CND3_HUMAN
																																		sp|Q9NYL9|TMOD3_HUMAN	TMOD3	1	1	68000	0.000837										sp|P50502|F10A1_HUMAN
																																		sp|Q71DI3|H32_HUMAN	HIST2H3A	1	1	160000	0.00198										sp|P54619|AAKG1_HUMAN
																																		sp|Q9NUQ2|PLCE_HUMAN	AGPAT5	1	1	42000	0.00051										sp|Q71UM5|RS27L_HUMAN
																																		sp|Q9UBJ2|ABCD2_HUMAN	ABCD2	1	1	30000	0.000367										sp|Q8N490|PNKD_HUMAN
																																		sp|P30566|PUR8_HUMAN	ADSL	1	1	27000	0.000333										sp|Q9UBI6|GBG12_HUMAN
																																		sp|P19387|RPB3_HUMAN	POLR2C	1	1	32000	0.000387										sp|O60831|PRAF2_HUMAN
																																		sp|Q16563|SYPL1_HUMAN	SYPL1	1	1	65000	0.000799										sp|Q5JTV8|TOIP1_HUMAN
																																		sp|P09669|COX6C_HUMAN	COX6C	1	1	29000	0.000354										sp|Q9BY32|ITPA_HUMAN
																																		sp|B0FP48|UPK3L_HUMAN	UPK3BL	1	1	28000	0.000338										sp|P0DOY2|IGLC2_HUMAN
																																		sp|O15160|RPAC1_HUMAN	POLR1C	1	1	17000	0.000212										sp|Q9NR31|SAR1A_HUMAN
																																		sp|Q93079|H2B1H_HUMAN	HIST1H2BH	1	1	63000	0.000768										sp|P28072|PSB6_HUMAN
																																		sp|Q9UDW1|QCR9_HUMAN	UQCR10	1	1	48000	0.000592										sp|Q9NPF4|OSGEP_HUMAN
																																		sp|P61619|S61A1_HUMAN	SEC61A1	1	1	170000	0.00206										sp|Q9NPF5|DMAP1_HUMAN
																																		sp|P23284|PPIB_HUMAN	PPIB	1	1	79000	0.000965										sp|Q9BVG4|PBDC1_HUMAN
																																		sp|P05455|LA_HUMAN	SSB	1	1	38000	0.000462										sp|P63167|DYL1_HUMAN
																																		sp|P53992|SC24C_HUMAN	SEC24C	1	1	33000	0.000409										sp|P60468|SC61B_HUMAN
																																		sp|P21108|PRPS3_HUMAN	PRPS1L1	1	1	110000	0.00137										sp|P51665|PSMD7_HUMAN
																																		sp|Q8NHS0|DNJB8_HUMAN	DNAJB8	1	1	120000	0.00142										sp|O14967|CLGN_HUMAN
																																		sp|O75695|XRP2_HUMAN	RP2	1	1	65000	0.000799										sp|Q9Y6Y0|NS1BP_HUMAN
																																		sp|P06733|ENOA_HUMAN	ENO1	1	1	99000	0.00121										sp|P12814|ACTN1_HUMAN
																																		sp|P56385|ATP5I_HUMAN	ATP5I	1	1	290000	0.00358										sp|Q16643|DREB_HUMAN
																																		sp|O15198|SMAD9_HUMAN	SMAD9	1	1	31000	0.000385										sp|O00422|SAP18_HUMAN
																																																	sp|Q96T17|MA7D2_HUMAN
																																																	sp|Q5BKZ1|ZN326_HUMAN
																																																	sp|Q86XL3|ANKL2_HUMAN
																																																	tr|B7ZAF6|B7ZAF6_HUMAN
																																																	sp|P26038|MOES_HUMAN
																																																	sp|P60604|UB2G2_HUMAN
																																																	sp|O43169|CYB5B_HUMAN
																																																	sp|Q13451|FKBP5_HUMAN
																																																	sp|Q9BQT8|ODC_HUMAN
																																																	sp|P17029|ZKSC1_HUMAN
																																																	sp|Q13257|MD2L1_HUMAN
																																																	sp|Q6NUM9|RETST_HUMAN
																																																	sp|P52429|DGKE_HUMAN
																																																	sp|Q14839|CHD4_HUMAN
																																																	sp|P49720|PSB3_HUMAN
																																																	sp|O76094|SRP72_HUMAN
																																																	sp|P04049|RAF1_HUMAN
																																																	sp|O43776|SYNC_HUMAN
																																																	sp|P28066|PSA5_HUMAN
																																																	sp|O95870|ABHGA_HUMAN
																																																	sp|P06396|GELS_HUMAN
																																																	sp|P68366|TBA4A_HUMAN
																																																	sp|O15120|PLCB_HUMAN
																																																	sp|O00469|PLOD2_HUMAN
																																																	sp|Q15555|MARE2_HUMAN
																																																	sp|P14314|GLU2B_HUMAN
																																																	sp|O75521|ECI2_HUMAN
																																																	sp|P01834|IGKC_HUMAN
																																																	sp|Q9NZB2|F120A_HUMAN
																																																	sp|Q9NYK5|RM39_HUMAN
																																																	sp|Q15042|RB3GP_HUMAN
																																																	sp|P60981|DEST_HUMAN
																																																	sp|Q86T03|TM55B_HUMAN
																																																	sp|P33176|KINH_HUMAN
																																																	sp|Q96C86|DCPS_HUMAN
																																																	sp|Q9BTE3|MCMBP_HUMAN
																																																	sp|P38117|ETFB_HUMAN
																																																	sp|O75940|SPF30_HUMAN
																																																	sp|Q8NBS9|TXND5_HUMAN
																																																	sp|Q9NVS9|PNPO_HUMAN
																																																	sp|P34896|GLYC_HUMAN
																																																	sp|O94766|B3GA3_HUMAN
																																																	sp|O94874|UFL1_HUMAN
																																																	sp|O95232|LC7L3_HUMAN
																																																	sp|Q13243|SRSF5_HUMAN
																																																	sp|Q6F5E8|CARL2_HUMAN
																																																	sp|Q8IYU8|MICU2_HUMAN
																																																	sp|Q16527|CSRP2_HUMAN
																																																	sp|Q9GZY8|MFF_HUMAN
																																																	sp|Q99798|ACON_HUMAN
																																																	sp|Q9NXK8|FXL12_HUMAN
																																																	sp|Q96IU4|ABHEB_HUMAN
																																																	sp|P09234|RU1C_HUMAN
																																																	sp|O00487|PSDE_HUMAN
																																																	sp|Q8IX01|SUGP2_HUMAN
																																																	sp|Q9Y5V3|MAGD1_HUMAN
																																																	sp|Q13595|TRA2A_HUMAN
																																																	sp|P46778|RL21_HUMAN
																																																	sp|O14523|C2C2L_HUMAN
																																																	sp|Q8IWC1|MA7D3_HUMAN
																																																	sp|Q92667|AKAP1_HUMAN
																																																	sp|P49593|PPM1F_HUMAN
																																																	sp|Q96BH1|RNF25_HUMAN
																																																	sp|Q9NX40|OCAD1_HUMAN
																																																	sp|P07099|HYEP_HUMAN
																																																	sp|Q9Y4W2|LAS1L_HUMAN
																																																	sp|P11908|PRPS2_HUMAN
																																																	sp|Q9HCS7|SYF1_HUMAN
																																																	sp|Q9UKK9|NUDT5_HUMAN
																																																	sp|P02748|CO9_HUMAN
																																																	sp|P16403|H12_HUMAN
																																																	sp|O60783|RT14_HUMAN
																																																	sp|Q8N5C8|TAB3_HUMAN
																																																	sp|O75223|GGCT_HUMAN
																																																	sp|O00629|IMA3_HUMAN
																																																	sp|Q9BQ95|ECSIT_HUMAN
																																																	sp|P49757|NUMB_HUMAN
																																																	sp|Q9Y5Q9|TF3C3_HUMAN
																																																	sp|Q9Y3B7|RM11_HUMAN
																																																	sp|P68402|PA1B2_HUMAN
																																																	sp|Q6UXV4|MIC27_HUMAN
																																																	sp|Q9NX58|LYAR_HUMAN
																																																	sp|Q9BZJ0|CRNL1_HUMAN
																																																	sp|Q14232|EI2BA_HUMAN
																																																	sp|Q7KZN9|COX15_HUMAN
																																																	sp|Q6PGP7|TTC37_HUMAN
																																																	sp|Q9H6S0|YTDC2_HUMAN
																																																	sp|Q9Y2Q9|RT28_HUMAN
																																																	sp|P52294|IMA5_HUMAN
																																																	sp|Q9H0W5|CCDC8_HUMAN
																																																	sp|Q13418|ILK_HUMAN
																																																	sp|Q9HCE1|MOV10_HUMAN
																																																	sp|Q9GZT3|SLIRP_HUMAN
																																																	sp|Q9Y6I9|TX264_HUMAN
																																																	sp|Q12996|CSTF3_HUMAN
																																																	sp|P11802|CDK4_HUMAN
																																																	sp|O95400|CD2B2_HUMAN
																																																	sp|P0DN76|U2AF5_HUMAN
																																																	sp|P62314|SMD1_HUMAN
																																																	sp|P50213|IDH3A_HUMAN
																																																	sp|Q8WVC6|DCAKD_HUMAN
																																																	sp|P25686|DNJB2_HUMAN
																																																	sp|Q9NRX1|PNO1_HUMAN
																																																	sp|Q9Y2H1|ST38L_HUMAN
																																																	sp|P01859|IGHG2_HUMAN
																																																	sp|P02679|FIBG_HUMAN
																																																	sp|P07197|NFM_HUMAN
																																																	sp|Q9NWK9|BCD1_HUMAN
																																																	sp|Q15428|SF3A2_HUMAN
																																																	sp|Q8TEY7|UBP33_HUMAN
																																																	sp|Q9BVI4|NOC4L_HUMAN
																																																	sp|P51531|SMCA2_HUMAN
																																																	sp|Q15008|PSMD6_HUMAN
																																																	sp|O96019|ACL6A_HUMAN
																																																	sp|Q13045|FLII_HUMAN
																																																	sp|Q96EK5|KBP_HUMAN
																																																	sp|P27482|CALL3_HUMAN
																																																	sp|Q05639|EF1A2_HUMAN
																																																	sp|P42765|THIM_HUMAN
																																																	sp|Q12797|ASPH_HUMAN
																																																	sp|P62341|SELT_HUMAN
																																																	sp|P0DOX7|IGK_HUMAN
																																																	sp|P20339|RAB5A_HUMAN
																																																	sp|Q9NXF1|TEX10_HUMAN
																																																	sp|Q53RT3|APRV1_HUMAN
																																																	sp|O00161|SNP23_HUMAN
																																																	sp|Q9H2D1|MFTC_HUMAN
																																																	sp|Q9H0X4|F234A_HUMAN
																																																	sp|Q6UN15|FIP1_HUMAN
																																																	sp|Q3V6T2|GRDN_HUMAN
																																																	sp|Q99700|ATX2_HUMAN
																																																	sp|P52756|RBM5_HUMAN
																																																	sp|Q9P0U3|SENP1_HUMAN
																																																	sp|Q9P1Y5|CAMP3_HUMAN
																																																	sp|Q9NTK5|OLA1_HUMAN
																																																	sp|P17655|CAN2_HUMAN
																																																	sp|O00567|NOP56_HUMAN
																																																	sp|Q6ZVX7|FBX50_HUMAN
																																																	sp|Q9BST9|RTKN_HUMAN
																																																	sp|Q96D46|NMD3_HUMAN
																																																	sp|P00491|PNPH_HUMAN
																																																	sp|Q99961|SH3G1_HUMAN
																																																	sp|O43521|B2L11_HUMAN
																																																	sp|Q14315|FLNC_HUMAN
																																																	sp|O15160|RPAC1_HUMAN
																																																	sp|O95563|MPC2_HUMAN
																																																	sp|Q9BZG1|RAB34_HUMAN
																																																	sp|P52790|HXK3_HUMAN
																																																	sp|Q8IVW6|ARI3B_HUMAN
																																																	sp|Q8TEM1|PO210_HUMAN
																																																	sp|P20618|PSB1_HUMAN
																																																	sp|P10768|ESTD_HUMAN
																																																	sp|O94991|SLIK5_HUMAN
																																																	sp|Q66K74|MAP1S_HUMAN
																																																	sp|Q9BW92|SYTM_HUMAN
																																																	sp|P46087|NOP2_HUMAN
																																																	sp|Q13459|MYO9B_HUMAN
																																																	sp|Q2TAA5|ALG11_HUMAN
																																																	sp|Q9BWF3|RBM4_HUMAN
																																																	sp|P00738|HPT_HUMAN
																																																	sp|Q13123|RED_HUMAN
																																																	sp|Q86W42|THOC6_HUMAN
																																																	sp|O75427|LRCH4_HUMAN
																																																	sp|P25311|ZA2G_HUMAN
																																																	sp|Q6SJ96|TBPL2_HUMAN
																																																	sp|P22830|HEMH_HUMAN
																																																	sp|Q9NUE0|ZDH18_HUMAN
																																																	sp|Q8TDI0|CHD5_HUMAN
																																																	sp|O75152|ZC11A_HUMAN
																																																	sp|P23381|SYWC_HUMAN
																																																	sp|Q9Y2Z0|SGT1_HUMAN
																																																	sp|O75127|PTCD1_HUMAN
																																																	sp|P25786|PSA1_HUMAN
																																																	sp|Q53GS9|SNUT2_HUMAN
																																																	sp|P82933|RT09_HUMAN
																																																	sp|O95202|LETM1_HUMAN
																																																	sp|Q9UKN8|TF3C4_HUMAN
																																																	sp|Q06787|FMR1_HUMAN
																																																	sp|Q96I25|SPF45_HUMAN
																																																	sp|P49959|MRE11_HUMAN
																																																	tr|A0A0S2Z4G8|A0A0S2Z4G8_HUMAN
																																																	sp|Q9UBQ5|EIF3K_HUMAN
																																																	sp|P62888|RL30_HUMAN
																																																	sp|P68871|HBB_HUMAN
																																																	sp|Q9Y3U8|RL36_HUMAN
																																																	sp|Q5T3J3|LRIF1_HUMAN
																																																	sp|Q8WX92|NELFB_HUMAN
																																																	sp|Q96N67|DOCK7_HUMAN
																																																	sp|P17152|TMM11_HUMAN
																																																	sp|Q96RP9|EFGM_HUMAN
																																																	sp|P42224|STAT1_HUMAN
																																																	sp|P54132|BLM_HUMAN
																																																	sp|P01023|A2MG_HUMAN
																																																	sp|Q9ULM3|YETS2_HUMAN
																																																	sp|Q9P270|SLAI2_HUMAN
																																																	sp|Q9BRL6|SRSF8_HUMAN
																																																	sp|P13693|TCTP_HUMAN
																																																	tr|B4E106|B4E106_HUMAN
																																																	sp|P09936|UCHL1_HUMAN
																																																	sp|Q9Y2P8|RCL1_HUMAN
																																																	sp|Q9BZI7|REN3B_HUMAN
																																																	sp|P40121|CAPG_HUMAN
																																																	sp|P11166|GTR1_HUMAN
																																																	sp|Q8TAE8|G45IP_HUMAN
																																																	sp|Q8NBX0|SCPDL_HUMAN
																																																	sp|Q96EY1|DNJA3_HUMAN
																																																	sp|Q9Y4E8|UBP15_HUMAN
																																																	sp|Q9H2M9|RBGPR_HUMAN
																																																	sp|P25398|RS12_HUMAN
																																																	sp|A2A3N6|PIPSL_HUMAN
																																																	tr|Q53F64|Q53F64_HUMAN
																																																	sp|P62854|RS26_HUMAN
																																																	sp|P47914|RL29_HUMAN
																																																	sp|O14818|PSA7_HUMAN
																																																	sp|P60953|CDC42_HUMAN
																																																	sp|P05386|RLA1_HUMAN
																																																	sp|Q6UW78|UQCC3_HUMAN
																																																	sp|Q9UNL2|SSRG_HUMAN
																																																	sp|Q13885|TBB2A_HUMAN
																																																	sp|O00178|GTPB1_HUMAN
																																																	sp|P33316|DUT_HUMAN
																																																	sp|P30154|2AAB_HUMAN
																																																	tr|B4DP06|B4DP06_HUMAN
																																																	sp|Q9H7Z7|PGES2_HUMAN
																																																	tr|H7BZJ3|H7BZJ3_HUMAN
																																																	sp|P24390|ERD21_HUMAN
																																																	sp|P68032|ACTC_HUMAN
																																																	sp|Q00526|CDK3_HUMAN
																																																	tr|Q9HB66|Q9HB66_HUMAN
																																																	sp|O00124|UBXN8_HUMAN
																																																	sp|P19388|RPAB1_HUMAN
																																																	sp|P25685|DNJB1_HUMAN
																																																	sp|Q9NWB1|RFOX1_HUMAN
																																																	sp|Q9H3N1|TMX1_HUMAN
																																																	sp|Q8WXE9|STON2_HUMAN
																																																	sp|Q16186|ADRM1_HUMAN
																																																	sp|Q5JNZ5|RS26L_HUMAN
																																																	sp|Q03111|ENL_HUMAN
																																																	sp|O95299|NDUAA_HUMAN
																																																	sp|O60784|TOM1_HUMAN
																																																	sp|Q5VT66|MARC1_HUMAN
																																																	sp|Q8N4V1|MMGT1_HUMAN
																																																	tr|A0A0A0MRM8|A0A0A0MRM8_HUMAN
																																																	sp|Q96GC9|VMP1_HUMAN
																																																	sp|Q9Y5Y2|NUBP2_HUMAN
																																																	sp|Q6UXN9|WDR82_HUMAN
																																																	sp|Q9Y6G9|DC1L1_HUMAN
																																																	sp|P25787|PSA2_HUMAN
																																																	sp|P30049|ATPD_HUMAN
																																																	sp|Q92615|LAR4B_HUMAN
																																																	sp|Q7L014|DDX46_HUMAN
																																																	sp|Q8N6L1|KTAP2_HUMAN
																																																	sp|Q9H5Q4|TFB2M_HUMAN
																																																	sp|P61289|PSME3_HUMAN
																																																	sp|O43583|DENR_HUMAN
																																																	sp|P55735|SEC13_HUMAN
																																																	sp|A6NHL2|TBAL3_HUMAN
																																																	sp|Q8WVI0|SMIM4_HUMAN
																																																	sp|Q6PIW4|FIGL1_HUMAN
																																																	sp|Q969G3|SMCE1_HUMAN
																																																	sp|O00743|PPP6_HUMAN
																																																	sp|O00217|NDUS8_HUMAN
																																																	sp|Q8TF09|DLRB2_HUMAN
																																																	sp|Q15392|DHC24_HUMAN
																																																	sp|Q01650|LAT1_HUMAN
																																																	sp|Q9NZL4|HPBP1_HUMAN
																																																	sp|Q9BY49|PECR_HUMAN
																																																	IgG1_bovine
																																																	sp|Q16650|TBR1_HUMAN
																																																	sp|Q93079|H2B1H_HUMAN
																																																	sp|Q6P5R6|RL22L_HUMAN
																																																	tr|V9HVZ7|V9HVZ7_HUMAN
																																																	tr|A8K7N0|A8K7N0_HUMAN
																																																	sp|P20073|ANXA7_HUMAN
																																																	sp|Q13126|MTAP_HUMAN
																																																	sp|P61923|COPZ1_HUMAN
																																																	sp|Q96GQ5|RUS1_HUMAN
																																																	sp|P50552|VASP_HUMAN
																																																	sp|Q9UHV9|PFD2_HUMAN
																																																	sp|Q8N5Y8|PAR16_HUMAN
																																																	sp|Q8N2G8|GHDC_HUMAN
																																																	sp|Q9P287|BCCIP_HUMAN
																																																	sp|P42126|ECI1_HUMAN
																																																	sp|Q6NTF9|RHBD2_HUMAN
																																																	sp|P51114|FXR1_HUMAN
																																																	sp|Q8NCA5|FA98A_HUMAN
																																																	sp|O95394|AGM1_HUMAN
																																																	sp|Q96DA6|TIM14_HUMAN
																																																	sp|Q8N4L2|TM55A_HUMAN
																																																	sp|Q8N4Q1|MIA40_HUMAN
																																																	tr|D3YTI2|D3YTI2_HUMAN
																																																	sp|Q9UI30|TR112_HUMAN
																																																	sp|O75477|ERLN1_HUMAN
																																																	sp|P61011|SRP54_HUMAN
																																																	sp|Q01518|CAP1_HUMAN
																																																	sp|Q9GZS3|WDR61_HUMAN
																																																	sp|Q9BQ67|GRWD1_HUMAN
																																																	sp|P27695|APEX1_HUMAN
																																																	sp|O15145|ARPC3_HUMAN
																																																	sp|Q8NC54|KCT2_HUMAN
																																																	sp|P98173|FAM3A_HUMAN
																																																	sp|Q8WUY8|NAT14_HUMAN
																																																	sp|Q9NP97|DLRB1_HUMAN
																																																	sp|O75531|BAF_HUMAN
																																																	sp|Q9BVK6|TMED9_HUMAN
																																																	sp|Q9P289|STK26_HUMAN
																																																	sp|P16298|PP2BB_HUMAN
																																																	sp|P36405|ARL3_HUMAN
																																																	sp|Q71UI9|H2AV_HUMAN
																																																	sp|O14681|EI24_HUMAN
																																																	sp|Q9UBJ2|ABCD2_HUMAN
																																																	sp|Q9UHA4|LTOR3_HUMAN
																																																	tr|B7Z8Y3|B7Z8Y3_HUMAN
																																																	tr|B3KUE6|B3KUE6_HUMAN
																																																	sp|P62273|RS29_HUMAN
																																																	sp|P21964|COMT_HUMAN
																																																	sp|P60059|SC61G_HUMAN
																																																	sp|Q7Z4Q2|HEAT3_HUMAN
																																																	sp|O60488|ACSL4_HUMAN
																																																	sp|Q6ZR08|DYH12_HUMAN
																																																	sp|P56385|ATP5I_HUMAN
																																																	tr|B2RDG4|B2RDG4_HUMAN
																																																	sp|Q13404|UB2V1_HUMAN
																																																	sp|O00193|SMAP_HUMAN
																																																	sp|Q12962|TAF10_HUMAN
																																																	sp|O75431|MTX2_HUMAN
																																																	sp|Q9BPX6|MICU1_HUMAN
																																																	tr|F4ZW66|F4ZW66_HUMAN
																																																	sp|A6NDU8|CE051_HUMAN
																																																	sp|P02766|TTHY_HUMAN
																																																	tr|J3KP58|J3KP58_HUMAN
																																																	sp|P58546|MTPN_HUMAN
																																																	sp|P01111|RASN_HUMAN
																																																	tr|D3DTH7|D3DTH7_HUMAN
																																																	sp|Q9H845|ACAD9_HUMAN
																																																	sp|Q8N5J2|MINY1_HUMAN
																																																	sp|P25325|THTM_HUMAN
																																																	sp|Q96CP6|GRM1A_HUMAN
																																																	sp|Q5HYI8|RABL3_HUMAN
																																																	sp|Q9BTT0|AN32E_HUMAN
																																																	sp|Q9Y467|SALL2_HUMAN
																																																	sp|Q8IUS5|EPHX4_HUMAN
																																																	tr|Q6PJV4|Q6PJV4_HUMAN
																																																	sp|Q9UH62|ARMX3_HUMAN
																																																	sp|Q9BWU0|NADAP_HUMAN
																																																	sp|Q96CU9|FXRD1_HUMAN
																																																	sp|P00403|COX2_HUMAN
																																																	sp|P15735|PHKG2_HUMAN
																																																	sp|O43808|PM34_HUMAN
																																																	sp|P17174|AATC_HUMAN
																																																	sp|Q86Y07|VRK2_HUMAN
																																																	sp|P35270|SPRE_HUMAN
																																																	sp|Q9Y281|COF2_HUMAN
																																																	sp|Q8NBA8|DTWD2_HUMAN
																																																	sp|Q9NYJ8|TAB2_HUMAN
																																																	sp|Q9C0J8|WDR33_HUMAN
																																																	sp|Q9UBU9|NXF1_HUMAN
																																																	sp|O95817|BAG3_HUMAN
																																																	sp|Q8WXF1|PSPC1_HUMAN
																																																	sp|P61026|RAB10_HUMAN
																																																	sp|Q96P70|IPO9_HUMAN
																																																	sp|P30508|1C12_HUMAN
																																																	sp|P55316|FOXG1_HUMAN
																																																	sp|O00767|ACOD_HUMAN
																																																	sp|P00441|SODC_HUMAN
																																																	sp|P54105|ICLN_HUMAN
																																																	sp|Q9NYY8|FAKD2_HUMAN
																																																	sp|Q6DD88|ATLA3_HUMAN
																																																	sp|Q9BSK2|S2533_HUMAN
																																																	sp|Q13616|CUL1_HUMAN
																																																	sp|Q16630|CPSF6_HUMAN
																																																	sp|P84095|RHOG_HUMAN
																																																	sp|Q13505|MTX1_HUMAN
																																																	sp|P19525|E2AK2_HUMAN
																																																	sp|P09758|TACD2_HUMAN
																																																	sp|Q7Z3V4|UBE3B_HUMAN
																																																	sp|O76021|RL1D1_HUMAN
																																																	sp|P25445|TNR6_HUMAN
																																																	sp|O00273|DFFA_HUMAN
																																																	sp|Q9Y6Y8|S23IP_HUMAN
																																																	sp|P42771|CDN2A_HUMAN
																																																	sp|P35080|PROF2_HUMAN
																																																	sp|P61254|RL26_HUMAN
																																																	sp|Q96IX5|USMG5_HUMAN
																																																	sp|O60333|KIF1B_HUMAN
																																																	sp|O94973|AP2A2_HUMAN
																																																	sp|Q9Y490|TLN1_HUMAN
																																																	sp|Q9H0S4|DDX47_HUMAN
																																																	tr|A0A024RBS1|A0A024RBS1_HUMAN
																																																	sp|Q8WUD1|RAB2B_HUMAN
																																																	sp|P01861|IGHG4_HUMAN
																																																	sp|Q9UDX5|MTFP1_HUMAN
																																																	sp|Q99943|PLCA_HUMAN
																																																	sp|Q5JXB2|UE2NL_HUMAN
																																																	tr|B2RC06|B2RC06_HUMAN
																																																	sp|P59998|ARPC4_HUMAN
																																																	sp|P35611|ADDA_HUMAN
																																																	sp|Q96AD5|PLPL2_HUMAN
																																																	sp|P61088|UBE2N_HUMAN
																																																	sp|O60683|PEX10_HUMAN
																																																	sp|Q9UI47|CTNA3_HUMAN
																																																	sp|Q13619|CUL4A_HUMAN
																																																	sp|Q06210|GFPT1_HUMAN
																																																	sp|P35659|DEK_HUMAN
																																																	sp|Q8IZ07|AN13A_HUMAN
																																																	sp|P35914|HMGCL_HUMAN
																																																	sp|Q2TAL8|QRIC1_HUMAN
																																																	sp|Q9BU02|THTPA_HUMAN
																																																	sp|Q8TBP6|S2540_HUMAN
																																																	sp|Q86XI2|CNDG2_HUMAN
																																																	sp|Q02539|H11_HUMAN
																																																	sp|Q86VU5|CMTD1_HUMAN
																																																	sp|P56589|PEX3_HUMAN
																																																	sp|Q53F19|NCBP3_HUMAN
																																																	sp|Q14738|2A5D_HUMAN
																																																	AVID_Chick
																																																	sp|Q9H0W9|CK054_HUMAN
																																																	sp|Q02218|ODO1_HUMAN
																																																	sp|P08631|HCK_HUMAN
																																																	sp|P20340|RAB6A_HUMAN
																																																	sp|Q96I59|SYNM_HUMAN
																																																	tr|M0R2S1|M0R2S1_HUMAN
																																																	sp|Q9UJ14|GGT7_HUMAN
																																																	sp|Q04206|TF65_HUMAN
																																																	sp|Q00013|EM55_HUMAN
																																																	sp|P62140|PP1B_HUMAN
																																																	sp|O75190|DNJB6_HUMAN
																																																	tr|E9PIE4|E9PIE4_HUMAN
																																																	sp|O00506|STK25_HUMAN
																																																	sp|Q9UL46|PSME2_HUMAN
																																																	sp|Q8NHS0|DNJB8_HUMAN
																																																	sp|P09669|COX6C_HUMAN
																																																	sp|P07951|TPM2_HUMAN
																																																	sp|P04183|KITH_HUMAN
																																																	sp|P51553|IDH3G_HUMAN
																																																	sp|Q10471|GALT2_HUMAN
																																																	sp|Q96HY6|DDRGK_HUMAN
																																																	sp|Q9NX14|NDUBB_HUMAN
																																																	tr|Q9UL78|Q9UL78_HUMAN
																																																	sp|Q9UI12|VATH_HUMAN
																																																	sp|Q8NAN2|MIGA1_HUMAN
																																																	sp|P31949|S10AB_HUMAN
																																																	sp|Q8NE86|MCU_HUMAN
																																																	sp|Q92820|GGH_HUMAN
																																																	sp|Q7L2H7|EIF3M_HUMAN
																																																	sp|O75534|CSDE1_HUMAN
																																																	sp|Q5T653|RM02_HUMAN
																																																	sp|P23634|AT2B4_HUMAN
																																																	sp|P24928|RPB1_HUMAN
																																																	sp|Q9NXV6|CARF_HUMAN
																																																	sp|Q15287|RNPS1_HUMAN
																																																	sp|Q9NPI6|DCP1A_HUMAN
																																																	sp|P30520|PURA2_HUMAN
																																																	sp|P02790|HEMO_HUMAN
																																																	sp|Q9UL03|INT6_HUMAN
																																																	sp|O14773|TPP1_HUMAN
																																																	sp|Q7L8L6|FAKD5_HUMAN
																																																	sp|P30838|AL3A1_HUMAN
																																																	sp|Q9BR76|COR1B_HUMAN
																																																	sp|O60613|SEP15_HUMAN
																																																	tr|M0R2L9|M0R2L9_HUMAN
																																																	sp|P27105|STOM_HUMAN
																																																	sp|Q6DKJ4|NXN_HUMAN
																																																	tr|Q6IPH7|Q6IPH7_HUMAN
																																																	sp|P02671|FIBA_HUMAN
																																																	sp|P09525|ANXA4_HUMAN
																																																	sp|P28370|SMCA1_HUMAN
																																																	sp|Q9BVX2|T106C_HUMAN
																																																	sp|Q8IUH3|RBM45_HUMAN
																																																	sp|P18440|ARY1_HUMAN
																																																	sp|O14976|GAK_HUMAN
																																																	sp|P42166|LAP2A_HUMAN
																																																	sp|P46821|MAP1B_HUMAN
																																																	sp|Q8NI60|COQ8A_HUMAN
																																																	sp|Q9H4L7|SMRCD_HUMAN
																																																	sp|Q8NEZ5|FBX22_HUMAN
																																																	sp|Q92879|CELF1_HUMAN
																																																	sp|O95071|UBR5_HUMAN
																																																	sp|Q8WY22|BRI3B_HUMAN
																																																	sp|Q9GZM5|YIPF3_HUMAN
																																																	sp|Q5EBL8|PDZ11_HUMAN
																																																	sp|Q8TC07|TBC15_HUMAN
																																																	sp|O60563|CCNT1_HUMAN
																																																	sp|O95159|ZFPL1_HUMAN
																																																	sp|Q9H9J2|RM44_HUMAN
																																																	sp|Q9BRJ2|RM45_HUMAN
																																																	sp|O95476|CNEP1_HUMAN
																																																	sp|Q9NX47|MARH5_HUMAN
																																																	sp|Q9H974|QTRT2_HUMAN
																																																	sp|Q6Q759|SPG17_HUMAN
																																																	sp|Q13425|SNTB2_HUMAN
																																																	sp|Q8NEN9|PDZD8_HUMAN
																																																	sp|Q15464|SHB_HUMAN
																																																	sp|Q969V5|MUL1_HUMAN
																																																	sp|Q7Z4H3|HDDC2_HUMAN
																																																	sp|Q16822|PCKGM_HUMAN
																																																	sp|Q14807|KIF22_HUMAN
																																																	sp|P07478|TRY2_HUMAN
																																																	sp|Q15437|SC23B_HUMAN
																																																	tr|X5DQZ7|X5DQZ7_HUMAN
																																																	sp|Q16762|THTR_HUMAN
																																																	sp|P28331|NDUS1_HUMAN
																																																	sp|P51784|UBP11_HUMAN
																																																	sp|P49419|AL7A1_HUMAN
																																																	sp|P01619|KV320_HUMAN
																																																	sp|P15170|ERF3A_HUMAN
																																																	sp|Q9BVC6|TM109_HUMAN
																																																	sp|Q01167|FOXK2_HUMAN
																																																	sp|Q96G61|NUD11_HUMAN
																																																	sp|Q5JUX0|SPIN3_HUMAN
																																																	sp|P21266|GSTM3_HUMAN
																																																	sp|P04083|ANXA1_HUMAN
																																																	tr|Q2TB68|Q2TB68_HUMAN
																																																	sp|Q9ULX3|NOB1_HUMAN
																																																	sp|P08047|SP1_HUMAN
																																																	sp|P82979|SARNP_HUMAN
																																																	sp|Q15349|KS6A2_HUMAN
																																																	sp|P55010|IF5_HUMAN
																																																	sp|P0DI83|NARR_HUMAN
																																																	sp|Q07157|ZO1_HUMAN
																																																	sp|O43264|ZW10_HUMAN
																																																	sp|Q7Z3B4|NUP54_HUMAN
																																																	sp|P48507|GSH0_HUMAN
																																																	sp|Q8NC96|NECP1_HUMAN
																																																	sp|Q8N0X7|SPG20_HUMAN
																																																	sp|Q13185|CBX3_HUMAN
																																																	sp|Q6ZNB6|NFXL1_HUMAN
																																																	sp|P63279|UBC9_HUMAN
																																																	sp|Q92974|ARHG2_HUMAN
																																																	sp|P24941|CDK2_HUMAN
																																																	sp|O95782|AP2A1_HUMAN
																																																	sp|Q3SXY8|AR13B_HUMAN
																																																	sp|Q5BJD5|TM41B_HUMAN
																																																	sp|Q9H8H0|NOL11_HUMAN
																																																	sp|P61964|WDR5_HUMAN
																																																	sp|Q8N9M5|TM102_HUMAN
																																																	sp|Q9Y3Y2|CHTOP_HUMAN
																																																	sp|Q92522|H1X_HUMAN
																																																	sp|O60343|TBCD4_HUMAN
																																																	sp|O75027|ABCB7_HUMAN
																																																	sp|Q9UJ41|RABX5_HUMAN
																																																	sp|Q08945|SSRP1_HUMAN
																																																	sp|Q9Y4R8|TELO2_HUMAN
																																																	sp|Q9Y287|ITM2B_HUMAN
																																																	sp|P55854|SUMO3_HUMAN
																																																	sp|Q8WXF0|SRS12_HUMAN
																																																	sp|Q9P2W9|STX18_HUMAN
																																																	sp|Q9GZT9|EGLN1_HUMAN
																																																	sp|P15374|UCHL3_HUMAN
																																																	sp|Q13131|AAPK1_HUMAN
																																																	sp|Q8IYB5|SMAP1_HUMAN
																																																	sp|Q9GZV4|IF5A2_HUMAN
																																																	sp|P16949|STMN1_HUMAN
																																																	sp|O94923|GLCE_HUMAN
																																																	sp|Q9NS86|LANC2_HUMAN
																																																	sp|Q9BXJ9|NAA15_HUMAN
																																																	sp|Q9P0I2|EMC3_HUMAN
																																																	sp|O75663|TIPRL_HUMAN
																																																	sp|Q9BTA9|WAC_HUMAN
																																																	sp|O43837|IDH3B_HUMAN
																																																	sp|Q49A26|GLYR1_HUMAN
																																																	sp|Q6P6C2|ALKB5_HUMAN
																																																	sp|Q9BXW7|HDHD5_HUMAN
																																																	sp|Q9H307|PININ_HUMAN
																																																	sp|Q92734|TFG_HUMAN
																																																	sp|Q8IWI9|MGAP_HUMAN
																																																	sp|P28070|PSB4_HUMAN
																																																	sp|O75340|PDCD6_HUMAN
																																																	sp|Q05048|CSTF1_HUMAN
																																																	sp|P09012|SNRPA_HUMAN
																																																	sp|Q9NR50|EI2BG_HUMAN
																																																	sp|Q96A11|G3ST3_HUMAN
																																																	sp|Q9NTX5|ECHD1_HUMAN
																																																	sp|P08621|RU17_HUMAN
																																																	sp|Q96SZ6|CK5P1_HUMAN
																																																	sp|Q92750|TAF4B_HUMAN
																																																	sp|Q9NQC3|RTN4_HUMAN
																																																	sp|P49916|DNLI3_HUMAN
																																																	sp|P58004|SESN2_HUMAN
																																																	tr|I3L213|I3L213_HUMAN
																																																	sp|Q13618|CUL3_HUMAN
																																																	sp|Q9UBV8|PEF1_HUMAN
																																																	sp|Q92665|RT31_HUMAN
																																																	sp|Q15785|TOM34_HUMAN
																																																	sp|P49721|PSB2_HUMAN
																																																	sp|Q9NR77|PXMP2_HUMAN
																																																	sp|Q9HAV7|GRPE1_HUMAN
																																																	sp|Q00403|TF2B_HUMAN
																																																	sp|Q00059|TFAM_HUMAN
																																																	sp|P04279|SEMG1_HUMAN
																																																	sp|Q9UPN6|SCAF8_HUMAN
																																																	sp|Q5TF21|SOGA3_HUMAN
																																																	sp|P35030|TRY3_HUMAN
																																																	sp|P07196|NFL_HUMAN
																																																	sp|Q8N954|GPT11_HUMAN
																																																	sp|P98194|AT2C1_HUMAN
																																																	sp|Q13557|KCC2D_HUMAN
																																																	tr|D2CVN5|D2CVN5_HUMAN
																																																	sp|P52298|NCBP2_HUMAN
																																																	sp|Q96A65|EXOC4_HUMAN
																																																	sp|O60942|MCE1_HUMAN
																																																	sp|Q93077|H2A1C_HUMAN
																																																	sp|Q99829|CPNE1_HUMAN
																																																	sp|P0DOX2|IGA2_HUMAN
																																																	tr|B7Z645|B7Z645_HUMAN
																																																	sp|Q06203|PUR1_HUMAN
																																																	sp|O95833|CLIC3_HUMAN
																																																	sp|Q8IXI1|MIRO2_HUMAN
																																																	sp|O60568|PLOD3_HUMAN
																																																	sp|Q86V85|GP180_HUMAN
																																																	sp|P49207|RL34_HUMAN
																																																	sp|Q96P11|NSUN5_HUMAN
																																																	sp|Q86Y39|NDUAB_HUMAN
																																																	sp|Q99523|SORT_HUMAN
																																																	sp|Q9UNN5|FAF1_HUMAN
																																																	tr|C9JMU6|C9JMU6_HUMAN
																																																	sp|Q6NZY4|ZCHC8_HUMAN
																																																	sp|Q8N5A5|ZGPAT_HUMAN
																																																	sp|Q9Y3D9|RT23_HUMAN
																																																	sp|Q9H0B6|KLC2_HUMAN
																																																	sp|Q6P1L8|RM14_HUMAN
																																																	sp|P61326|MGN_HUMAN
																																																	sp|Q99426|TBCB_HUMAN
																																																	sp|Q13601|KRR1_HUMAN
																																																	sp|Q9BRX8|F213A_HUMAN
																																																	sp|Q00688|FKBP3_HUMAN
																																																	sp|P55769|NH2L1_HUMAN
																																																	sp|Q96S66|CLCC1_HUMAN
																																																	sp|Q96NB2|SFXN2_HUMAN
																																																	sp|Q8TED0|UTP15_HUMAN
																																																	sp|Q8NB37|GALD1_HUMAN
																																																	sp|Q8N5G0|SMI20_HUMAN
																																																	sp|Q96S59|RANB9_HUMAN
																																																	sp|Q16877|F264_HUMAN
																																																	sp|Q16342|PDCD2_HUMAN
																																																	sp|Q9UJG1|MSPD1_HUMAN
																																																	sp|Q6IN85|P4R3A_HUMAN
																																																	sp|Q10570|CPSF1_HUMAN
																																																	sp|O43615|TIM44_HUMAN
																																																	sp|Q8IZ69|TRM2A_HUMAN
																																																	sp|Q9P015|RM15_HUMAN
																																																	sp|P54920|SNAA_HUMAN
																																																	sp|Q9UJV9|DDX41_HUMAN
																																																	sp|Q8N3C0|ASCC3_HUMAN
																																																	sp|Q8WVC0|LEO1_HUMAN
																																																	sp|Q96EL3|RM53_HUMAN
																																																	sp|Q9UJX3|APC7_HUMAN
																																																	sp|Q9BWM7|SFXN3_HUMAN
																																																	sp|O43347|MSI1H_HUMAN
																																																	sp|O60641|AP180_HUMAN
																																																	sp|P29372|3MG_HUMAN
																																																	sp|P99999|CYC_HUMAN
																																																	sp|Q9H3H9|TCAL2_HUMAN
																																																	sp|P52948|NUP98_HUMAN
																																																	sp|Q6AHZ1|Z518A_HUMAN
																																																	sp|P06753|TPM3_HUMAN
																																																	sp|Q15149|PLEC_HUMAN
																																																	sp|Q9Y6J9|TAF6L_HUMAN
																																																	sp|Q9UQR0|SCML2_HUMAN
																																																	sp|Q13868|EXOS2_HUMAN
																																																	sp|Q86UP2|KTN1_HUMAN
																																																	sp|Q16836|HCDH_HUMAN
																																																	sp|Q16740|CLPP_HUMAN
																																																	sp|Q9Y5Y9|SCNAA_HUMAN
																																																	sp|Q8N5W9|RFLB_HUMAN
																																																	sp|Q9UHQ9|NB5R1_HUMAN
																																																	sp|Q9NQT4|EXOS5_HUMAN
																																																	sp|P13473|LAMP2_HUMAN
																																																	sp|Q9BUN8|DERL1_HUMAN
																																																	sp|Q9NYL9|TMOD3_HUMAN
																																																	sp|Q9NUQ2|PLCE_HUMAN
																																																	sp|Q15738|NSDHL_HUMAN
																																																	sp|P39687|AN32A_HUMAN
																																																	tr|C9JG07|C9JG07_HUMAN
																																																	tr|A0A0A0MR66|A0A0A0MR66_HUMAN
																																																	sp|Q5T1N1|AKND1_HUMAN
																																																	sp|P11387|TOP1_HUMAN
																																																	sp|O43488|ARK72_HUMAN
																																																	sp|Q15813|TBCE_HUMAN
																																																	sp|Q96J01|THOC3_HUMAN
																																																	sp|P51649|SSDH_HUMAN
																																																	sp|Q16563|SYPL1_HUMAN
																																																	sp|B0FP48|UPK3L_HUMAN
																																																	sp|O75608|LYPA1_HUMAN
																																																	sp|Q96P16|RPR1A_HUMAN
																																																	sp|P60201|MYPR_HUMAN
																																																	sp|P61619|S61A1_HUMAN
																																																	sp|O60573|IF4E2_HUMAN
																																																	sp|Q12873|CHD3_HUMAN
																																																	sp|Q9BYD6|RM01_HUMAN
																																																	sp|Q96SB4|SRPK1_HUMAN
																																																	sp|P11413|G6PD_HUMAN
																																																	sp|O95825|QORL1_HUMAN
																																																	sp|P53992|SC24C_HUMAN
																																																	sp|P12273|PIP_HUMAN
																																																	sp|Q08379|GOGA2_HUMAN
																																																	sp|Q9NRW7|VPS45_HUMAN
																																																	sp|P29992|GNA11_HUMAN
																																																	sp|O60306|AQR_HUMAN
																																																	sp|O14757|CHK1_HUMAN
																																																	sp|Q9UBK9|UXT_HUMAN
																																																	sp|Q9BVV7|TIM21_HUMAN
																																																	sp|Q9Y619|ORNT1_HUMAN
																																																	sp|P48730|KC1D_HUMAN
																																																	sp|Q5VT52|RPRD2_HUMAN
																																																	sp|P00367|DHE3_HUMAN
																																																	sp|Q6ZXV5|TMTC3_HUMAN
																																																	sp|Q99624|S38A3_HUMAN
																																																	tr|O95098|O95098_HUMAN
																																																	tr|Q3B7K3|Q3B7K3_HUMAN
																																																	sp|A8K0S8|ME3L2_HUMAN
																																																	sp|P31483|TIA1_HUMAN
																																																	sp|O15226|NKRF_HUMAN
																																																	sp|O15198|SMAD9_HUMAN
																																																	sp|Q9BRJ6|CG050_HUMAN
																																																	sp|Q9NQW7|XPP1_HUMAN
																																																	sp|Q58FF3|ENPLL_HUMAN
																																																	sp|Q9H857|NT5D2_HUMAN
																																																	tr|H7C079|H7C079_HUMAN
																																																	tr|A8K4V4|A8K4V4_HUMAN
																																																	tr|A0A068BC99|A0A068BC99_HUMAN
																																																	sp|P02765|FETUA_HUMAN
																																																	sp|Q14011|CIRBP_HUMAN
																																																	sp|P49406|RM19_HUMAN
																																																	sp|P0DN37|PAL4G_HUMAN
																																																	tr|J3QKP0|J3QKP0_HUMAN
[truncated: 29 more columns]

## Sheet: Final list
reference	Gene Symbol	Annotation	MWT(kDa)	Unique Vec-1	Total Vec-1	Unique Vec-2	Total CVec-2	Unique P9-WT-1	Total P9-WT-1	Unique P9-WT-2	Total P9-WT-2	Unique G189R-1	Total G189R-1	Unique G189R-2	Total G189R-2	Vec-1	Vec-2	P9-WT-1	P9-WT-2	G189R-1	G189R-2
sp|Q6P2P2|ANM9_HUMAN	PRMT9	Putative protein arginine N-methyltransferase 9 OS=Homo sapiens GN=PRMT9 PE=2 SV=1	94.44	6	6	17	17	83	446	76	507	66	325	60	267	1	4.04545	54545.5	90909.1	28181.8	21363.6
sp|Q13435|SF3B2_HUMAN	SF3B2	Splicing factor 3B subunit 2 OS=Homo sapiens GN=SF3B2 PE=1 SV=2	100.16	8	8	15	17	56	78	62	93	8	9	9	9	48.1481	192.593	14074.1	27777.8	162.963	174.074
sp|P10809|CH60_HUMAN	HSPD1	60 kDa heat shock protein, mitochondrial OS=Homo sapiens GN=HSPD1 PE=1 SV=2	61.02	4	4	12	13	41	69	42	74	43	65	36	52	1	4.11765	482.353	741.176	364.706	270.588
sp|O43795|MYO1B_HUMAN	MYO1B	Unconventional myosin-Ib OS=Homo sapiens GN=MYO1B PE=1 SV=3	131.9	1	1	1	1	35	39	34	39	21	23	20	20	1.41379	1	2896.55	3793.1	1172.41	896.552
sp|O00159|MYO1C_HUMAN	MYO1C	Unconventional myosin-Ic OS=Homo sapiens GN=MYO1C PE=1 SV=4	121.61	1	1	4	4	33	35	33	40	19	19	18	19	1	8.66667	2766.67	4666.67	666.667	566.667
sp|P33992|MCM5_HUMAN	MCM5	DNA replication licensing factor MCM5 OS=Homo sapiens GN=MCM5 PE=1 SV=5	82.23	3	3	6	6	30	31	26	27	21	21	21	23	1.22222	5.55556	305.556	505.556	150	177.778
sp|P68371|TBB4B_HUMAN	TUBB4B	Tubulin beta-4B chain OS=Homo sapiens GN=TUBB4B PE=1 SV=1	49.8	9	11	14	16	30	64	28	52	31	66	28	49	1.34921	1	144.444	174.603	153.968	98.4127
sp|Q9BQE3|TBA1C_HUMAN	TUBA1C	Tubulin alpha-1C chain OS=Homo sapiens GN=TUBA1C PE=1 SV=1	49.86	7	7	9	10	30	57	27	50	29	64	25	62	1.21429	1	157.143	185.714	185.714	171.429
sp|P25205|MCM3_HUMAN	MCM3	DNA replication licensing factor MCM3 OS=Homo sapiens GN=MCM3 PE=1 SV=3	90.92	6	7	14	14	28	31	33	39	22	24	23	25	17.3913	33.3333	782.609	1449.28	478.261	478.261
sp|P38646|GRP75_HUMAN	HSPA9	Stress-70 protein, mitochondrial OS=Homo sapiens GN=HSPA9 PE=1 SV=2	73.63	7	7	13	17	27	33	23	25	24	26	18	21	1	2.21429	32.1429	50.7143	32.8571	20
sp|P25705|ATPA_HUMAN	ATP5A1	ATP synthase subunit alpha, mitochondrial OS=Homo sapiens GN=ATP5A1 PE=1 SV=1	59.71	4	4	6	6	27	36	25	32	24	27	19	22	1	3.22034	305.085	423.729	186.441	137.288
sp|P33993|MCM7_HUMAN	MCM7	DNA replication licensing factor MCM7 OS=Homo sapiens GN=MCM7 PE=1 SV=4	81.26	2	2	3	3	27	27	25	27	22	27	17	17	1	2.22222	833.333	1333.33	666.667	425.926
sp|Q9NVI7|ATD3A_HUMAN	ATAD3A	ATPase family AAA domain-containing protein 3A OS=Homo sapiens GN=ATAD3A PE=1 SV=2	71.32	1	1	2	2	26	42	28	52	29	45	26	30	1	2.8	1200	2600	1600	930
sp|Q9UJS0|CMC2_HUMAN	SLC25A13	Calcium-binding mitochondrial carrier protein Aralar2 OS=Homo sapiens GN=SLC25A13 PE=1 SV=2	74.13	0	0	2	2	26	29	25	34	27	30	27	29	0	1.65	375	900	410	350
sp|P28288|ABCD3_HUMAN	ABCD3	ATP-binding cassette sub-family D member 3 OS=Homo sapiens GN=ABCD3 PE=1 SV=1	75.43	0	0	0	0	23	28	21	25	18	18	19	22	0	0	2.82609	4.78261	1	1.69565
sp|P52732|KIF11_HUMAN	KIF11	Kinesin-like protein KIF11 OS=Homo sapiens GN=KIF11 PE=1 SV=2	119.09	45	74	66	121	22	26	44	47	42	59	51	76	22.7778	37.2222	2.11111	12.7778	13.8889	26.1111
sp|P46459|NSF_HUMAN	NSF	Vesicle-fusing ATPase OS=Homo sapiens GN=NSF PE=1 SV=3	82.54	0	0	0	0	22	22	17	18	9	9	2	2	0	0	41.8605	43.0233	6.97674	1
sp|P11142|HSP7C_HUMAN	HSPA8	Heat shock cognate 71 kDa protein OS=Homo sapiens GN=HSPA8 PE=1 SV=1	70.85	7	7	10	10	21	25	25	36	26	38	26	34	1	1.25	28.2143	71.4286	96.4286	67.8571
sp|P11586|C1TC_HUMAN	MTHFD1	C-1-tetrahydrofolate synthase, cytoplasmic OS=Homo sapiens GN=MTHFD1 PE=1 SV=3	101.5	0	0	1	1	21	22	15	16	14	14	11	13	0	1	2210.53	1157.89	1421.05	415.789
sp|P12236|ADT3_HUMAN	SLC25A6	ADP/ATP translocase 3 OS=Homo sapiens GN=SLC25A6 PE=1 SV=4	32.85	1	1	6	7	21	45	21	57	21	46	18	39	1	15.8333	12500	23333.3	15833.3	10000
sp|Q00610|CLH1_HUMAN	CLTC	Clathrin heavy chain 1 OS=Homo sapiens GN=CLTC PE=1 SV=5	191.49	8	8	5	6	20	22	23	26	37	42	28	29	4.09091	1	19.697	42.4242	53.0303	37.8788
sp|P68104|EF1A1_HUMAN	EEF1A1	Elongation factor 1-alpha 1 OS=Homo sapiens GN=EEF1A1 PE=1 SV=1	50.11	6	6	6	7	20	46	23	47	23	56	17	40	1.17949	1	282.051	358.974	333.333	189.744
sp|O94832|MYO1D_HUMAN	MYO1D	Unconventional myosin-Id OS=Homo sapiens GN=MYO1D PE=1 SV=2	116.13	0	0	0	0	20	21	24	27	11	11	4	4	0	0	17.6923	37.6923	3.53846	1
sp|P53621|COPA_HUMAN	COPA	Coatomer subunit alpha OS=Homo sapiens GN=COPA PE=1 SV=2	138.26	3	3	7	8	19	20	21	24	34	36	28	30	8.05556	33.3333	388.889	833.333	1500	972.222
sp|P13639|EF2_HUMAN	EEF2	Elongation factor 2 OS=Homo sapiens GN=EEF2 PE=1 SV=4	95.28	2	2	3	3	19	21	21	23	19	21	15	17	1	1.70588	170.588	276.471	170.588	123.529
sp|P49411|EFTU_HUMAN	TUFM	Elongation factor Tu, mitochondrial OS=Homo sapiens GN=TUFM PE=1 SV=2	49.51	1	1	5	5	19	21	17	20	19	21	13	13	1	3.55	245	415	205	100
sp|P04406|G3P_HUMAN	GAPDH	Glyceraldehyde-3-phosphate dehydrogenase OS=Homo sapiens GN=GAPDH PE=1 SV=3	36.03	3	3	2	2	18	46	25	58	18	29	16	31	1	1.5	590	900	180	230
sp|O95831|AIFM1_HUMAN	AIFM1	Apoptosis-inducing factor 1, mitochondrial OS=Homo sapiens GN=AIFM1 PE=1 SV=1	66.86	2	3	2	2	18	20	18	22	23	40	18	21	1	1.10526	210.526	489.474	436.842	184.211
sp|P11021|GRP78_HUMAN	HSPA5	78 kDa glucose-regulated protein OS=Homo sapiens GN=HSPA5 PE=1 SV=2	72.29	14	15	11	11	17	19	23	24	20	26	22	27	1	1.10638	15.3191	21.2766	34.0426	29.7872
sp|P14618|KPYM_HUMAN	PKM	Pyruvate kinase PKM OS=Homo sapiens GN=PKM PE=1 SV=4	57.9	7	8	12	13	17	19	22	24	14	15	17	17	1	1.06452	9.35484	18.7097	6.45161	7.74194
sp|P42704|LPPRC_HUMAN	LRPPRC	Leucine-rich PPR motif-containing protein, mitochondrial OS=Homo sapiens GN=LRPPRC PE=1 SV=3	157.81	0	0	0	0	17	20	19	22	19	20	12	12	0	0	123.711	195.876	123.711	54.6392
sp|Q96TA2|YMEL1_HUMAN	YME1L1	ATP-dependent zinc metalloprotease YME1L1 OS=Homo sapiens GN=YME1L1 PE=1 SV=2	86.4	0	0	0	0	17	18	17	19	16	19	14	16	0	0	1.57143	3.07143	1.42857	1
sp|P08670|VIME_HUMAN	VIM	Vimentin OS=Homo sapiens GN=VIM PE=1 SV=4	53.62	19	22	27	37	16	17	19	19	20	22	20	23	24.6667	14	9.66667	16	16	19.3333
sp|Q07065|CKAP4_HUMAN	CKAP4	Cytoskeleton-associated protein 4 OS=Homo sapiens GN=CKAP4 PE=1 SV=2	65.98	0	0	2	2	16	18	26	33	17	19	19	21	0	1	159.091	1090.91	145.455	250
sp|P0DMV9|HS71B_HUMAN	HSPA1B	Heat shock 70 kDa protein 1B OS=Homo sapiens GN=HSPA1B PE=1 SV=1	70.01	11	12	12	15	16	26	16	28	20	33	20	27	1	2	36.3636	50.9091	109.091	49.0909
sp|Q13573|SNW1_HUMAN	SNW1	SNW domain-containing protein 1 OS=Homo sapiens GN=SNW1 PE=1 SV=1	61.46	1	1	2	2	16	19	19	23	10	13	7	8	1.91176	1.23529	279.412	455.882	133.824	66.1765
sp|P50454|SERPH_HUMAN	SERPINH1	Serpin H1 OS=Homo sapiens GN=SERPINH1 PE=1 SV=2	46.41	0	0	1	2	16	16	17	19	12	12	11	12	0	1	145.455	250	72.7273	54.5455
sp|Q00325|MPCP_HUMAN	SLC25A3	Phosphate carrier protein, mitochondrial OS=Homo sapiens GN=SLC25A3 PE=1 SV=2	40.07	0	0	1	1	16	23	16	21	14	19	13	15	0	3.86667	933.333	1200	800	446.667
sp|P49790|NU153_HUMAN	NUP153	Nuclear pore complex protein Nup153 OS=Homo sapiens GN=NUP153 PE=1 SV=2	153.84	0	0	0	0	16	18	12	13	6	6	2	2	0	0	35.7143	28.5714	7.61905	1
sp|P42167|LAP2B_HUMAN	TMPO	Lamina-associated polypeptide 2, isoforms beta/gamma OS=Homo sapiens GN=TMPO PE=1 SV=2	50.64	2	2	2	2	16	23	16	23	14	17	14	19	1	2.6	1000	2000	506.667	500
sp|Q9NVH0|EXD2_HUMAN	EXD2	Exonuclease 3'-5' domain-containing protein 2 OS=Homo sapiens GN=EXD2 PE=1 SV=2	70.31	0	0	0	0	16	19	15	20	10	12	11	13	0	0	14	4.6	1	7.1
sp|P06576|ATPB_HUMAN	ATP5B	ATP synthase subunit beta, mitochondrial OS=Homo sapiens GN=ATP5B PE=1 SV=3	56.52	0	0	3	3	15	16	19	22	23	25	28	31	0	1	41.3793	100	103.448	106.897
sp|P78371|TCPB_HUMAN	CCT2	T-complex protein 1 subunit beta OS=Homo sapiens GN=CCT2 PE=1 SV=4	57.45	1	1	6	7	15	15	17	18	22	26	28	32	1	3.65217	47.8261	86.9565	200	243.478
sp|P78347|GTF2I_HUMAN	GTF2I	General transcription factor II-I OS=Homo sapiens GN=GTF2I PE=1 SV=2	112.35	2	2	1	1	15	17	11	11	26	29	14	15	1.79104	1	208.955	179.104	507.463	134.328
sp|P23396|RS3_HUMAN	RPS3	40S ribosomal protein S3 OS=Homo sapiens GN=RPS3 PE=1 SV=2	26.67	8	12	15	26	15	19	16	21	15	19	18	24	4.65116	9.06977	12.5581	27.907	12.3256	19.7674
sp|P17987|TCPA_HUMAN	TCP1	T-complex protein 1 subunit alpha OS=Homo sapiens GN=TCP1 PE=1 SV=1	60.31	0	0	3	3	15	15	16	17	15	15	15	15	0	1	55	97.5	80	80
sp|P62829|RL23_HUMAN	RPL23	60S ribosomal protein L23 OS=Homo sapiens GN=RPL23 PE=1 SV=1	14.86	0	0	1	1	15	20	13	19	16	23	14	21	0	1.18182	272.727	377.273	500	500
sp|O14654|IRS4_HUMAN	IRS4	Insulin receptor substrate 4 OS=Homo sapiens GN=IRS4 PE=1 SV=1	133.68	2	2	0	0	14	14	15	16	21	22	15	16	1	0	56	72	108	56
sp|O95573|ACSL3_HUMAN	ACSL3	Long-chain-fatty-acid--CoA ligase 3 OS=Homo sapiens GN=ACSL3 PE=1 SV=3	80.37	0	0	0	0	14	15	9	9	4	4	5	6	0	0	280	360	60	122
sp|Q02978|M2OM_HUMAN	SLC25A11	Mitochondrial 2-oxoglutarate/malate carrier protein OS=Homo sapiens GN=SLC25A11 PE=1 SV=3	34.04	0	0	2	3	14	17	14	19	14	19	14	17	0	2.67857	1428.57	3750	2321.43	1482.14
sp|P46940|IQGA1_HUMAN	IQGAP1	Ras GTPase-activating-like protein IQGAP1 OS=Homo sapiens GN=IQGAP1 PE=1 SV=1	189.13	0	0	0	0	13	13	27	30	17	17	11	12	0	0	49.3333	206.667	53.3333	33.3333
sp|P13010|XRCC5_HUMAN	XRCC5	X-ray repair cross-complementing protein 5 OS=Homo sapiens GN=XRCC5 PE=1 SV=3	82.65	8	8	12	14	13	13	8	13	17	21	16	17	5.94595	10.5405	20.2703	59.4595	37.8378	32.4324
sp|Q9Y285|SYFA_HUMAN	FARSA	Phenylalanine--tRNA ligase alpha subunit OS=Homo sapiens GN=FARSA PE=1 SV=3	57.53	1	1	0	0	13	15	15	18	8	11	10	11	1	0	180	320	79	90
sp|P62736|ACTA_HUMAN	ACTA2	Actin, aortic smooth muscle OS=Homo sapiens GN=ACTA2 PE=1 SV=1	41.98	6	7	9	12	13	24	14	27	13	18	11	14	1	3.22222	37.037	70.3704	35.5556	25.1852
sp|O75746|CMC1_HUMAN	SLC25A12	Calcium-binding mitochondrial carrier protein Aralar1 OS=Homo sapiens GN=SLC25A12 PE=1 SV=2	74.71	0	0	0	0	13	14	17	17	14	14	12	12	0	0	1	3.36735	1.12245	1.22449
sp|Q6P1M0|S27A4_HUMAN	SLC27A4	Long-chain fatty acid transport protein 4 OS=Homo sapiens GN=SLC27A4 PE=1 SV=1	72.02	0	0	0	0	13	14	11	12	12	12	8	8	0	0	8.88889	3.88889	4.62963	1
sp|Q06830|PRDX1_HUMAN	PRDX1	Peroxiredoxin-1 OS=Homo sapiens GN=PRDX1 PE=1 SV=1	22.1	1	1	4	4	13	17	9	9	11	11	9	9	1	4.0625	234.375	156.25	109.375	93.75
sp|Q92945|FUBP2_HUMAN	KHSRP	Far upstream element-binding protein 2 OS=Homo sapiens GN=KHSRP PE=1 SV=4	73.07	1	1	1	1	12	14	16	18	12	13	9	10	1	3.19048	52.381	109.524	39.5238	33.8095
sp|Q92841|DDX17_HUMAN	DDX17	Probable ATP-dependent RNA helicase DDX17 OS=Homo sapiens GN=DDX17 PE=1 SV=2	80.22	12	12	15	15	12	12	10	10	13	13	14	14	2.52632	4.10526	6.84211	9.47368	16.8421	7.89474
sp|P05023|AT1A1_HUMAN	ATP1A1	Sodium/potassium-transporting ATPase subunit alpha-1 OS=Homo sapiens GN=ATP1A1 PE=1 SV=1	112.82	1	1	3	3	12	13	8	8	23	27	16	17	1	5.32258	193.548	193.548	693.548	338.71
sp|P48643|TCPE_HUMAN	CCT5	T-complex protein 1 subunit epsilon OS=Homo sapiens GN=CCT5 PE=1 SV=1	59.63	0	0	2	2	12	13	12	14	13	14	13	14	0	1	84.5455	172.727	154.545	1272.73
sp|P49368|TCPG_HUMAN	CCT3	T-complex protein 1 subunit gamma OS=Homo sapiens GN=CCT3 PE=1 SV=4	60.5	4	4	4	5	12	12	11	11	15	15	17	19	1	2.04082	38.7755	71.4286	59.1837	79.5918
sp|P41252|SYIC_HUMAN	IARS	Isoleucine--tRNA ligase, cytoplasmic OS=Homo sapiens GN=IARS PE=1 SV=2	144.41	2	2	2	2	12	13	11	11	14	18	9	9	1.46667	1	49.3333	64.6667	113.333	40
sp|Q14008|CKAP5_HUMAN	CKAP5	Cytoskeleton-associated protein 5 OS=Homo sapiens GN=CKAP5 PE=1 SV=3	225.35	1	1	0	0	12	12	12	13	14	15	4	4	1	0	200	357.143	289.286	89.2857
sp|P38919|IF4A3_HUMAN	EIF4A3	Eukaryotic initiation factor 4A-III OS=Homo sapiens GN=EIF4A3 PE=1 SV=4	46.84	6	6	9	9	12	13	11	12	5	5	4	4	1	2.36364	30.9091	27.2727	11.8182	11.8182
sp|Q15233|NONO_HUMAN	NONO	Non-POU domain-containing octamer-binding protein OS=Homo sapiens GN=NONO PE=1 SV=4	54.2	0	0	3	3	12	15	11	13	11	16	11	15	0	2	78.9474	110.526	115.789	57.8947
sp|P53007|TXTP_HUMAN	SLC25A1	Tricarboxylate transport protein, mitochondrial OS=Homo sapiens GN=SLC25A1 PE=1 SV=2	33.99	0	0	0	0	12	13	11	12	11	12	9	10	0	0	1.07143	2.07143	1.57143	1
sp|Q9NXS2|QPCTL_HUMAN	QPCTL	Glutaminyl-peptide cyclotransferase-like protein OS=Homo sapiens GN=QPCTL PE=1 SV=2	42.9	0	0	0	0	12	13	11	12	10	11	8	10	0	0	1.47826	1.82609	1.17391	1
sp|P20700|LMNB1_HUMAN	LMNB1	Lamin-B1 OS=Homo sapiens GN=LMNB1 PE=1 SV=2	66.37	3	3	6	6	11	11	14	16	17	18	14	15	1	4.83871	27.0968	67.7419	51.6129	51.6129
sp|P50990|TCPQ_HUMAN	CCT8	T-complex protein 1 subunit theta OS=Homo sapiens GN=CCT8 PE=1 SV=4	59.58	4	4	8	8	11	11	13	14	20	22	13	14	1	2.63158	19.2982	43.8596	54.386	49.1228
sp|P50991|TCPD_HUMAN	CCT4	T-complex protein 1 subunit delta OS=Homo sapiens GN=CCT4 PE=1 SV=4	57.89	1	1	0	0	11	11	11	11	13	13	18	19	1	0	163.043	315.217	260.87	271.739
sp|P04843|RPN1_HUMAN	RPN1	Dolichyl-diphosphooligosaccharide--protein glycosyltransferase subunit 1 OS=Homo sapiens GN=RPN1 PE=1 SV=1	68.53	0	0	4	4	11	11	11	11	15	15	14	15	0	1	28.5185	48.1481	74.0741	70.3704
sp|P07900|HS90A_HUMAN	HSP90AA1	Heat shock protein HSP 90-alpha OS=Homo sapiens GN=HSP90AA1 PE=1 SV=5	84.61	5	5	3	3	11	13	10	12	14	15	12	14	1	1.1	66	120	71	93
sp|P34931|HS71L_HUMAN	HSPA1L	Heat shock 70 kDa protein 1-like OS=Homo sapiens GN=HSPA1L PE=1 SV=2	70.33	7	8	9	10	11	36	11	34	14	45	11	27	1	4.48276	51.7241	48.2759	206.897	117.241
sp|P06748|NPM_HUMAN	NPM1	Nucleophosmin OS=Homo sapiens GN=NPM1 PE=1 SV=2	32.55	4	6	9	12	11	17	9	13	11	16	13	19	1	9.01639	49.1803	70.4918	50.8197	68.8525
sp|Q9Y265|RUVB1_HUMAN	RUVBL1	RuvB-like 1 OS=Homo sapiens GN=RUVBL1 PE=1 SV=1	50.2	0	0	5	5	11	11	13	14	10	10	9	9	0	1	22.0339	45.7627	25.4237	16.9492
sp|P60842|IF4A1_HUMAN	EIF4A1	Eukaryotic initiation factor 4A-I OS=Homo sapiens GN=EIF4A1 PE=1 SV=1	46.12	0	0	0	0	11	12	12	13	10	10	9	9	0	0	14.5455	20.9091	11.8182	11.8182
sp|Q53GQ0|DHB12_HUMAN	HSD17B12	Very-long-chain 3-oxoacyl-CoA reductase OS=Homo sapiens GN=HSD17B12 PE=1 SV=2	34.3	0	0	0	0	11	11	12	12	12	13	14	14	0	0	600	1066.67	700	633.333
sp|P09543|CN37_HUMAN	CNP	2',3'-cyclic-nucleotide 3'-phosphodiesterase OS=Homo sapiens GN=CNP PE=1 SV=2	47.55	0	0	0	0	11	12	11	11	10	11	10	12	0	0	46.1538	80.7692	38.0769	36.9231
sp|Q53H12|AGK_HUMAN	AGK	Acylglycerol kinase, mitochondrial OS=Homo sapiens GN=AGK PE=1 SV=2	47.11	0	0	0	0	11	12	11	11	6	6	8	9	0	0	200	300	88.8889	116.667
sp|Q9Y2L1|RRP44_HUMAN	DIS3	Exosome complex exonuclease RRP44 OS=Homo sapiens GN=DIS3 PE=1 SV=2	108.93	0	0	0	0	11	12	10	11	11	12	6	6	0	0	1.73684	1.75439	1.7193	1
sp|O43242|PSMD3_HUMAN	PSMD3	26S proteasome non-ATPase regulatory subunit 3 OS=Homo sapiens GN=PSMD3 PE=1 SV=2	60.94	2	2	2	2	11	12	8	9	11	11	10	10	2.32323	1	101.01	55.5556	70.7071	61.6162
sp|Q14240|IF4A2_HUMAN	EIF4A2	Eukaryotic initiation factor 4A-II OS=Homo sapiens GN=EIF4A2 PE=1 SV=2	46.37	0	0	3	3	11	11	10	12	11	11	12	13	0	1	25.2747	50.5495	23.0769	29.6703
sp|Q9NRG9|AAAS_HUMAN	AAAS	Aladin OS=Homo sapiens GN=AAAS PE=1 SV=1	59.54	0	0	0	0	11	13	9	10	11	11	9	10	0	0	1.4375	1.125	1	1.0625
sp|P78527|PRKDC_HUMAN	PRKDC	DNA-dependent protein kinase catalytic subunit OS=Homo sapiens GN=PRKDC PE=1 SV=3	468.79	2	2	0	0	10	11	15	16	14	14	6	6	1	0	27.6923	92.3077	37.6923	13.8462
sp|Q9P2J5|SYLC_HUMAN	LARS	Leucine--tRNA ligase, cytoplasmic OS=Homo sapiens GN=LARS PE=1 SV=2	134.38	0	0	0	0	10	10	8	8	20	23	10	11	0	0	20.4762	20	76.1905	33.8095
sp|O14980|XPO1_HUMAN	XPO1	Exportin-1 OS=Homo sapiens GN=XPO1 PE=1 SV=1	123.31	0	0	0	0	10	10	13	15	14	14	12	12	0	0	35.2174	73.913	95.6522	108.696
sp|Q9Y4W6|AFG32_HUMAN	AFG3L2	AFG3-like protein 2 OS=Homo sapiens GN=AFG3L2 PE=1 SV=2	88.53	0	0	0	0	10	11	15	15	15	15	11	11	0	0	1	2.1978	1.97802	1.0989
sp|Q99623|PHB2_HUMAN	PHB2	Prohibitin-2 OS=Homo sapiens GN=PHB2 PE=1 SV=2	33.28	0	0	5	6	10	10	14	15	11	13	14	14	0	1	18.0851	35.1064	28.7234	25.5319
sp|Q9Y230|RUVB2_HUMAN	RUVBL2	RuvB-like 2 OS=Homo sapiens GN=RUVBL2 PE=1 SV=3	51.12	1	1	1	1	10	11	11	12	10	11	9	9	1	2.02703	132.432	243.243	162.162	148.649
sp|P26641|EF1G_HUMAN	EEF1G	Elongation factor 1-gamma OS=Homo sapiens GN=EEF1G PE=1 SV=3	50.09	3	3	6	6	10	12	8	8	11	11	10	10	1	1.34615	6.92308	6.92308	10.3846	8.84615
sp|P17812|PYRG1_HUMAN	CTPS1	CTP synthase 1 OS=Homo sapiens GN=CTPS1 PE=1 SV=2	66.65	0	0	0	0	10	11	11	12	9	10	6	6	0	0	18.8889	27.2222	15.5556	8.61111
sp|Q9H9B4|SFXN1_HUMAN	SFXN1	Sideroflexin-1 OS=Homo sapiens GN=SFXN1 PE=1 SV=4	35.6	0	0	1	2	10	11	10	13	12	12	9	10	0	1	145	250	245	190
sp|Q96CS3|FAF2_HUMAN	FAF2	FAS-associated factor 2 OS=Homo sapiens GN=FAF2 PE=1 SV=2	52.59	0	0	0	0	10	10	10	13	12	14	11	13	0	0	1	2.21053	3.10526	3
sp|P08240|SRPRA_HUMAN	SRPRA	Signal recognition particle receptor subunit alpha OS=Homo sapiens GN=SRPRA PE=1 SV=2	69.77	0	0	0	0	10	10	11	11	8	8	5	5	0	0	8.26087	6.08696	2.21739	1
sp|Q13724|MOGS_HUMAN	MOGS	Mannosyl-oligosaccharide glucosidase OS=Homo sapiens GN=MOGS PE=1 SV=5	91.86	0	0	0	0	10	10	11	12	1	1	2	2	0	0	232.353	382.353	7.05882	21.7647
sp|O60884|DNJA2_HUMAN	DNAJA2	DnaJ homolog subfamily A member 2 OS=Homo sapiens GN=DNAJA2 PE=1 SV=1	45.72	0	0	0	0	10	12	9	10	10	12	7	10	0	0	142	260	340	260
sp|O76031|CLPX_HUMAN	CLPX	ATP-dependent Clp protease ATP-binding subunit clpX-like, mitochondrial OS=Homo sapiens GN=CLPX PE=1 SV=2	69.18	0	0	0	0	10	10	8	8	8	8	2	2	0	0	6.02041	8.26531	4.89796	1
sp|Q7Z2W4|ZCCHV_HUMAN	ZC3HAV1	Zinc finger CCCH-type antiviral protein 1 OS=Homo sapiens GN=ZC3HAV1 PE=1 SV=3	101.37	1	1	2	2	10	11	8	10	6	6	5	5	1	3.10345	229.885	172.414	48.2759	48.2759
sp|Q00839|HNRPU_HUMAN	HNRNPU	Heterogeneous nuclear ribonucleoprotein U OS=Homo sapiens GN=HNRNPU PE=1 SV=6	90.53	14	17	19	23	9	10	12	14	11	12	14	16	7.91667	12.9167	6.25	13.75	13.3333	17.9167
sp|Q99615|DNJC7_HUMAN	DNAJC7	DnaJ homolog subfamily C member 7 OS=Homo sapiens GN=DNAJC7 PE=1 SV=2	56.4	1	2	4	4	9	9	9	11	17	18	17	20	1	2.91667	51.6667	116.667	183.333	183.333
sp|P08195|4F2_HUMAN	SLC3A2	4F2 cell-surface antigen heavy chain OS=Homo sapiens GN=SLC3A2 PE=1 SV=3	67.95	0	0	0	0	9	9	14	14	16	17	12	13	0	0	70.9091	209.091	227.273	136.364
sp|Q58FF7|H90B3_HUMAN	HSP90AB3P	Putative heat shock protein HSP 90-beta-3 OS=Homo sapiens GN=HSP90AB3P PE=5 SV=1	68.28	0	0	0	0	9	9	10	12	10	17	12	14	0	0	89.4737	210.526	186.842	97.3684
sp|Q9UM54|MYO6_HUMAN	MYO6	Unconventional myosin-VI OS=Homo sapiens GN=MYO6 PE=1 SV=4	149.6	1	1	0	0	9	9	8	8	13	13	6	7	1	0	90	192.5	200	100
sp|Q8N2K0|ABD12_HUMAN	ABHD12	Monoacylglycerol lipase ABHD12 OS=Homo sapiens GN=ABHD12 PE=1 SV=2	45.07	0	0	0	0	9	9	12	13	9	9	5	5	0	0	3.82353	10.2941	2.41176	1
sp|O14929|HAT1_HUMAN	HAT1	Histone acetyltransferase type B catalytic subunit OS=Homo sapiens GN=HAT1 PE=1 SV=1	49.48	0	0	0	0	9	13	9	10	11	12	8	9	0	0	1.69231	1.76923	2.15385	1
sp|Q8N1F7|NUP93_HUMAN	NUP93	Nuclear pore complex protein Nup93 OS=Homo sapiens GN=NUP93 PE=1 SV=2	93.43	0	0	0	0	9	9	6	8	11	11	7	7	0	0	153.226	241.935	109.677	66.129
sp|P63261|ACTG_HUMAN	ACTG1	Actin, cytoplasmic 2 OS=Homo sapiens GN=ACTG1 PE=1 SV=1	41.77	4	4	4	4	9	15	8	13	9	13	7	11	1	1.16949	16.9492	40.678	16.4407	12.8814
sp|O60762|DPM1_HUMAN	DPM1	Dolichol-phosphate mannosyltransferase subunit 1 OS=Homo sapiens GN=DPM1 PE=1 SV=1	29.62	0	0	1	1	9	10	8	10	9	10	9	11	0	1	480	1000	600	440
sp|P49903|SPS1_HUMAN	SEPHS1	Selenide, water dikinase 1 OS=Homo sapiens GN=SEPHS1 PE=1 SV=2	42.88	0	0	0	0	9	11	10	12	10	12	7	7	0	0	2.88	4.8	3.64	1
sp|Q9BVA1|TBB2B_HUMAN	TUBB2B	Tubulin beta-2B chain OS=Homo sapiens GN=TUBB2B PE=1 SV=1	49.92	3	4	2	3	9	16	10	16	9	14	9	14	1.45455	1	136.364	181.818	172.727	136.364
sp|O43175|SERA_HUMAN	PHGDH	D-3-phosphoglycerate dehydrogenase OS=Homo sapiens GN=PHGDH PE=1 SV=4	56.61	0	0	0	0	9	10	9	9	10	10	10	11	0	0	8.78788	13.6364	11.5152	6.9697
sp|Q9Y277|VDAC3_HUMAN	VDAC3	Voltage-dependent anion-selective channel protein 3 OS=Homo sapiens GN=VDAC3 PE=1 SV=1	30.64	0	0	0	0	9	11	10	13	9	12	8	12	0	0	212.5	481.25	262.5	325
sp|P50402|EMD_HUMAN	EMD	Emerin OS=Homo sapiens GN=EMD PE=1 SV=1	28.98	0	0	0	0	9	10	8	9	10	10	7	7	0	0	1.42857	2.33766	1.81818	1
sp|Q9UBX3|DIC_HUMAN	SLC25A10	Mitochondrial dicarboxylate carrier OS=Homo sapiens GN=SLC25A10 PE=1 SV=2	31.26	0	0	0	0	9	9	8	10	6	7	9	9	0	0	1.1875	2.9375	1	1
sp|P35221|CTNA1_HUMAN	CTNNA1	Catenin alpha-1 OS=Homo sapiens GN=CTNNA1 PE=1 SV=1	100.01	0	0	0	0	9	10	7	9	2	2	1	1	0	0	44	54.6667	6	1.66667
sp|P08754|GNAI3_HUMAN	GNAI3	Guanine nucleotide-binding protein G(k) subunit alpha OS=Homo sapiens GN=GNAI3 PE=1 SV=3	40.51	0	0	0	0	9	12	8	9	9	11	6	7	0	0	3.66667	4.22222	2.11111	1
sp|P21333|FLNA_HUMAN	FLNA	Filamin-A OS=Homo sapiens GN=FLNA PE=1 SV=4	280.56	20	21	11	14	8	8	11	13	10	12	14	14	4.29412	1	1.94118	5.64706	4	4.76471
sp|P52272|HNRPM_HUMAN	HNRNPM	Heterogeneous nuclear ribonucleoprotein M OS=Homo sapiens GN=HNRNPM PE=1 SV=3	77.46	7	7	12	13	8	9	8	8	11	12	10	10	4.2	6.6	8.6	260	116	13.2
sp|P61978|HNRPK_HUMAN	HNRNPK	Heterogeneous nuclear ribonucleoprotein K OS=Homo sapiens GN=HNRNPK PE=1 SV=1	50.94	15	18	13	18	8	10	10	10	8	9	14	16	4.375	4.84375	2.65625	4.6875	2.96875	9.21875
sp|P04844|RPN2_HUMAN	RPN2	Dolichyl-diphosphooligosaccharide--protein glycosyltransferase subunit 2 OS=Homo sapiens GN=RPN2 PE=1 SV=3	69.24	1	2	0	0	8	8	10	12	10	11	12	16	1	0	145.714	342.857	234.286	314.286
sp|P49915|GUAA_HUMAN	GMPS	GMP synthase [glutamine-hydrolyzing] OS=Homo sapiens GN=GMPS PE=1 SV=1	76.67	0	0	0	0	8	8	7	8	9	9	6	6	0	0	10	15.2778	8.88889	4.72222
sp|P40939|ECHA_HUMAN	HADHA	Trifunctional enzyme subunit alpha, mitochondrial OS=Homo sapiens GN=HADHA PE=1 SV=2	82.95	0	0	0	0	8	9	8	9	8	9	8	10	0	0	46.8421	73.6842	39.4737	17.3684
sp|P53618|COPB_HUMAN	COPB1	Coatomer subunit beta OS=Homo sapiens GN=COPB1 PE=1 SV=3	107.07	3	3	5	5	8	9	7	7	13	14	9	9	3.16456	7.21519	53.1646	97.4684	121.519	73.4177
sp|P08243|ASNS_HUMAN	ASNS	Asparagine synthetase [glutamine-hydrolyzing] OS=Homo sapiens GN=ASNS PE=1 SV=4	64.33	0	0	0	0	8	8	3	3	4	5	2	2	0	0	46.988	20.4819	19.2771	5.66265
sp|Q9H4I3|TRABD_HUMAN	TRABD	TraB domain-containing protein OS=Homo sapiens GN=TRABD PE=1 SV=1	42.29	0	0	0	0	8	9	9	13	12	17	11	13	0	0	1	3.875	3	1.625
sp|P51648|AL3A2_HUMAN	ALDH3A2	Fatty aldehyde dehydrogenase OS=Homo sapiens GN=ALDH3A2 PE=1 SV=1	54.81	0	0	0	0	8	8	7	7	9	10	9	9	0	0	413.793	620.69	793.103	655.172
sp|P13797|PLST_HUMAN	PLS3	Plastin-3 OS=Homo sapiens GN=PLS3 PE=1 SV=4	70.77	0	0	0	0	8	10	9	9	6	6	4	4	0	0	42.3077	38.4615	157.692	10.3846
sp|P31040|SDHA_HUMAN	SDHA	Succinate dehydrogenase [ubiquinone] flavoprotein subunit, mitochondrial OS=Homo sapiens GN=SDHA PE=1 SV=2	72.65	0	0	0	0	8	8	9	10	5	5	3	3	0	0	27.5	39	17.5	7.5
sp|Q6P1J9|CDC73_HUMAN	CDC73	Parafibromin OS=Homo sapiens GN=CDC73 PE=1 SV=1	60.54	0	0	0	0	8	9	5	5	10	10	4	5	0	0	2.90476	1.95238	2.80952	1
sp|P08238|HS90B_HUMAN	HSP90AB1	Heat shock protein HSP 90-beta OS=Homo sapiens GN=HSP90AB1 PE=1 SV=4	83.21	0	0	3	3	8	12	10	14	9	14	10	13	0	1	107.143	185.714	142.857	108.571
sp|P62269|RS18_HUMAN	RPS18	40S ribosomal protein S18 OS=Homo sapiens GN=RPS18 PE=1 SV=3	17.71	5	5	9	9	8	8	8	8	7	7	8	8	5.9322	9.49153	22.0339	35.5932	23.7288	40.678
sp|O00148|DX39A_HUMAN	DDX39A	ATP-dependent RNA helicase DDX39A OS=Homo sapiens GN=DDX39A PE=1 SV=2	49.1	3	3	1	2	8	9	7	7	6	7	4	4	4.625	1.5	55	75	29.375	18.125
sp|P11177|ODPB_HUMAN	PDHB	Pyruvate dehydrogenase E1 component subunit beta, mitochondrial OS=Homo sapiens GN=PDHB PE=1 SV=3	39.21	0	0	1	1	8	8	7	8	7	8	3	3	0	1	300	520	308	60
sp|P39656|OST48_HUMAN	DDOST	Dolichyl-diphosphooligosaccharide--protein glycosyltransferase 48 kDa subunit OS=Homo sapiens GN=DDOST PE=1 SV=4	50.77	0	0	0	0	8	8	4	6	8	8	9	10	0	0	10.4651	12.7907	13.9535	17.4419
sp|O95433|AHSA1_HUMAN	AHSA1	Activator of 90 kDa heat shock protein ATPase homolog 1 OS=Homo sapiens GN=AHSA1 PE=1 SV=1	38.25	0	0	0	0	8	8	9	9	9	10	4	4	0	0	34.8837	51.1628	51.1628	19.3023
sp|O00264|PGRC1_HUMAN	PGRMC1	Membrane-associated progesterone receptor component 1 OS=Homo sapiens GN=PGRMC1 PE=1 SV=3	21.66	0	0	0	0	8	8	9	10	7	10	7	8	0	0	93.8776	234.694	204.082	193.878
sp|Q9Y5M8|SRPRB_HUMAN	SRPRB	Signal recognition particle receptor subunit beta OS=Homo sapiens GN=SRPRB PE=1 SV=3	29.68	0	0	0	0	8	9	9	10	10	10	8	8	0	0	1.84615	2.69231	1.53846	1
sp|P48047|ATPO_HUMAN	ATP5O	ATP synthase subunit O, mitochondrial OS=Homo sapiens GN=ATP5O PE=1 SV=1	23.26	0	0	0	0	8	8	8	8	8	8	10	11	0	0	1.23077	2.07692	1	1.23077
sp|Q15084|PDIA6_HUMAN	PDIA6	Protein disulfide-isomerase A6 OS=Homo sapiens GN=PDIA6 PE=1 SV=1	48.09	1	2	5	6	8	8	8	8	6	7	8	9	1	5.90909	42.7273	68.1818	38.1818	42.2727
sp|Q9BUF5|TBB6_HUMAN	TUBB6	Tubulin beta-6 chain OS=Homo sapiens GN=TUBB6 PE=1 SV=1	49.82	0	0	0	0	8	11	6	6	8	12	9	10	0	0	22.8916	8.31325	21.6867	18.0723
sp|P45880|VDAC2_HUMAN	VDAC2	Voltage-dependent anion-selective channel protein 2 OS=Homo sapiens GN=VDAC2 PE=1 SV=2	31.55	3	4	3	3	8	9	6	8	6	8	7	9	1	1.6	102	194	124	220
sp|P36542|ATPG_HUMAN	ATP5C1	ATP synthase subunit gamma, mitochondrial OS=Homo sapiens GN=ATP5C1 PE=1 SV=1	32.98	0	0	0	0	8	8	8	8	7	7	6	6	0	0	205.263	342.105	131.579	78.9474
sp|Q9NZ01|TECR_HUMAN	TECR	Very-long-chain enoyl-CoA reductase OS=Homo sapiens GN=TECR PE=1 SV=1	36.01	0	0	0	0	8	8	5	5	7	7	3	4	0	0	3.13725	2.94118	2.35294	1
sp|P49327|FAS_HUMAN	FASN	Fatty acid synthase OS=Homo sapiens GN=FASN PE=1 SV=3	273.25	3	3	0	0	7	9	2	2	9	9	3	3	1.92308	0	24.6154	15.3846	23.8462	6
sp|P22626|ROA2_HUMAN	HNRNPA2B1	Heterogeneous nuclear ribonucleoproteins A2/B1 OS=Homo sapiens GN=HNRNPA2B1 PE=1 SV=2	37.41	10	13	17	24	7	9	9	9	14	15	17	22	34.2466	45.2055	9.72603	26.0274	21.9178	69.863
sp|P11498|PYC_HUMAN	PC	Pyruvate carboxylase, mitochondrial OS=Homo sapiens GN=PC PE=1 SV=2	129.55	6	6	15	17	7	7	5	5	9	9	3	3	1.17391	3.34783	4.34783	5.65217	4.26087	1
sp|P55060|XPO2_HUMAN	CSE1L	Exportin-2 OS=Homo sapiens GN=CSE1L PE=1 SV=3	110.35	0	0	0	0	7	7	9	9	14	16	7	8	0	0	17.2222	38.3333	55.5556	29.4444
sp|P62258|1433E_HUMAN	YWHAE	14-3-3 protein epsilon OS=Homo sapiens GN=YWHAE PE=1 SV=1	29.16	3	4	0	0	7	7	7	9	4	4	7	7	1	0	11.9149	34.0426	8.29787	14.6809
sp|P34932|HSP74_HUMAN	HSPA4	Heat shock 70 kDa protein 4 OS=Homo sapiens GN=HSPA4 PE=1 SV=4	94.27	0	0	2	2	7	7	7	9	7	8	7	9	0	1	10.5882	22.9412	22.3529	21.7647
sp|P31689|DNJA1_HUMAN	DNAJA1	DnaJ homolog subfamily A member 1 OS=Homo sapiens GN=DNAJA1 PE=1 SV=2	44.84	0	0	1	1	7	7	10	12	13	13	11	11	0	1	113.514	310.811	378.378	216.216
sp|P23246|SFPQ_HUMAN	SFPQ	Splicing factor, proline- and glutamine-rich OS=Homo sapiens GN=SFPQ PE=1 SV=2	76.1	1	1	5	5	7	7	7	7	5	5	4	4	1	5.88235	40	123.529	16.4706	15.2941
sp|P54136|SYRC_HUMAN	RARS	Arginine--tRNA ligase, cytoplasmic OS=Homo sapiens GN=RARS PE=1 SV=2	75.33	3	3	5	5	7	7	6	6	10	11	7	7	1	2.4	31.3333	40.6667	86.6667	53.3333
sp|Q14974|IMB1_HUMAN	KPNB1	Importin subunit beta-1 OS=Homo sapiens GN=KPNB1 PE=1 SV=2	97.11	1	1	3	6	7	7	8	8	9	9	7	8	1	16.5217	226.087	430.435	369.565	326.087
sp|Q15365|PCBP1_HUMAN	PCBP1	Poly(rC)-binding protein 1 OS=Homo sapiens GN=PCBP1 PE=1 SV=2	37.47	0	0	2	2	7	7	5	6	8	12	7	8	0	1	35.6522	47.8261	60.8696	56.5217
sp|A0FGR8|ESYT2_HUMAN	ESYT2	Extended synaptotagmin-2 OS=Homo sapiens GN=ESYT2 PE=1 SV=1	102.29	0	0	0	0	7	8	7	8	10	11	10	11	0	0	1.375	2.65625	1.48438	1
sp|Q8WVX9|FACR1_HUMAN	FAR1	Fatty acyl-CoA reductase 1 OS=Homo sapiens GN=FAR1 PE=1 SV=1	59.32	0	0	0	0	7	8	6	6	11	11	3	3	0	0	4.35	4.4	5	1
sp|P62701|RS4X_HUMAN	RPS4X	40S ribosomal protein S4, X isoform OS=Homo sapiens GN=RPS4X PE=1 SV=2	29.58	2	2	7	9	7	8	5	6	8	9	5	6	1	5.36364	6.81818	8.81818	9.09091	9.09091
sp|P22234|PUR6_HUMAN	PAICS	Multifunctional protein ADE2 OS=Homo sapiens GN=PAICS PE=1 SV=3	47.05	1	1	0	0	7	7	6	7	3	3	2	2	1	0	125	247.222	41.6667	27.2222
sp|Q86VP6|CAND1_HUMAN	CAND1	Cullin-associated NEDD8-dissociated protein 1 OS=Homo sapiens GN=CAND1 PE=1 SV=2	136.29	0	0	0	0	7	7	8	8	6	6	7	7	0	0	30	67.6923	34.6154	31.5385
sp|P55084|ECHB_HUMAN	HADHB	Trifunctional enzyme subunit beta, mitochondrial OS=Homo sapiens GN=HADHB PE=1 SV=3	51.26	0	0	0	0	7	7	8	8	6	6	5	5	0	0	2.83333	2.20833	1.54167	1
sp|Q9UJZ1|STML2_HUMAN	STOML2	Stomatin-like protein 2, mitochondrial OS=Homo sapiens GN=STOML2 PE=1 SV=1	38.51	0	0	0	0	7	8	7	10	8	9	9	10	0	0	8.75	17.5	10.875	8.75
sp|Q9NVH1|DJC11_HUMAN	DNAJC11	DnaJ homolog subfamily C member 11 OS=Homo sapiens GN=DNAJC11 PE=1 SV=2	63.24	0	0	0	0	7	7	10	11	6	7	7	7	0	0	1.41176	3.13725	1	1.19608
sp|A8CG34|P121C_HUMAN	POM121C	Nuclear envelope pore membrane protein POM 121C OS=Homo sapiens GN=POM121C PE=1 SV=2	124.98	0	0	0	0	7	8	5	5	10	12	6	7	0	0	1.33333	1.37037	2.2963	1
sp|P43490|NAMPT_HUMAN	NAMPT	Nicotinamide phosphoribosyltransferase OS=Homo sapiens GN=NAMPT PE=1 SV=1	55.49	0	0	0	0	7	7	7	8	5	5	5	6	0	0	51.8987	106.329	53.1646	45.5696
sp|Q6UB35|C1TM_HUMAN	MTHFD1L	Monofunctional C1-tetrahydrofolate synthase, mitochondrial OS=Homo sapiens GN=MTHFD1L PE=1 SV=1	105.72	0	0	0	0	7	7	9	10	2	2	2	2	0	0	11.25	29.1667	1.91667	1
sp|Q01813|PFKAP_HUMAN	PFKP	ATP-dependent 6-phosphofructokinase, platelet type OS=Homo sapiens GN=PFKP PE=1 SV=2	85.54	0	0	0	0	7	7	5	6	2	2	4	4	0	0	151.786	196.429	13.5714	26.7857
sp|P62244|RS15A_HUMAN	RPS15A	40S ribosomal protein S15a OS=Homo sapiens GN=RPS15A PE=1 SV=2	14.83	3	3	6	6	7	8	8	9	8	9	8	9	1.8	4.6	30	52	28	28
sp|Q14318|FKBP8_HUMAN	FKBP8	Peptidyl-prolyl cis-trans isomerase FKBP8 OS=Homo sapiens GN=FKBP8 PE=1 SV=2	44.53	0	0	1	1	7	8	7	10	9	11	7	7	0	1	250	613.636	568.182	318.182
sp|Q9H936|GHC1_HUMAN	SLC25A22	Mitochondrial glutamate carrier 1 OS=Homo sapiens GN=SLC25A22 PE=1 SV=1	34.45	0	0	0	0	7	7	8	8	6	7	5	6	0	0	1	2.80899	2.02247	1.08989
sp|P30153|2AAA_HUMAN	PPP2R1A	Serine/threonine-protein phosphatase 2A 65 kDa regulatory subunit A alpha isoform OS=Homo sapiens GN=PPP2R1A PE=1 SV=4	65.27	0	0	0	0	7	8	3	3	3	3	4	5	0	0	27.8571	10	8.57143	36.4286
sp|Q9NUU6|F105A_HUMAN	FAM105A	Inactive ubiquitin thioesterase FAM105A OS=Homo sapiens GN=FAM105A PE=2 SV=1	42.17	0	0	0	0	7	7	9	9	0	0	0	0	0	0	1	2.17857	0	0
sp|Q09028|RBBP4_HUMAN	RBBP4	Histone-binding protein RBBP4 OS=Homo sapiens GN=RBBP4 PE=1 SV=3	47.63	4	4	3	4	7	7	6	7	7	9	7	7	2.17073	2.2439	46.3415	31.7073	51.2195	31.7073
sp|P35613|BASI_HUMAN	BSG	Basigin OS=Homo sapiens GN=BSG PE=1 SV=2	42.17	0	0	0	0	7	8	6	6	6	6	6	6	0	0	4.78261	7.82609	2.95652	3.26087
sp|P46060|RAGP1_HUMAN	RANGAP1	Ran GTPase-activating protein 1 OS=Homo sapiens GN=RANGAP1 PE=1 SV=1	63.5	0	0	0	0	7	9	7	7	5	5	3	3	0	0	16.7857	16.7857	9.28571	4.64286
sp|P36776|LONM_HUMAN	LONP1	Lon protease homolog, mitochondrial OS=Homo sapiens GN=LONP1 PE=1 SV=2	106.42	0	0	0	0	7	7	4	4	2	2	1	1	0	0	26.5823	22.7848	4.93671	3.03797
sp|P07437|TBB5_HUMAN	TUBB	Tubulin beta chain OS=Homo sapiens GN=TUBB PE=1 SV=2	49.64	4	7	2	2	7	12	6	10	5	10	5	10	2.55556	1	111.111	138.889	138.889	100
sp|P23528|COF1_HUMAN	CFL1	Cofilin-1 OS=Homo sapiens GN=CFL1 PE=1 SV=3	18.49	0	0	2	2	7	9	6	11	6	6	6	8	0	1	135.484	277.419	61.2903	77.4194
sp|Q13148|TADBP_HUMAN	TARDBP	TAR DNA-binding protein 43 OS=Homo sapiens GN=TARDBP PE=1 SV=1	44.71	0	0	2	2	7	7	3	3	6	6	4	4	0	1	42.6667	33.3333	47.3333	16.6667
sp|Q5T9A4|ATD3B_HUMAN	ATAD3B	ATPase family AAA domain-containing protein 3B OS=Homo sapiens GN=ATAD3B PE=1 SV=1	72.53	0	0	0	0	7	10	7	9	6	7	4	4	0	0	2.88462	4.42308	2.88462	1
sp|P35579|MYH9_HUMAN	MYH9	Myosin-9 OS=Homo sapiens GN=MYH9 PE=1 SV=4	226.39	21	22	3	3	6	6	10	10	12	12	9	9	16.5217	1	7.82609	286.957	33.913	17.8261
sp|Q08211|DHX9_HUMAN	DHX9	ATP-dependent RNA helicase A OS=Homo sapiens GN=DHX9 PE=1 SV=4	140.87	14	15	22	23	6	6	7	8	16	16	17	17	6.58333	11.6667	2.16667	6.08333	10	14.1667
sp|P07814|SYEP_HUMAN	EPRS	Bifunctional glutamate/proline--tRNA ligase OS=Homo sapiens GN=EPRS PE=1 SV=5	170.48	2	2	0	0	6	6	7	7	21	24	7	8	1	0	43.3333	61.6667	283.333	73.3333
sp|P12956|XRCC6_HUMAN	XRCC6	X-ray repair cross-complementing protein 6 OS=Homo sapiens GN=XRCC6 PE=1 SV=2	69.8	9	11	17	20	6	6	6	7	17	19	17	17	2.61538	5	1.76923	4.07692	8.46154	10.7692
sp|Q14204|DYHC1_HUMAN	DYNC1H1	Cytoplasmic dynein 1 heavy chain 1 OS=Homo sapiens GN=DYNC1H1 PE=1 SV=5	532.07	0	0	0	0	6	6	7	9	16	17	11	13	0	0	1.16	4	3.92	2.44
sp|P06733|ENOA_HUMAN	ENO1	Alpha-enolase OS=Homo sapiens GN=ENO1 PE=1 SV=2	47.14	2	2	1	1	6	7	4	4	1	1	3	3	1.7	1	34	24	9.9	31
sp|O43143|DHX15_HUMAN	DHX15	Pre-mRNA-splicing factor ATP-dependent RNA helicase DHX15 OS=Homo sapiens GN=DHX15 PE=1 SV=2	90.88	8	8	17	18	6	6	5	5	11	12	8	8	4.88889	12.4444	5.11111	6.88889	16.4444	13.1111
sp|P00338|LDHA_HUMAN	LDHA	L-lactate dehydrogenase A chain OS=Homo sapiens GN=LDHA PE=1 SV=2	36.67	1	1	0	0	6	6	6	6	5	5	5	6	1	0	95.4545	102.273	70.4545	63.6364
sp|P12268|IMDH2_HUMAN	IMPDH2	Inosine-5'-monophosphate dehydrogenase 2 OS=Homo sapiens GN=IMPDH2 PE=1 SV=2	55.77	5	6	7	7	6	6	6	7	5	5	10	13	1	2.8	12.5714	24.2857	13.4286	40
sp|P22413|ENPP1_HUMAN	ENPP1	Ectonucleotide pyrophosphatase/phosphodiesterase family member 1 OS=Homo sapiens GN=ENPP1 PE=1 SV=2	104.86	0	0	0	0	6	9	14	14	6	7	4	5	0	0	1.43333	6.33333	1.03333	1
sp|Q16891|MIC60_HUMAN	IMMT	MICOS complex subunit MIC60 OS=Homo sapiens GN=IMMT PE=1 SV=1	83.63	1	1	1	1	6	6	11	14	6	6	7	7	1	2.11765	91.1765	441.176	161.765	211.765
sp|P30041|PRDX6_HUMAN	PRDX6	Peroxiredoxin-6 OS=Homo sapiens GN=PRDX6 PE=1 SV=3	25.02	0	0	1	1	6	6	8	9	2	3	3	3	0	1	42.3077	84.6154	10.7692	176.923
sp|P43243|MATR3_HUMAN	MATR3	Matrin-3 OS=Homo sapiens GN=MATR3 PE=1 SV=2	94.56	5	5	6	6	6	8	4	4	9	9	7	7	11	19	54	32	120	56
sp|P18031|PTN1_HUMAN	PTPN1	Tyrosine-protein phosphatase non-receptor type 1 OS=Homo sapiens GN=PTPN1 PE=1 SV=1	49.93	0	0	0	0	6	6	6	7	11	11	4	4	0	0	1	1.14085	2.39437	1.22535
sp|Q13263|TIF1B_HUMAN	TRIM28	Transcription intermediary factor 1-beta OS=Homo sapiens GN=TRIM28 PE=1 SV=5	88.49	0	0	4	5	6	7	5	7	11	12	5	6	0	2.33333	18.0952	40.9524	35.2381	18.5714
sp|P62195|PRS8_HUMAN	PSMC5	26S protease regulatory subunit 8 OS=Homo sapiens GN=PSMC5 PE=1 SV=1	45.6	0	0	2	2	6	7	8	8	8	12	4	5	0	1	59.1837	118.367	116.327	61.2245
sp|Q04323|UBXN1_HUMAN	UBXN1	UBX domain-containing protein 1 OS=Homo sapiens GN=UBXN1 PE=1 SV=2	33.3	0	0	0	0	6	7	7	9	10	10	9	11	0	0	1	1.97368	1.92105	1.60526
sp|P52292|IMA1_HUMAN	KPNA2	Importin subunit alpha-1 OS=Homo sapiens GN=KPNA2 PE=1 SV=1	57.83	2	3	5	5	6	7	5	6	5	5	7	9	1	4.875	33.75	81.25	31.25	33.125
sp|Q58FF8|H90B2_HUMAN	HSP90AB2P	Putative heat shock protein HSP 90-beta 2 OS=Homo sapiens GN=HSP90AB2P PE=1 SV=2	44.32	1	1	2	2	6	6	9	10	6	6	5	6	1	2.95652	173.913	382.609	260.87	300
sp|Q15366|PCBP2_HUMAN	PCBP2	Poly(rC)-binding protein 2 OS=Homo sapiens GN=PCBP2 PE=1 SV=1	38.56	1	1	1	1	6	6	5	5	6	8	6	7	2	1	92.3077	115.385	146.154	84.6154
sp|O95347|SMC2_HUMAN	SMC2	Structural maintenance of chromosomes protein 2 OS=Homo sapiens GN=SMC2 PE=1 SV=2	135.57	0	0	0	0	6	6	4	4	7	7	4	4	0	0	1.23077	1.03846	1.30769	1
IGH1M_MOUSE	Ighg1	Ig gamma-1 chain C region, membrane-bound form OS=Mus musculus GN=Ighg1 PE=1 SV=2	43.36	2	2	2	2	6	11	7	13	5	5	6	8	2.84615	1	173.077	500	50	115.385
sp|P15880|RS2_HUMAN	RPS2	40S ribosomal protein S2 OS=Homo sapiens GN=RPS2 PE=1 SV=2	31.3	3	4	5	5	6	6	6	6	7	8	7	9	1.57143	5.35714	10.7143	17.1429	12.8571	20
sp|P62263|RS14_HUMAN	RPS14	40S ribosomal protein S14 OS=Homo sapiens GN=RPS14 PE=1 SV=3	16.26	4	4	3	4	6	8	9	9	7	8	7	7	1.05882	15.8824	84.3137	80.3922	37.2549	39.2157
sp|O75489|NDUS3_HUMAN	NDUFS3	NADH dehydrogenase [ubiquinone] iron-sulfur protein 3, mitochondrial OS=Homo sapiens GN=NDUFS3 PE=1 SV=1	30.22	0	0	0	0	6	6	8	8	7	7	5	5	0	0	43.8462	84.6154	43.0769	28.4615
sp|P54652|HSP72_HUMAN	HSPA2	Heat shock-related 70 kDa protein 2 OS=Homo sapiens GN=HSPA2 PE=1 SV=1	69.98	2	2	3	3	6	6	8	10	5	7	7	8	1	3.76623	55.8442	125.974	80.5195	114.286
sp|P32119|PRDX2_HUMAN	PRDX2	Peroxiredoxin-2 OS=Homo sapiens GN=PRDX2 PE=1 SV=5	21.88	0	0	3	3	6	6	7	8	6	6	6	6	0	1	10.7143	20	9.28571	12.1429
sp|P00492|HPRT_HUMAN	HPRT1	Hypoxanthine-guanine phosphoribosyltransferase OS=Homo sapiens GN=HPRT1 PE=1 SV=2	24.56	1	2	1	1	6	6	3	3	5	5	4	4	2.97297	1	100	83.7838	75.6757	56.7568
sp|Q13162|PRDX4_HUMAN	PRDX4	Peroxiredoxin-4 OS=Homo sapiens GN=PRDX4 PE=1 SV=1	30.52	2	2	2	2	6	6	4	4	2	2	3	3	1	2.52632	44.7368	68.4211	41.0526	41.5789
sp|Q9BSD7|NTPCR_HUMAN	NTPCR	Cancer-related nucleoside-triphosphatase OS=Homo sapiens GN=NTPCR PE=1 SV=1	20.7	0	0	0	0	6	7	8	9	6	7	4	4	0	0	282.609	456.522	347.826	110.87
sp|P17858|PFKAL_HUMAN	PFKL	ATP-dependent 6-phosphofructokinase, liver type OS=Homo sapiens GN=PFKL PE=1 SV=6	84.96	0	0	0	0	6	6	5	6	3	3	4	4	0	0	75.6757	145.946	35.1351	40.5405
sp|P78346|RPP30_HUMAN	RPP30	Ribonuclease P protein subunit p30 OS=Homo sapiens GN=RPP30 PE=1 SV=1	29.3	0	0	0	0	6	9	7	7	3	5	3	3	0	0	3	3.25	2.33333	1
sp|P33991|MCM4_HUMAN	MCM4	DNA replication licensing factor MCM4 OS=Homo sapiens GN=MCM4 PE=1 SV=5	96.5	1	1	1	1	6	6	5	6	5	5	5	5	22.6667	1	37.3333	173.333	26.6667	24
sp|P06493|CDK1_HUMAN	CDK1	Cyclin-dependent kinase 1 OS=Homo sapiens GN=CDK1 PE=1 SV=3	34.07	0	0	0	0	6	6	7	8	5	5	3	4	0	0	1.85714	3.47619	1.61905	1
sp|P08559|ODPA_HUMAN	PDHA1	Pyruvate dehydrogenase E1 component subunit alpha, somatic form, mitochondrial OS=Homo sapiens GN=PDHA1 PE=1 SV=3	43.27	0	0	1	1	6	7	5	6	5	5	2	2	0	1	75	43.75	61.25	5.75
sp|Q6YN16|HSDL2_HUMAN	HSDL2	Hydroxysteroid dehydrogenase-like protein 2 OS=Homo sapiens GN=HSDL2 PE=1 SV=1	45.37	0	0	0	0	6	8	7	7	3	3	3	3	0	0	85	110	28	16
sp|Q9BPW8|NIPS1_HUMAN	NIPSNAP1	Protein NipSnap homolog 1 OS=Homo sapiens GN=NIPSNAP1 PE=1 SV=1	33.29	0	0	0	0	6	7	6	7	2	2	3	5	0	0	7.28261	14.1304	1	3.26087
sp|Q96I24|FUBP3_HUMAN	FUBP3	Far upstream element-binding protein 3 OS=Homo sapiens GN=FUBP3 PE=1 SV=2	61.6	0	0	0	0	6	8	4	5	3	3	1	2	0	0	7.04225	6.19718	1.83099	1
sp|Q13308|PTK7_HUMAN	PTK7	Inactive tyrosine-protein kinase 7 OS=Homo sapiens GN=PTK7 PE=1 SV=2	118.32	0	0	0	0	6	6	7	8	0	0	0	0	0	0	1	2.33333	0	0
sp|P62805|H4_HUMAN	HIST1H4A	Histone H4 OS=Homo sapiens GN=HIST1H4A PE=1 SV=2	11.36	3	4	5	6	6	6	6	7	5	6	7	9	2.73333	10.6667	11.3333	24	16	41.3333
sp|P63173|RL38_HUMAN	RPL38	60S ribosomal protein L38 OS=Homo sapiens GN=RPL38 PE=1 SV=2	8.21	1	1	1	1	6	9	7	13	5	8	5	6	2.19512	3.65854	1463.41	2073.17	1024.39	609.756
sp|Q15427|SF3B4_HUMAN	SF3B4	Splicing factor 3B subunit 4 OS=Homo sapiens GN=SF3B4 PE=1 SV=1	44.36	0	0	1	1	6	11	7	15	2	2	2	3	0	6.35294	635.294	1529.41	15.2941	20
sp|P24666|PPAC_HUMAN	ACP1	Low molecular weight phosphotyrosine protein phosphatase OS=Homo sapiens GN=ACP1 PE=1 SV=3	18.03	0	0	0	0	6	7	5	6	4	5	3	4	0	0	45.8333	41.6667	23.75	15
sp|Q14165|MLEC_HUMAN	MLEC	Malectin OS=Homo sapiens GN=MLEC PE=1 SV=1	32.21	0	0	0	0	6	6	4	4	5	5	4	5	0	0	1.54286	2.34286	1.2	1
sp|Q9NRK6|ABCBA_HUMAN	ABCB10	ATP-binding cassette sub-family B member 10, mitochondrial OS=Homo sapiens GN=ABCB10 PE=1 SV=2	79.1	0	0	0	0	6	6	6	6	2	2	0	0	0	0	7.03125	10.1562	1	0
sp|P05388|RLA0_HUMAN	RPLP0	60S acidic ribosomal protein P0 OS=Homo sapiens GN=RPLP0 PE=1 SV=1	34.25	2	2	3	3	6	7	3	3	5	6	4	4	2.63158	3.42105	51.5789	29.4737	63.1579	35.2632
sp|P53350|PLK1_HUMAN	PLK1	Serine/threonine-protein kinase PLK1 OS=Homo sapiens GN=PLK1 PE=1 SV=1	68.21	0	0	0	0	6	6	5	7	2	2	1	1	0	0	30.7692	44.8718	8.58974	1
sp|Q96IJ6|GMPPA_HUMAN	GMPPA	Mannose-1-phosphate guanyltransferase alpha OS=Homo sapiens GN=GMPPA PE=1 SV=1	46.26	0	0	0	0	6	6	3	3	3	3	1	1	0	0	15.2	12	6.4	1
sp|Q15029|U5S1_HUMAN	EFTUD2	116 kDa U5 small nuclear ribonucleoprotein component OS=Homo sapiens GN=EFTUD2 PE=1 SV=1	109.37	8	9	15	17	5	6	4	4	11	11	11	11	5.86207	14.8276	7.24138	10.3448	30	19.3103
sp|Q12905|ILF2_HUMAN	ILF2	Interleukin enhancer-binding factor 2 OS=Homo sapiens GN=ILF2 PE=1 SV=2	43.04	10	10	9	12	5	5	7	9	10	10	12	13	11.8519	18.1481	12.5926	40.7407	44.4444	48.1481
sp|Q99832|TCPH_HUMAN	CCT7	T-complex protein 1 subunit eta OS=Homo sapiens GN=CCT7 PE=1 SV=2	59.33	0	0	2	2	5	5	7	7	12	12	12	12	0	1	32	97	110	150
sp|P27708|PYR1_HUMAN	CAD	CAD protein OS=Homo sapiens GN=CAD PE=1 SV=3	242.83	12	12	0	0	5	5	9	10	6	7	1	1	12.3077	0	13.8462	44.6154	24.6154	1.84615
sp|P49588|SYAC_HUMAN	AARS	Alanine--tRNA ligase, cytoplasmic OS=Homo sapiens GN=AARS PE=1 SV=2	106.74	0	0	0	0	5	5	2	2	7	8	3	3	0	0	22.5	11.6667	41.6667	8.33333
sp|P22314|UBA1_HUMAN	UBA1	Ubiquitin-like modifier-activating enzyme 1 OS=Homo sapiens GN=UBA1 PE=1 SV=3	117.77	0	0	0	0	5	5	3	3	1	2	1	1	0	0	5.18519	5.92593	2.74074	1
sp|P16615|AT2A2_HUMAN	ATP2A2	Sarcoplasmic/endoplasmic reticulum calcium ATPase 2 OS=Homo sapiens GN=ATP2A2 PE=1 SV=1	114.68	0	0	0	0	5	6	5	6	12	14	6	6	0	0	21.8182	33.6364	127.273	54.5455
sp|P17980|PRS6A_HUMAN	PSMC3	26S protease regulatory subunit 6A OS=Homo sapiens GN=PSMC3 PE=1 SV=3	49.17	0	0	2	2	5	6	5	5	10	11	10	10	0	1	20.9091	25.4545	58.1818	50
sp|P14868|SYDC_HUMAN	DARS	Aspartate--tRNA ligase, cytoplasmic OS=Homo sapiens GN=DARS PE=1 SV=2	57.1	0	0	0	0	5	5	7	7	4	4	2	2	0	0	2.15385	8.46154	3.46154	1.46154
sp|Q9Y3I0|RTCB_HUMAN	RTCB	tRNA-splicing ligase RtcB homolog OS=Homo sapiens GN=RTCB PE=1 SV=1	55.17	3	3	3	3	5	5	6	7	2	2	3	3	1.10256	1.46154	7.94872	8.20513	1	12.5641
sp|P35232|PHB_HUMAN	PHB	Prohibitin OS=Homo sapiens GN=PHB PE=1 SV=1	29.79	2	2	3	3	5	5	7	7	8	8	7	7	1	2.61905	17.1429	52.381	34.7619	39.0476
sp|Q92598|HS105_HUMAN	HSPH1	Heat shock protein 105 kDa OS=Homo sapiens GN=HSPH1 PE=1 SV=1	96.8	1	1	5	5	5	5	6	6	9	10	8	9	1	8	78.1818	132.727	236.364	200
sp|O15523|DDX3Y_HUMAN	DDX3Y	ATP-dependent RNA helicase DDX3Y OS=Homo sapiens GN=DDX3Y PE=1 SV=2	73.11	6	6	8	8	5	6	2	2	7	7	6	7	4.66667	10.3333	18.6667	6	17.3333	18.6667
sp|P53396|ACLY_HUMAN	ACLY	ATP-citrate synthase OS=Homo sapiens GN=ACLY PE=1 SV=3	120.76	0	0	0	0	5	6	5	6	4	5	3	3	0	0	29.1667	27.5	10	7.83333
sp|P19474|RO52_HUMAN	TRIM21	E3 ubiquitin-protein ligase TRIM21 OS=Homo sapiens GN=TRIM21 PE=1 SV=1	54.14	7	7	7	7	5	6	3	3	7	7	4	5	1.35294	1.47059	5.88235	1	5.52941	2.47059
sp|P51659|DHB4_HUMAN	HSD17B4	Peroxisomal multifunctional enzyme type 2 OS=Homo sapiens GN=HSD17B4 PE=1 SV=3	79.64	0	0	7	7	5	5	3	3	4	5	3	4	0	5.12821	29.4872	21.7949	26.9231	15.3846
sp|P55795|HNRH2_HUMAN	HNRNPH2	Heterogeneous nuclear ribonucleoprotein H2 OS=Homo sapiens GN=HNRNPH2 PE=1 SV=1	49.23	4	4	5	6	5	9	5	8	6	7	6	8	1	2.37143	6.85714	12.2857	6.85714	8.28571
sp|Q8NHW5|RLA0L_HUMAN	RPLP0P6	60S acidic ribosomal protein P0-like OS=Homo sapiens GN=RPLP0P6 PE=5 SV=1	34.34	5	5	5	5	5	6	4	4	7	7	6	6	1.15385	2.46154	11.5385	13.8462	19.2308	16.9231
sp|P62249|RS16_HUMAN	RPS16	40S ribosomal protein S16 OS=Homo sapiens GN=RPS16 PE=1 SV=2	16.44	4	4	8	9	5	5	4	4	5	5	5	6	9	33.3333	22.3333	33.3333	32.6667	56.6667
sp|P52907|CAZA1_HUMAN	CAPZA1	F-actin-capping protein subunit alpha-1 OS=Homo sapiens GN=CAPZA1 PE=1 SV=3	32.9	4	5	4	4	5	5	6	7	4	5	3	3	1	1.10714	6.07143	15.7143	4.46429	3.21429
sp|P52597|HNRPF_HUMAN	HNRNPF	Heterogeneous nuclear ribonucleoprotein F OS=Homo sapiens GN=HNRNPF PE=1 SV=3	45.64	3	3	5	6	5	5	5	5	6	7	3	3	1	2	7.55556	12.2222	10.1111	5.88889
sp|P12004|PCNA_HUMAN	PCNA	Proliferating cell nuclear antigen OS=Homo sapiens GN=PCNA PE=1 SV=1	28.75	0	0	1	1	5	6	6	7	5	6	3	3	0	1	44	89.3333	57.3333	32
sp|O15371|EIF3D_HUMAN	EIF3D	Eukaryotic translation initiation factor 3 subunit D OS=Homo sapiens GN=EIF3D PE=1 SV=1	63.93	0	0	4	5	5	6	7	7	7	7	7	7	0	11.8056	51.3889	58.3333	56.9444	52.7778
sp|P47897|SYQ_HUMAN	QARS	Glutamine--tRNA ligase OS=Homo sapiens GN=QARS PE=1 SV=1	87.74	0	0	3	5	5	5	4	4	7	7	3	3	0	4.375	20	775	51.25	16.25
sp|Q92499|DDX1_HUMAN	DDX1	ATP-dependent RNA helicase DDX1 OS=Homo sapiens GN=DDX1 PE=1 SV=2	82.38	3	3	4	4	5	5	4	4	2	2	2	2	2.83333	3.91667	12.5	20	6.75	4.75
sp|O60716|CTND1_HUMAN	CTNND1	Catenin delta-1 OS=Homo sapiens GN=CTNND1 PE=1 SV=1	108.1	0	0	1	2	5	5	7	8	3	4	1	1	0	1	24	62.6667	14.6667	4.8
sp|O75694|NU155_HUMAN	NUP155	Nuclear pore complex protein Nup155 OS=Homo sapiens GN=NUP155 PE=1 SV=1	155.1	0	0	0	0	5	5	3	3	6	7	2	2	0	0	2.63158	1.92982	10.7018	1
sp|P30519|HMOX2_HUMAN	HMOX2	Heme oxygenase 2 OS=Homo sapiens GN=HMOX2 PE=1 SV=2	36.01	0	0	0	0	5	5	6	8	8	8	5	5	0	0	1.2381	2.90476	1.95238	1
sp|Q99611|SPS2_HUMAN	SEPHS2	Selenide, water dikinase 2 OS=Homo sapiens GN=SEPHS2 PE=1 SV=3	47.28	0	0	0	0	5	5	6	8	7	7	6	6	0	0	1.26087	3.69565	1.30435	1
sp|Q9Y295|DRG1_HUMAN	DRG1	Developmentally-regulated GTP-binding protein 1 OS=Homo sapiens GN=DRG1 PE=1 SV=1	40.52	2	2	1	1	5	5	6	6	5	5	5	5	1.41667	1	19.1667	44.1667	24.1667	20.8333
sp|Q8NBQ5|DHB11_HUMAN	HSD17B11	Estradiol 17-beta-dehydrogenase 11 OS=Homo sapiens GN=HSD17B11 PE=1 SV=3	32.91	0	0	0	0	5	5	7	7	5	5	4	4	0	0	2.2381	5.2381	1.7619	1
sp|O75306|NDUS2_HUMAN	NDUFS2	NADH dehydrogenase [ubiquinone] iron-sulfur protein 2, mitochondrial OS=Homo sapiens GN=NDUFS2 PE=1 SV=2	52.51	0	0	0	0	5	5	5	6	4	5	3	3	0	0	2.15385	3.15385	1.30769	1
sp|Q8WWM7|ATX2L_HUMAN	ATXN2L	Ataxin-2-like protein OS=Homo sapiens GN=ATXN2L PE=1 SV=2	113.3	0	0	0	0	5	5	5	5	5	5	2	3	0	0	1.41667	2.91667	2.16667	1
sp|P40937|RFC5_HUMAN	RFC5	Replication factor C subunit 5 OS=Homo sapiens GN=RFC5 PE=1 SV=1	38.47	0	0	0	0	5	6	4	5	4	4	2	2	0	0	4.02778	6.38889	2.08333	1
sp|P49792|RBP2_HUMAN	RANBP2	E3 SUMO-protein ligase RanBP2 OS=Homo sapiens GN=RANBP2 PE=1 SV=2	357.97	2	2	0	0	5	5	2	2	6	6	1	1	1	0	52.6316	14.0351	49.1228	5.26316
sp|O95881|TXD12_HUMAN	TXNDC12	Thioredoxin domain-containing protein 12 OS=Homo sapiens GN=TXNDC12 PE=1 SV=1	19.19	3	3	3	3	5	6	6	7	6	7	4	4	1	1.14583	14.5833	21.875	8.85417	4.16667
sp|P62333|PRS10_HUMAN	PSMC6	26S protease regulatory subunit 10B OS=Homo sapiens GN=PSMC6 PE=1 SV=1	44.15	1	2	1	1	5	5	5	6	4	4	4	5	1.06452	1	18.2796	33.3333	17.2043	23.6559
sp|O00165|HAX1_HUMAN	HAX1	HCLS1-associated protein X-1 OS=Homo sapiens GN=HAX1 PE=1 SV=2	31.6	0	0	0	0	5	5	4	7	6	6	5	6	0	0	1	2	1.6087	1.04348
sp|P55036|PSMD4_HUMAN	PSMD4	26S proteasome non-ATPase regulatory subunit 4 OS=Homo sapiens GN=PSMD4 PE=1 SV=1	40.71	2	2	3	4	5	5	2	2	4	4	6	7	1	3.91667	25	20.8333	28.3333	91.6667
sp|Q9BYD3|RM04_HUMAN	MRPL4	39S ribosomal protein L4, mitochondrial OS=Homo sapiens GN=MRPL4 PE=1 SV=1	34.9	1	1	1	1	5	6	6	6	2	2	3	3	1	2.09302	134.884	125.581	13.0233	25.5814
sp|Q96PK6|RBM14_HUMAN	RBM14	RNA-binding protein 14 OS=Homo sapiens GN=RBM14 PE=1 SV=2	69.45	1	1	2	2	5	5	4	4	3	5	2	2	1	2.21429	25	28.5714	21.4286	8.57143
sp|Q9NZJ7|MTCH1_HUMAN	MTCH1	Mitochondrial carrier homolog 1 OS=Homo sapiens GN=MTCH1 PE=1 SV=1	41.52	0	0	0	0	5	5	5	5	4	4	4	4	0	0	1	2	1.58974	1.46154
sp|Q58FF6|H90B4_HUMAN	HSP90AB4P	Putative heat shock protein HSP 90-beta 4 OS=Homo sapiens GN=HSP90AB4P PE=5 SV=1	58.23	1	1	0	0	5	5	5	7	5	7	5	7	1	0	93.3333	230	163.333	136.667
sp|Q3ZCQ8|TIM50_HUMAN	TIMM50	Mitochondrial import inner membrane translocase subunit TIM50 OS=Homo sapiens GN=TIMM50 PE=1 SV=2	39.62	0	0	0	0	5	6	5	8	6	8	5	6	0	0	57.5	112.5	68.75	43.125
sp|Q9Y6C9|MTCH2_HUMAN	MTCH2	Mitochondrial carrier homolog 2 OS=Homo sapiens GN=MTCH2 PE=1 SV=1	33.31	0	0	0	0	5	8	4	5	5	7	5	5	0	0	1.23881	1.9403	1.19403	1
sp|Q9Y3F4|STRAP_HUMAN	STRAP	Serine-threonine kinase receptor-associated protein OS=Homo sapiens GN=STRAP PE=1 SV=1	38.41	1	1	2	3	5	5	2	2	3	3	3	3	1	3.33333	25	10.4167	33.3333	31.25
sp|O95292|VAPB_HUMAN	VAPB	Vesicle-associated membrane protein-associated protein B/C OS=Homo sapiens GN=VAPB PE=1 SV=3	27.21	0	0	0	0	5	6	3	3	5	6	5	7	0	0	1	1	1.47222	2
sp|Q9P032|NDUF4_HUMAN	NDUFAF4	NADH dehydrogenase [ubiquinone] 1 alpha subcomplex assembly factor 4 OS=Homo sapiens GN=NDUFAF4 PE=1 SV=1	20.25	0	0	0	0	5	5	5	6	5	6	4	4	0	0	1.25	2.46875	2.25	1
sp|O60830|TI17B_HUMAN	TIMM17B	Mitochondrial import inner membrane translocase subunit Tim17-B OS=Homo sapiens GN=TIMM17B PE=1 SV=1	18.26	0	0	0	0	5	6	5	7	2	2	2	2	0	0	5.50725	8.55072	1	1.88406
sp|P35249|RFC4_HUMAN	RFC4	Replication factor C subunit 4 OS=Homo sapiens GN=RFC4 PE=1 SV=2	39.66	0	0	0	0	5	5	4	4	4	4	2	2	0	0	4.41176	5.29412	3.52941	1
sp|Q9UN37|VPS4A_HUMAN	VPS4A	Vacuolar protein sorting-associated protein 4A OS=Homo sapiens GN=VPS4A PE=1 SV=1	48.87	0	0	0	0	5	5	2	2	5	6	0	0	0	0	2.08696	1	2.65217	0
sp|P62280|RS11_HUMAN	RPS11	40S ribosomal protein S11 OS=Homo sapiens GN=RPS11 PE=1 SV=3	18.42	3	3	0	0	5	5	2	2	3	3	0	0	1	0	19.2857	6.42857	5	0
sp|Q9NSE4|SYIM_HUMAN	IARS2	Isoleucine--tRNA ligase, mitochondrial OS=Homo sapiens GN=IARS2 PE=1 SV=2	113.72	0	0	0	0	5	5	1	2	1	1	1	1	0	0	67.7419	22.5806	4.83871	5.48387
sp|P51571|SSRD_HUMAN	SSR4	Translocon-associated protein subunit delta OS=Homo sapiens GN=SSR4 PE=1 SV=1	18.99	0	0	2	2	5	5	4	4	5	5	4	4	0	1	61.4583	60.4167	114.583	71.875
sp|P42677|RS27_HUMAN	RPS27	40S ribosomal protein S27 OS=Homo sapiens GN=RPS27 PE=1 SV=3	9.45	2	2	3	3	5	7	5	5	5	6	5	5	1	1	71.2121	96.9697	37.8788	39.3939
sp|P18085|ARF4_HUMAN	ARF4	ADP-ribosylation factor 4 OS=Homo sapiens GN=ARF4 PE=1 SV=3	20.5	0	0	0	0	5	5	4	4	4	4	5	5	0	0	12.6471	10.5882	6.76471	10.8824
sp|P57088|TMM33_HUMAN	TMEM33	Transmembrane protein 33 OS=Homo sapiens GN=TMEM33 PE=1 SV=2	27.96	0	0	1	1	5	5	5	6	4	4	4	4	0	1	416.667	933.333	350	216.667
sp|Q9P035|HACD3_HUMAN	HACD3	Very-long-chain (3R)-3-hydroxyacyl-CoA dehydratase 3 OS=Homo sapiens GN=HACD3 PE=1 SV=2	43.13	1	1	0	0	5	6	3	3	3	3	2	2	1	0	95.3846	110.769	52.3077	52.3077
sp|P21912|SDHB_HUMAN	SDHB	Succinate dehydrogenase [ubiquinone] iron-sulfur subunit, mitochondrial OS=Homo sapiens GN=SDHB PE=1 SV=3	31.61	0	0	0	0	5	5	5	6	3	3	3	3	0	0	83.0986	154.93	53.5211	25.3521
sp|P46782|RS5_HUMAN	RPS5	40S ribosomal protein S5 OS=Homo sapiens GN=RPS5 PE=1 SV=4	22.86	2	2	1	1	5	6	3	3	2	2	1	3	19.6721	1	196.721	139.344	49.1803	32.7869
sp|P47756|CAPZB_HUMAN	CAPZB	F-actin-capping protein subunit beta OS=Homo sapiens GN=CAPZB PE=1 SV=4	31.33	1	1	0	0	5	5	3	3	4	4	0	0	1	0	26.9231	246.154	16.9231	0
sp|Q96H79|ZCCHL_HUMAN	ZC3HAV1L	Zinc finger CCCH-type antiviral protein 1-like OS=Homo sapiens GN=ZC3HAV1L PE=1 SV=2	32.94	0	0	0	0	5	7	4	6	0	0	3	3	0	0	2.78571	4.28571	0	1
sp|Q13685|AAMP_HUMAN	AAMP	Angio-associated migratory cell protein OS=Homo sapiens GN=AAMP PE=1 SV=2	46.72	0	0	0	0	5	6	4	4	4	4	2	2	0	0	4.85714	3.21429	2.42857	1
sp|Q2VIR3|IF2GL_HUMAN	EIF2S3L	Putative eukaryotic translation initiation factor 2 subunit 3-like protein OS=Homo sapiens GN=EIF2S3L PE=5 SV=2	51.2	0	0	2	2	5	6	2	2	3	3	3	3	0	1	8.70968	4.83871	5.16129	3.54839
sp|P09622|DLDH_HUMAN	DLD	Dihydrolipoyl dehydrogenase, mitochondrial OS=Homo sapiens GN=DLD PE=1 SV=2	54.14	0	0	0	0	5	6	4	4	1	1	2	3	0	0	12.8	13.2	1	3.64
sp|O15228|GNPAT_HUMAN	GNPAT	Dihydroxyacetone phosphate acyltransferase OS=Homo sapiens GN=GNPAT PE=1 SV=1	77.14	0	0	0	0	5	5	5	5	2	2	3	3	0	0	2.91667	4.44444	1	1.66667
sp|Q92947|GCDH_HUMAN	GCDH	Glutaryl-CoA dehydrogenase, mitochondrial OS=Homo sapiens GN=GCDH PE=1 SV=1	48.1	0	0	0	0	5	6	4	4	3	3	1	1	0	0	15.6522	11.7391	2.69565	1
sp|Q9NUU7|DD19A_HUMAN	DDX19A	ATP-dependent RNA helicase DDX19A OS=Homo sapiens GN=DDX19A PE=1 SV=1	53.94	0	0	0	0	5	5	0	0	2	2	1	1	0	0	4.61538	0	2.15385	1
sp|P08237|PFKAM_HUMAN	PFKM	ATP-dependent 6-phosphofructokinase, muscle type OS=Homo sapiens GN=PFKM PE=1 SV=2	85.13	0	0	0	0	5	5	0	0	2	2	0	0	0	0	1.25	0	1	0
sp|P19338|NUCL_HUMAN	NCL	Nucleolin OS=Homo sapiens GN=NCL PE=1 SV=3	76.57	9	10	16	21	4	4	8	9	11	11	13	13	4.6	16	1.13333	5.26667	29.3333	32
sp|P27694|RFA1_HUMAN	RPA1	Replication protein A 70 kDa DNA-binding subunit OS=Homo sapiens GN=RPA1 PE=1 SV=2	68.1	13	18	16	22	4	4	6	8	5	6	11	12	158.333	79.1667	7.58333	38.3333	19.1667	80
sp|P14866|HNRPL_HUMAN	HNRNPL	Heterogeneous nuclear ribonucleoprotein L OS=Homo sapiens GN=HNRNPL PE=1 SV=2	64.09	2	2	13	13	4	6	5	7	5	6	8	10	1	6	8.94118	18.8235	14.1176	15.2941
sp|Q14152|EIF3A_HUMAN	EIF3A	Eukaryotic translation initiation factor 3 subunit A OS=Homo sapiens GN=EIF3A PE=1 SV=1	166.47	5	5	8	8	4	4	5	5	12	13	11	12	2.53333	8	9.33333	26.6667	53.3333	36.6667
sp|P07237|PDIA1_HUMAN	P4HB	Protein disulfide-isomerase OS=Homo sapiens GN=P4HB PE=1 SV=3	57.08	0	0	2	2	4	6	7	7	7	7	6	8	0	1.68421	21.0526	51.5789	31.5789	28.4211
sp|P11940|PABP1_HUMAN	PABPC1	Polyadenylate-binding protein 1 OS=Homo sapiens GN=PABPC1 PE=1 SV=2	70.63	6	6	11	12	4	4	7	7	9	9	6	7	1.97531	4.07407	2.59259	6.79012	6.04938	6.2963
sp|P07195|LDHB_HUMAN	LDHB	L-lactate dehydrogenase B chain OS=Homo sapiens GN=LDHB PE=1 SV=2	36.62	1	1	0	0	4	4	3	3	4	4	2	2	1	0	56.3636	56.3636	45.4545	17.8182
sp|Q7KZF4|SND1_HUMAN	SND1	Staphylococcal nuclease domain-containing protein 1 OS=Homo sapiens GN=SND1 PE=1 SV=1	101.93	0	0	3	3	4	4	4	5	13	16	7	8	0	1	4.5	5.75	27.5	11.75
sp|Q9NYU2|UGGG1_HUMAN	UGGT1	UDP-glucose:glycoprotein glucosyltransferase 1 OS=Homo sapiens GN=UGGT1 PE=1 SV=3	177.08	0	0	0	0	4	4	12	13	11	11	5	6	0	0	1	7.36364	3.09091	1.45455
sp|Q13283|G3BP1_HUMAN	G3BP1	Ras GTPase-activating protein-binding protein 1 OS=Homo sapiens GN=G3BP1 PE=1 SV=1	52.13	5	6	6	6	4	4	6	6	10	11	10	10	16.1111	21.3889	52.7778	105.556	202.778	180.556
sp|Q8NC51|PAIRB_HUMAN	SERBP1	Plasminogen activator inhibitor 1 RNA-binding protein OS=Homo sapiens GN=SERBP1 PE=1 SV=2	44.94	5	5	9	12	4	4	4	13	2	5	4	6	2.34043	8.08511	4.46809	18.7234	3.82979	11.9149
sp|P04792|HSPB1_HUMAN	HSPB1	Heat shock protein beta-1 OS=Homo sapiens GN=HSPB1 PE=1 SV=2	22.77	0	0	0	0	4	4	4	5	8	11	7	11	0	0	13.125	21.875	87.5	49.375
sp|P31948|STIP1_HUMAN	STIP1	Stress-induced-phosphoprotein 1 OS=Homo sapiens GN=STIP1 PE=1 SV=1	62.6	0	0	0	0	4	4	6	7	5	5	3	3	0	0	3.84615	12.3077	6.34615	3.65385
sp|P08865|RSSA_HUMAN	RPSA	40S ribosomal protein SA OS=Homo sapiens GN=RPSA PE=1 SV=4	32.83	2	2	7	7	4	4	4	4	8	8	8	9	1	3.5	1.5	3	4.61538	6.15385
sp|Q99613|EIF3C_HUMAN	EIF3C	Eukaryotic translation initiation factor 3 subunit C OS=Homo sapiens GN=EIF3C PE=1 SV=1	105.28	2	2	3	3	4	4	1	1	8	10	5	5	1.47619	3.42857	4.33333	1.2381	24.7619	16.1905
sp|Q04637|IF4G1_HUMAN	EIF4G1	Eukaryotic translation initiation factor 4 gamma 1 OS=Homo sapiens GN=EIF4G1 PE=1 SV=4	175.38	3	3	0	0	4	4	5	5	6	7	3	3	113.333	0	25	120	53.3333	12
sp|P26599|PTBP1_HUMAN	PTBP1	Polypyrimidine tract-binding protein 1 OS=Homo sapiens GN=PTBP1 PE=1 SV=1	57.19	3	3	6	11	4	5	6	10	8	9	5	6	1	14.0625	15.625	46.875	26.25	27.5
sp|P21796|VDAC1_HUMAN	VDAC1	Voltage-dependent anion-selective channel protein 1 OS=Homo sapiens GN=VDAC1 PE=1 SV=2	30.75	0	0	0	0	4	5	5	7	8	11	8	9	0	0	21.25	34.5833	116.667	79.1667
sp|Q15005|SPCS2_HUMAN	SPCS2	Signal peptidase complex subunit 2 OS=Homo sapiens GN=SPCS2 PE=1 SV=3	24.99	0	0	0	0	4	4	4	5	10	13	7	8	0	0	1	1.58065	3.22581	1.80645
sp|P50416|CPT1A_HUMAN	CPT1A	Carnitine O-palmitoyltransferase 1, liver isoform OS=Homo sapiens GN=CPT1A PE=1 SV=2	88.31	0	0	0	0	4	5	5	5	7	8	3	3	0	0	1.05882	3.52941	2.47059	1
sp|P61204|ARF3_HUMAN	ARF3	ADP-ribosylation factor 3 OS=Homo sapiens GN=ARF3 PE=1 SV=2	20.59	0	0	0	0	4	4	4	5	5	5	5	5	0	0	2.89157	5.90361	3.01205	3.13253
sp|P17844|DDX5_HUMAN	DDX5	Probable ATP-dependent RNA helicase DDX5 OS=Homo sapiens GN=DDX5 PE=1 SV=1	69.1	6	6	4	4	4	4	3	3	3	3	4	5	3.0303	3.33333	3.48485	5.75758	3.78788	6.66667
sp|P56192|SYMC_HUMAN	MARS	Methionine--tRNA ligase, cytoplasmic OS=Homo sapiens GN=MARS PE=1 SV=2	101.05	0	0	0	0	4	5	5	6	9	9	7	9	0	0	130.137	102.74	150.685	57.5342
sp|Q9Y678|COPG1_HUMAN	COPG1	Coatomer subunit gamma-1 OS=Homo sapiens GN=COPG1 PE=1 SV=1	97.66	4	4	4	5	4	4	6	6	5	6	3	3	8.75	12	25	82.5	62.5	42.5
sp|P30876|RPB2_HUMAN	POLR2B	DNA-directed RNA polymerase II subunit RPB2 OS=Homo sapiens GN=POLR2B PE=1 SV=1	133.81	0	0	3	3	4	5	4	4	8	8	6	7	0	1	7.2	10	15.6	12.4
sp|P55265|DSRAD_HUMAN	ADAR	Double-stranded RNA-specific adenosine deaminase OS=Homo sapiens GN=ADAR PE=1 SV=4	135.98	2	2	4	5	4	4	4	4	4	4	2	2	1	4.63636	17.2727	30	23.6364	10
sp|Q8IY17|PLPL6_HUMAN	PNPLA6	Neuropathy target esterase OS=Homo sapiens GN=PNPLA6 PE=1 SV=2	149.9	0	0	0	0	4	5	0	0	8	8	6	7	0	0	1	0	2.70588	2.23529
sp|P29590|PML_HUMAN	PML	Protein PML OS=Homo sapiens GN=PML PE=1 SV=3	97.49	0	0	0	0	4	4	4	4	3	3	2	2	0	0	2.25806	3.06452	2.41935	1
sp|Q14683|SMC1A_HUMAN	SMC1A	Structural maintenance of chromosomes protein 1A OS=Homo sapiens GN=SMC1A PE=1 SV=2	143.14	0	0	0	0	4	4	2	2	6	6	0	0	0	0	1	1	18.6667	0
sp|P07910|HNRPC_HUMAN	HNRNPC	Heterogeneous nuclear ribonucleoproteins C1/C2 OS=Homo sapiens GN=HNRNPC PE=1 SV=4	33.65	3	5	6	14	4	4	4	5	6	7	6	9	6.42857	21.0714	6.07143	4.28571	4.64286	8.92857
sp|P23526|SAHH_HUMAN	AHCY	Adenosylhomocysteinase OS=Homo sapiens GN=AHCY PE=1 SV=4	47.69	0	0	0	0	4	5	3	3	1	1	2	2	0	0	4.56522	7.3913	1	2.13043
sp|P62316|SMD2_HUMAN	SNRPD2	Small nuclear ribonucleoprotein Sm D2 OS=Homo sapiens GN=SNRPD2 PE=1 SV=1	13.52	2	2	5	7	4	5	3	3	4	4	4	4	2.375	15	13.125	15.625	13.75	19.375
sp|P04181|OAT_HUMAN	OAT	Ornithine aminotransferase, mitochondrial OS=Homo sapiens GN=OAT PE=1 SV=1	48.5	1	2	0	0	4	5	3	4	3	3	1	1	1	0	65.625	37.5	31.25	5.3125
sp|P22102|PUR2_HUMAN	GART	Trifunctional purine biosynthetic protein adenosine-3 OS=Homo sapiens GN=GART PE=1 SV=1	107.7	0	0	0	0	4	4	3	3	6	6	4	4	0	0	40.4255	44.6809	63.8298	23.4043
sp|Q9UNF1|MAGD2_HUMAN	MAGED2	Melanoma-associated antigen D2 OS=Homo sapiens GN=MAGED2 PE=1 SV=2	64.91	0	0	0	0	4	4	6	6	8	8	5	7	0	0	1	2.5625	3.8125	3.75
sp|O43819|SCO2_HUMAN	SCO2	Protein SCO2 homolog, mitochondrial OS=Homo sapiens GN=SCO2 PE=1 SV=3	29.79	0	0	0	0	4	4	5	6	6	8	4	5	0	0	1	3.14815	2.40741	1.85185
sp|A1L0T0|ILVBL_HUMAN	ILVBL	Acetolactate synthase-like protein OS=Homo sapiens GN=ILVBL PE=1 SV=2	67.82	0	0	0	0	4	5	6	7	3	3	5	7	0	0	2.90698	6.27907	1	2.55814
sp|Q9NXE4|NSMA3_HUMAN	SMPD4	Sphingomyelin phosphodiesterase 4 OS=Homo sapiens GN=SMPD4 PE=1 SV=2	93.29	0	0	0	0	4	4	5	5	8	8	5	5	0	0	1.81818	1.40909	2.36364	1
sp|O15269|SPTC1_HUMAN	SPTLC1	Serine palmitoyltransferase 1 OS=Homo sapiens GN=SPTLC1 PE=1 SV=1	52.71	0	0	0	0	4	5	3	3	7	7	5	5	0	0	55.5556	86.1111	141.667	80.5556
sp|Q96A33|CCD47_HUMAN	CCDC47	Coiled-coil domain-containing protein 47 OS=Homo sapiens GN=CCDC47 PE=1 SV=1	55.84	0	0	0	0	4	4	0	0	6	6	2	3	0	0	1	0	3.53846	1
sp|P51148|RAB5C_HUMAN	RAB5C	Ras-related protein Rab-5C OS=Homo sapiens GN=RAB5C PE=1 SV=2	23.47	0	0	0	0	4	5	7	8	6	6	3	3	0	0	10.2857	20.2857	14.2857	8.57143
sp|P62937|PPIA_HUMAN	PPIA	Peptidyl-prolyl cis-trans isomerase A OS=Homo sapiens GN=PPIA PE=1 SV=2	18	1	1	0	0	4	4	0	0	3	3	4	4	1	0	35.3846	0	23.0769	41.5385
sp|Q99714|HCD2_HUMAN	HSD17B10	3-hydroxyacyl-CoA dehydrogenase type-2 OS=Homo sapiens GN=HSD17B10 PE=1 SV=3	26.91	4	4	3	3	4	6	4	4	4	4	5	6	25	26.3158	40.7895	67.1053	23.6842	46.0526
sp|Q96AG4|LRC59_HUMAN	LRRC59	Leucine-rich repeat-containing protein 59 OS=Homo sapiens GN=LRRC59 PE=1 SV=1	34.91	0	0	0	0	4	4	4	4	3	3	4	4	0	0	8	11	3.16667	7.66667
sp|P08574|CY1_HUMAN	CYC1	Cytochrome c1, heme protein, mitochondrial OS=Homo sapiens GN=CYC1 PE=1 SV=3	35.4	0	0	0	0	4	5	6	7	4	5	3	5	0	0	2	6.46154	1.12308	1
sp|O43684|BUB3_HUMAN	BUB3	Mitotic checkpoint protein BUB3 OS=Homo sapiens GN=BUB3 PE=1 SV=1	37.13	0	0	2	2	4	5	5	6	2	2	3	3	0	1	16.25	31.875	4.75	18.75
sp|Q7Z434|MAVS_HUMAN	MAVS	Mitochondrial antiviral-signaling protein OS=Homo sapiens GN=MAVS PE=1 SV=2	56.49	0	0	0	0	4	4	4	4	7	7	4	4	0	0	1	2.54545	2.22727	1.54545
sp|Q12931|TRAP1_HUMAN	TRAP1	Heat shock protein 75 kDa, mitochondrial OS=Homo sapiens GN=TRAP1 PE=1 SV=3	80.06	0	0	0	0	4	4	3	3	2	2	2	2	0	0	11.6667	18.3333	10	4.16667
sp|P62987|RL40_HUMAN	UBA52	Ubiquitin-60S ribosomal protein L40 OS=Homo sapiens GN=UBA52 PE=1 SV=2	14.72	2	2	3	3	4	10	4	9	6	16	5	15	1	1.18605	55.814	69.7674	395.349	279.07
sp|Q9Y679|AUP1_HUMAN	AUP1	Ancient ubiquitous protein 1 OS=Homo sapiens GN=AUP1 PE=1 SV=1	52.99	0	0	0	0	4	8	2	6	6	12	6	14	0	0	5.26316	1	2.89474	3.15789
sp|P31943|HNRH1_HUMAN	HNRNPH1	Heterogeneous nuclear ribonucleoprotein H OS=Homo sapiens GN=HNRNPH1 PE=1 SV=4	49.2	2	3	5	6	4	4	5	6	4	4	4	4	1.42857	2.92857	6.07143	10.7143	3.71429	6.21429
sp|P08708|RS17_HUMAN	RPS17	40S ribosomal protein S17 OS=Homo sapiens GN=RPS17 PE=1 SV=2	15.54	1	1	3	4	4	4	4	4	5	5	3	3	1	20.303	33.3333	72.7273	206.061	75.7576
[truncated: 1,508 more rows]
