# Supplementary material for: Loss-of-function mutation in PRMT9 causes abnormal synapse development by dysregulation of RNA alternative splicing
Source: Nat Commun. 2024 Apr 1;15:2809. doi: 10.1038/s41467-024-47107-9 (PMC10984984; doi:10.1038/s41467-024-47107-9)
Supplement: Supplementary file 5 — Supplementary Data 2 [file 41467_2024_47107_MOESM5_ESM.xlsx]

## Sheet: Sheet1
CLIP-qPCR
Stxbp5l target exon forward	ACCACCTCCTTTCACTTTAGAC
Stxbp5l target exon reverse	GTTAGACAGCCCACGCAT
Stxbp5l Ctr exon forward	TTTCTCTCCTTCCCTGTCT
Stxbp5l Ctr exon reverse	CAGCTCTGTTAAGCCTGAAA
Grin1 target exon forward	CCAAGGAGCAGGCAAGG
Grin1 target exon reverse	GCTCTGCTCTACCACTCTTTC
Grin1 Ctr exon forward	AGCTGCTGAGATCCTTTGC
Grin1 Ctr exon reverse	GAACCAACAATCAATACCTGCTG
Cnksr2 target exon forward	GGGAGAACATGAGATCATTGAGTA
Cnksr2 target exon reverse	GGTCCTCTCGTAGTGCATTC
Cnksr2 Ctr exon forward	TTCTTGATTTCAGCCAAGTTCA
Cnksr2 Ctr exon reverse	TACATACGCACACAAACAACAC
stag2 target exon forward	CCATCAAACGCCTCTGGATTA
Stag2 target exon reverse	TGCGTGCTTCAAGGAGAAT
Stag2 Ctr exon forward	ACTCGACTATACAAAGCTACATACT
Stag2 Ctr exon reverse	TACCACGCCGACTAGAGA
Splicing RNA-seq validation RT-PCR
Stxbp5l forward	AGTGGCATTTGGAAACTGCAC
Stxbp5l reverse	CTGAGGTGGGGGACTTGC
Stag2 forward	CTGAAGAAAGCAGTAGCAGTG
Stag2 reverse	CAAGTCTATATCCATGGTGTCA
Rap1gap forward	CACATGGCTGGACGACAG
Rap1gap reverse	CATCTGGGGTGTGTGCTG
Celf5 forward	CCATGTATCCCACCGCGG
Celf5 reverse	CGAAACACTTGCTCTGGTTGG
Ufsp2 forward	TGTTTATCAAGAACGCACTGA
Ufsp2 reverse	CGTGTCAGTTAACTTTTTGTC
Fbf1 forward	GGCATCCATCCTGGAGAT
Fbf1 reverse	CTCGCAATTGCTCATCTTGC
Cnksr2 forward	TCACCTGCAGATCGCTGT
Cnksr2 reverse	CTGGGAATATATGGTTCTGCAG
Ppp1r1a forward	ATGGAGCCCGACAACAGC
Ppp1r1a reverse	CTTGAGAAGTGAGTTGGGGAT
Clin1 forward	CAACAAGTGGGAATGGTGAC
Clint1 reverse	CTGTTGTTGAATCATTGTATTAAGC
Grin1 E19 forward	GGTCTTCATGCTGGTGGCT
Grin1 E19 reverse	TCAGCTCTCCCTATGACGG
Minigene RT-PCR
CMV-Flag forward	GATTACAAGGATGACGATGACAAGCTTGCG
Stag2 minigene reverse	GCGTCGACCAAGTCTATATCCATGGTGTCA
RT-qPCR
Human PRMT9 forward	GCTCCAGCTTGATGATGAAC
Human PRMT9 reverse	CATTTCACATTCCAAACC
Human β-ACTIN forward	CACCATTGGCAATGAGCGGTTC
Human β-ACTIN reverse	AGGTCTTTGCGGATGTCCACGT
Mouse Prmt9 forward	GAGGATACCTGCCTTTGACGGA
Mouse Prmt9 reverse	CACGCCTTCTTTAATAGCAGGAAC
mouse β-Actin forward	CATTGCTGACAGGATGCAGAAGG
mouse β-Actin reverse	TGCTGGAAGGTGGACAGTGAGG
Cloning primer
GFP-UBE3C forward	ACGCGTCGACATGTTCAGCTTCGAAGGCGA
GFP-UBE3C reverse	TCCCCCGGGTCAGCTCAGCTCAAAGCCAG
GST-UBE3C forward	CGGAATTCATGTTCAGCTTCGAAGGCGA
GST-UBE3C HECT reverse	ACGCGTCGACTCAAACCACAAAAGGCAACTCTGTC
Flag MAVS Forward	ATTTGCGGCCGCGATGCCGTTTGCTGAAGACAAG
Flag MAVS Reverse	GCGTCGACCTAGTGCAGACGCCGCCG
GST MAVS Forward	GCGTCGACTCATGCCGTTTGCTGAAGACAAG
GST MAVS Reverse	ATTTGCGGCCGCCTAGTGCAGACGCCGCCG
Mutagenesis primer
G189R forward	ATTGGAGCAGGAACTAGAATACTAAGCATG
G189R reverse	CATGCTTAGTATTCTAGTTCCTGCTCCAAT
Human PRMT9 knockout sgRNA
sg1 forward	CACCGAGTCGGATACAAGACTTACT
sg1 reverse	AAACAGTAAGTCTTGTATCCGACTC
sg2forward	CACCGGTTTGCTGCCACGACATCAC
sg2 reverse	AAACGTGATGTCGTGGCAGCAAACC
sg3 forward	CACCGGAAAAGATGAGTCGAGTTCC
sg3 reverse	AAACGGAACTCGACTCATCTTTTCC
FAM-labeled anchoring sequence
Anchoring A2	5' 6-FAM/rCrArUrArGrArArArArArArGrUrUrArArGrUrUrArA
Anchoring B2	5' 6-FAM/rUrArArUrArGrUrCrArUrGrCrCrUrUrGrGrUrUrCrA
Mouse PRMT9 conditional knockout sgRNA
intron 4 gRNA	AGGGACATCTCAGGACTCAG
intron 5 gRNA	CAGGCACATAGACATTCTAC
intron 4 donor sequence (5’ LoxP site):	TCTGGGAGCGCAACCCTTCTGTGCCTAGAGCAAGAGAAAGGAGCTAAAGAGGAAGAGAGGGACATCTCAGGACTATAACTTCGTATAGCATACATTATACGAAGTTATCAGGGGAAGATAATGAAATGAAATGAAATGTATTAGAAAATTTTAAAGATTTTCTATAACATATTTGC
intron 5 donor sequence (3’ LoxP site):	TTATTTATTTTTGTTTTATGTATTTAATTTTCCCCTGCATACATGCATACCTGCCATGTGCGTGCGCACTCGCCCGCCTGTAATAACTTCGTATAGCATACATTATACGAAGTTATGAATGTCTATGTGCCTGTTGCACATGTGTGCACATGTCAAATGTGTATATGCCTGTTGGATTTGTGTGTGCCTGTCGGATGTTT
Mouse Sf3b2 R491K sgRNA	CGCTTAAAACACCAGTGGCG
R491K donor sequence:	CAAGCTCTTGGTCCACCTCAAGGCCACCCGGAACTCCGTCCCTGTGCCACGCCACTGGTGCTTTAAAAAGAAGTACCTTCAAGGCAAACGGGGCATTGAGAAGCCCCCCTTTGAGCTGCCAGACTTCATC
	Note: The missense mutation sequence is colored in red, and the synonymous mutation sequences are colored in Magenta.
