# Supplementary material for: Loss-of-function mutation in PRMT9 causes abnormal synapse development by dysregulation of RNA alternative splicing
Source: Nat Commun. 2024 Apr 1;15:2809. doi: 10.1038/s41467-024-47107-9 (PMC10984984; doi:10.1038/s41467-024-47107-9)
Supplement: Supplementary file 7 — Source Data [file 41467_2024_47107_MOESM7_ESM.xlsx]

## Sheet: Figure 1b
Figure 1b
		Fluorograph						Ponceau staining

## Sheet: Figure 1c
Figure 1c
						SF3B2
						Flag
						SF3B2

## Sheet: Figure 1d
Figure 1d
						SF3B2 R508me2s
						SF3B2
						Flag
						ACTIN

## Sheet: Figure 1e
Figure 1e
			Vector Flag						Vector SF3B2 R508me2s						Vector DAPI

## Sheet: Figure 2a
Figure 2a
		Flag			Flag				ub

## Sheet: Figure 2b
Figure 2b
				Flag							Flag								HA

## Sheet: Figure 2c
Figure 2c
		CB				Flag

## Sheet: Figure 2d
reference	Gene Symbol	Annotation	MWT(kDa)	Unique Vec-1	Total Vec-1	Unique Vec-2	Total CVec-2	Unique P9-WT-1	Total P9-WT-1	Unique P9-WT-2	Total P9-WT-2	Unique G189R-1	Total G189R-1	Unique G189R-2	Total G189R-2	Vec-1	Vec-2	P9-WT-1	P9-WT-2	G189R-1	G189R-2
sp|Q6P2P2|ANM9_HUMAN	PRMT9	Putative protein arginine N-methyltransferase 9 OS=Homo sapiens GN=PRMT9 PE=2 SV=1	94.44	6	6	17	17	83	446	76	507	66	325	60	267	1	4.04545	54545.5	90909.1	28181.8	21363.6
sp|Q13435|SF3B2_HUMAN	SF3B2	Splicing factor 3B subunit 2 OS=Homo sapiens GN=SF3B2 PE=1 SV=2	100.16	8	8	15	17	56	78	62	93	8	9	9	9	48.1481	192.593	14074.1	27777.8	162.963	174.074
sp|P10809|CH60_HUMAN	HSPD1	60 kDa heat shock protein, mitochondrial OS=Homo sapiens GN=HSPD1 PE=1 SV=2	61.02	4	4	12	13	41	69	42	74	43	65	36	52	1	4.11765	482.353	741.176	364.706	270.588
sp|O43795|MYO1B_HUMAN	MYO1B	Unconventional myosin-Ib OS=Homo sapiens GN=MYO1B PE=1 SV=3	131.9	1	1	1	1	35	39	34	39	21	23	20	20	1.41379	1	2896.55	3793.1	1172.41	896.552
sp|O00159|MYO1C_HUMAN	MYO1C	Unconventional myosin-Ic OS=Homo sapiens GN=MYO1C PE=1 SV=4	121.61	1	1	4	4	33	35	33	40	19	19	18	19	1	8.66667	2766.67	4666.67	666.667	566.667
sp|P33992|MCM5_HUMAN	MCM5	DNA replication licensing factor MCM5 OS=Homo sapiens GN=MCM5 PE=1 SV=5	82.23	3	3	6	6	30	31	26	27	21	21	21	23	1.22222	5.55556	305.556	505.556	150	177.778
sp|P68371|TBB4B_HUMAN	TUBB4B	Tubulin beta-4B chain OS=Homo sapiens GN=TUBB4B PE=1 SV=1	49.8	9	11	14	16	30	64	28	52	31	66	28	49	1.34921	1	144.444	174.603	153.968	98.4127
sp|Q9BQE3|TBA1C_HUMAN	TUBA1C	Tubulin alpha-1C chain OS=Homo sapiens GN=TUBA1C PE=1 SV=1	49.86	7	7	9	10	30	57	27	50	29	64	25	62	1.21429	1	157.143	185.714	185.714	171.429
sp|P25205|MCM3_HUMAN	MCM3	DNA replication licensing factor MCM3 OS=Homo sapiens GN=MCM3 PE=1 SV=3	90.92	6	7	14	14	28	31	33	39	22	24	23	25	17.3913	33.3333	782.609	1449.28	478.261	478.261
sp|P38646|GRP75_HUMAN	HSPA9	Stress-70 protein, mitochondrial OS=Homo sapiens GN=HSPA9 PE=1 SV=2	73.63	7	7	13	17	27	33	23	25	24	26	18	21	1	2.21429	32.1429	50.7143	32.8571	20
sp|P25705|ATPA_HUMAN	ATP5A1	ATP synthase subunit alpha, mitochondrial OS=Homo sapiens GN=ATP5A1 PE=1 SV=1	59.71	4	4	6	6	27	36	25	32	24	27	19	22	1	3.22034	305.085	423.729	186.441	137.288
sp|P33993|MCM7_HUMAN	MCM7	DNA replication licensing factor MCM7 OS=Homo sapiens GN=MCM7 PE=1 SV=4	81.26	2	2	3	3	27	27	25	27	22	27	17	17	1	2.22222	833.333	1333.33	666.667	425.926
sp|Q9NVI7|ATD3A_HUMAN	ATAD3A	ATPase family AAA domain-containing protein 3A OS=Homo sapiens GN=ATAD3A PE=1 SV=2	71.32	1	1	2	2	26	42	28	52	29	45	26	30	1	2.8	1200	2600	1600	930
sp|Q9UJS0|CMC2_HUMAN	SLC25A13	Calcium-binding mitochondrial carrier protein Aralar2 OS=Homo sapiens GN=SLC25A13 PE=1 SV=2	74.13	0	0	2	2	26	29	25	34	27	30	27	29	0	1.65	375	900	410	350
sp|P28288|ABCD3_HUMAN	ABCD3	ATP-binding cassette sub-family D member 3 OS=Homo sapiens GN=ABCD3 PE=1 SV=1	75.43	0	0	0	0	23	28	21	25	18	18	19	22	0	0	2.82609	4.78261	1	1.69565
sp|P52732|KIF11_HUMAN	KIF11	Kinesin-like protein KIF11 OS=Homo sapiens GN=KIF11 PE=1 SV=2	119.09	45	74	66	121	22	26	44	47	42	59	51	76	22.7778	37.2222	2.11111	12.7778	13.8889	26.1111
sp|P46459|NSF_HUMAN	NSF	Vesicle-fusing ATPase OS=Homo sapiens GN=NSF PE=1 SV=3	82.54	0	0	0	0	22	22	17	18	9	9	2	2	0	0	41.8605	43.0233	6.97674	1
sp|P11142|HSP7C_HUMAN	HSPA8	Heat shock cognate 71 kDa protein OS=Homo sapiens GN=HSPA8 PE=1 SV=1	70.85	7	7	10	10	21	25	25	36	26	38	26	34	1	1.25	28.2143	71.4286	96.4286	67.8571
sp|P11586|C1TC_HUMAN	MTHFD1	C-1-tetrahydrofolate synthase, cytoplasmic OS=Homo sapiens GN=MTHFD1 PE=1 SV=3	101.5	0	0	1	1	21	22	15	16	14	14	11	13	0	1	2210.53	1157.89	1421.05	415.789
sp|P12236|ADT3_HUMAN	SLC25A6	ADP/ATP translocase 3 OS=Homo sapiens GN=SLC25A6 PE=1 SV=4	32.85	1	1	6	7	21	45	21	57	21	46	18	39	1	15.8333	12500	23333.3	15833.3	10000
sp|Q00610|CLH1_HUMAN	CLTC	Clathrin heavy chain 1 OS=Homo sapiens GN=CLTC PE=1 SV=5	191.49	8	8	5	6	20	22	23	26	37	42	28	29	4.09091	1	19.697	42.4242	53.0303	37.8788
sp|P68104|EF1A1_HUMAN	EEF1A1	Elongation factor 1-alpha 1 OS=Homo sapiens GN=EEF1A1 PE=1 SV=1	50.11	6	6	6	7	20	46	23	47	23	56	17	40	1.17949	1	282.051	358.974	333.333	189.744
sp|O94832|MYO1D_HUMAN	MYO1D	Unconventional myosin-Id OS=Homo sapiens GN=MYO1D PE=1 SV=2	116.13	0	0	0	0	20	21	24	27	11	11	4	4	0	0	17.6923	37.6923	3.53846	1
sp|P53621|COPA_HUMAN	COPA	Coatomer subunit alpha OS=Homo sapiens GN=COPA PE=1 SV=2	138.26	3	3	7	8	19	20	21	24	34	36	28	30	8.05556	33.3333	388.889	833.333	1500	972.222
sp|P13639|EF2_HUMAN	EEF2	Elongation factor 2 OS=Homo sapiens GN=EEF2 PE=1 SV=4	95.28	2	2	3	3	19	21	21	23	19	21	15	17	1	1.70588	170.588	276.471	170.588	123.529
sp|P49411|EFTU_HUMAN	TUFM	Elongation factor Tu, mitochondrial OS=Homo sapiens GN=TUFM PE=1 SV=2	49.51	1	1	5	5	19	21	17	20	19	21	13	13	1	3.55	245	415	205	100
sp|P04406|G3P_HUMAN	GAPDH	Glyceraldehyde-3-phosphate dehydrogenase OS=Homo sapiens GN=GAPDH PE=1 SV=3	36.03	3	3	2	2	18	46	25	58	18	29	16	31	1	1.5	590	900	180	230
sp|O95831|AIFM1_HUMAN	AIFM1	Apoptosis-inducing factor 1, mitochondrial OS=Homo sapiens GN=AIFM1 PE=1 SV=1	66.86	2	3	2	2	18	20	18	22	23	40	18	21	1	1.10526	210.526	489.474	436.842	184.211
sp|P11021|GRP78_HUMAN	HSPA5	78 kDa glucose-regulated protein OS=Homo sapiens GN=HSPA5 PE=1 SV=2	72.29	14	15	11	11	17	19	23	24	20	26	22	27	1	1.10638	15.3191	21.2766	34.0426	29.7872
sp|P14618|KPYM_HUMAN	PKM	Pyruvate kinase PKM OS=Homo sapiens GN=PKM PE=1 SV=4	57.9	7	8	12	13	17	19	22	24	14	15	17	17	1	1.06452	9.35484	18.7097	6.45161	7.74194
sp|P42704|LPPRC_HUMAN	LRPPRC	Leucine-rich PPR motif-containing protein, mitochondrial OS=Homo sapiens GN=LRPPRC PE=1 SV=3	157.81	0	0	0	0	17	20	19	22	19	20	12	12	0	0	123.711	195.876	123.711	54.6392
sp|Q96TA2|YMEL1_HUMAN	YME1L1	ATP-dependent zinc metalloprotease YME1L1 OS=Homo sapiens GN=YME1L1 PE=1 SV=2	86.4	0	0	0	0	17	18	17	19	16	19	14	16	0	0	1.57143	3.07143	1.42857	1
sp|P08670|VIME_HUMAN	VIM	Vimentin OS=Homo sapiens GN=VIM PE=1 SV=4	53.62	19	22	27	37	16	17	19	19	20	22	20	23	24.6667	14	9.66667	16	16	19.3333
sp|Q07065|CKAP4_HUMAN	CKAP4	Cytoskeleton-associated protein 4 OS=Homo sapiens GN=CKAP4 PE=1 SV=2	65.98	0	0	2	2	16	18	26	33	17	19	19	21	0	1	159.091	1090.91	145.455	250
sp|P0DMV9|HS71B_HUMAN	HSPA1B	Heat shock 70 kDa protein 1B OS=Homo sapiens GN=HSPA1B PE=1 SV=1	70.01	11	12	12	15	16	26	16	28	20	33	20	27	1	2	36.3636	50.9091	109.091	49.0909
sp|Q13573|SNW1_HUMAN	SNW1	SNW domain-containing protein 1 OS=Homo sapiens GN=SNW1 PE=1 SV=1	61.46	1	1	2	2	16	19	19	23	10	13	7	8	1.91176	1.23529	279.412	455.882	133.824	66.1765
sp|P50454|SERPH_HUMAN	SERPINH1	Serpin H1 OS=Homo sapiens GN=SERPINH1 PE=1 SV=2	46.41	0	0	1	2	16	16	17	19	12	12	11	12	0	1	145.455	250	72.7273	54.5455
sp|Q00325|MPCP_HUMAN	SLC25A3	Phosphate carrier protein, mitochondrial OS=Homo sapiens GN=SLC25A3 PE=1 SV=2	40.07	0	0	1	1	16	23	16	21	14	19	13	15	0	3.86667	933.333	1200	800	446.667
sp|P49790|NU153_HUMAN	NUP153	Nuclear pore complex protein Nup153 OS=Homo sapiens GN=NUP153 PE=1 SV=2	153.84	0	0	0	0	16	18	12	13	6	6	2	2	0	0	35.7143	28.5714	7.61905	1
sp|P42167|LAP2B_HUMAN	TMPO	Lamina-associated polypeptide 2, isoforms beta/gamma OS=Homo sapiens GN=TMPO PE=1 SV=2	50.64	2	2	2	2	16	23	16	23	14	17	14	19	1	2.6	1000	2000	506.667	500
sp|Q9NVH0|EXD2_HUMAN	EXD2	Exonuclease 3'-5' domain-containing protein 2 OS=Homo sapiens GN=EXD2 PE=1 SV=2	70.31	0	0	0	0	16	19	15	20	10	12	11	13	0	0	14	4.6	1	7.1
sp|P06576|ATPB_HUMAN	ATP5B	ATP synthase subunit beta, mitochondrial OS=Homo sapiens GN=ATP5B PE=1 SV=3	56.52	0	0	3	3	15	16	19	22	23	25	28	31	0	1	41.3793	100	103.448	106.897
sp|P78371|TCPB_HUMAN	CCT2	T-complex protein 1 subunit beta OS=Homo sapiens GN=CCT2 PE=1 SV=4	57.45	1	1	6	7	15	15	17	18	22	26	28	32	1	3.65217	47.8261	86.9565	200	243.478
sp|P78347|GTF2I_HUMAN	GTF2I	General transcription factor II-I OS=Homo sapiens GN=GTF2I PE=1 SV=2	112.35	2	2	1	1	15	17	11	11	26	29	14	15	1.79104	1	208.955	179.104	507.463	134.328
sp|P23396|RS3_HUMAN	RPS3	40S ribosomal protein S3 OS=Homo sapiens GN=RPS3 PE=1 SV=2	26.67	8	12	15	26	15	19	16	21	15	19	18	24	4.65116	9.06977	12.5581	27.907	12.3256	19.7674
sp|P17987|TCPA_HUMAN	TCP1	T-complex protein 1 subunit alpha OS=Homo sapiens GN=TCP1 PE=1 SV=1	60.31	0	0	3	3	15	15	16	17	15	15	15	15	0	1	55	97.5	80	80
sp|P62829|RL23_HUMAN	RPL23	60S ribosomal protein L23 OS=Homo sapiens GN=RPL23 PE=1 SV=1	14.86	0	0	1	1	15	20	13	19	16	23	14	21	0	1.18182	272.727	377.273	500	500
sp|O14654|IRS4_HUMAN	IRS4	Insulin receptor substrate 4 OS=Homo sapiens GN=IRS4 PE=1 SV=1	133.68	2	2	0	0	14	14	15	16	21	22	15	16	1	0	56	72	108	56
sp|O95573|ACSL3_HUMAN	ACSL3	Long-chain-fatty-acid--CoA ligase 3 OS=Homo sapiens GN=ACSL3 PE=1 SV=3	80.37	0	0	0	0	14	15	9	9	4	4	5	6	0	0	280	360	60	122
sp|Q02978|M2OM_HUMAN	SLC25A11	Mitochondrial 2-oxoglutarate/malate carrier protein OS=Homo sapiens GN=SLC25A11 PE=1 SV=3	34.04	0	0	2	3	14	17	14	19	14	19	14	17	0	2.67857	1428.57	3750	2321.43	1482.14
sp|P46940|IQGA1_HUMAN	IQGAP1	Ras GTPase-activating-like protein IQGAP1 OS=Homo sapiens GN=IQGAP1 PE=1 SV=1	189.13	0	0	0	0	13	13	27	30	17	17	11	12	0	0	49.3333	206.667	53.3333	33.3333
sp|P13010|XRCC5_HUMAN	XRCC5	X-ray repair cross-complementing protein 5 OS=Homo sapiens GN=XRCC5 PE=1 SV=3	82.65	8	8	12	14	13	13	8	13	17	21	16	17	5.94595	10.5405	20.2703	59.4595	37.8378	32.4324
sp|Q9Y285|SYFA_HUMAN	FARSA	Phenylalanine--tRNA ligase alpha subunit OS=Homo sapiens GN=FARSA PE=1 SV=3	57.53	1	1	0	0	13	15	15	18	8	11	10	11	1	0	180	320	79	90
sp|P62736|ACTA_HUMAN	ACTA2	Actin, aortic smooth muscle OS=Homo sapiens GN=ACTA2 PE=1 SV=1	41.98	6	7	9	12	13	24	14	27	13	18	11	14	1	3.22222	37.037	70.3704	35.5556	25.1852
sp|O75746|CMC1_HUMAN	SLC25A12	Calcium-binding mitochondrial carrier protein Aralar1 OS=Homo sapiens GN=SLC25A12 PE=1 SV=2	74.71	0	0	0	0	13	14	17	17	14	14	12	12	0	0	1	3.36735	1.12245	1.22449
sp|Q6P1M0|S27A4_HUMAN	SLC27A4	Long-chain fatty acid transport protein 4 OS=Homo sapiens GN=SLC27A4 PE=1 SV=1	72.02	0	0	0	0	13	14	11	12	12	12	8	8	0	0	8.88889	3.88889	4.62963	1
sp|Q06830|PRDX1_HUMAN	PRDX1	Peroxiredoxin-1 OS=Homo sapiens GN=PRDX1 PE=1 SV=1	22.1	1	1	4	4	13	17	9	9	11	11	9	9	1	4.0625	234.375	156.25	109.375	93.75
sp|Q92945|FUBP2_HUMAN	KHSRP	Far upstream element-binding protein 2 OS=Homo sapiens GN=KHSRP PE=1 SV=4	73.07	1	1	1	1	12	14	16	18	12	13	9	10	1	3.19048	52.381	109.524	39.5238	33.8095
sp|Q92841|DDX17_HUMAN	DDX17	Probable ATP-dependent RNA helicase DDX17 OS=Homo sapiens GN=DDX17 PE=1 SV=2	80.22	12	12	15	15	12	12	10	10	13	13	14	14	2.52632	4.10526	6.84211	9.47368	16.8421	7.89474
sp|P05023|AT1A1_HUMAN	ATP1A1	Sodium/potassium-transporting ATPase subunit alpha-1 OS=Homo sapiens GN=ATP1A1 PE=1 SV=1	112.82	1	1	3	3	12	13	8	8	23	27	16	17	1	5.32258	193.548	193.548	693.548	338.71
sp|P48643|TCPE_HUMAN	CCT5	T-complex protein 1 subunit epsilon OS=Homo sapiens GN=CCT5 PE=1 SV=1	59.63	0	0	2	2	12	13	12	14	13	14	13	14	0	1	84.5455	172.727	154.545	1272.73
sp|P49368|TCPG_HUMAN	CCT3	T-complex protein 1 subunit gamma OS=Homo sapiens GN=CCT3 PE=1 SV=4	60.5	4	4	4	5	12	12	11	11	15	15	17	19	1	2.04082	38.7755	71.4286	59.1837	79.5918
sp|P41252|SYIC_HUMAN	IARS	Isoleucine--tRNA ligase, cytoplasmic OS=Homo sapiens GN=IARS PE=1 SV=2	144.41	2	2	2	2	12	13	11	11	14	18	9	9	1.46667	1	49.3333	64.6667	113.333	40
sp|Q14008|CKAP5_HUMAN	CKAP5	Cytoskeleton-associated protein 5 OS=Homo sapiens GN=CKAP5 PE=1 SV=3	225.35	1	1	0	0	12	12	12	13	14	15	4	4	1	0	200	357.143	289.286	89.2857
sp|P38919|IF4A3_HUMAN	EIF4A3	Eukaryotic initiation factor 4A-III OS=Homo sapiens GN=EIF4A3 PE=1 SV=4	46.84	6	6	9	9	12	13	11	12	5	5	4	4	1	2.36364	30.9091	27.2727	11.8182	11.8182
sp|Q15233|NONO_HUMAN	NONO	Non-POU domain-containing octamer-binding protein OS=Homo sapiens GN=NONO PE=1 SV=4	54.2	0	0	3	3	12	15	11	13	11	16	11	15	0	2	78.9474	110.526	115.789	57.8947
sp|P53007|TXTP_HUMAN	SLC25A1	Tricarboxylate transport protein, mitochondrial OS=Homo sapiens GN=SLC25A1 PE=1 SV=2	33.99	0	0	0	0	12	13	11	12	11	12	9	10	0	0	1.07143	2.07143	1.57143	1
sp|Q9NXS2|QPCTL_HUMAN	QPCTL	Glutaminyl-peptide cyclotransferase-like protein OS=Homo sapiens GN=QPCTL PE=1 SV=2	42.9	0	0	0	0	12	13	11	12	10	11	8	10	0	0	1.47826	1.82609	1.17391	1
sp|P20700|LMNB1_HUMAN	LMNB1	Lamin-B1 OS=Homo sapiens GN=LMNB1 PE=1 SV=2	66.37	3	3	6	6	11	11	14	16	17	18	14	15	1	4.83871	27.0968	67.7419	51.6129	51.6129
sp|P50990|TCPQ_HUMAN	CCT8	T-complex protein 1 subunit theta OS=Homo sapiens GN=CCT8 PE=1 SV=4	59.58	4	4	8	8	11	11	13	14	20	22	13	14	1	2.63158	19.2982	43.8596	54.386	49.1228
sp|P50991|TCPD_HUMAN	CCT4	T-complex protein 1 subunit delta OS=Homo sapiens GN=CCT4 PE=1 SV=4	57.89	1	1	0	0	11	11	11	11	13	13	18	19	1	0	163.043	315.217	260.87	271.739
sp|P04843|RPN1_HUMAN	RPN1	Dolichyl-diphosphooligosaccharide--protein glycosyltransferase subunit 1 OS=Homo sapiens GN=RPN1 PE=1 SV=1	68.53	0	0	4	4	11	11	11	11	15	15	14	15	0	1	28.5185	48.1481	74.0741	70.3704
sp|P07900|HS90A_HUMAN	HSP90AA1	Heat shock protein HSP 90-alpha OS=Homo sapiens GN=HSP90AA1 PE=1 SV=5	84.61	5	5	3	3	11	13	10	12	14	15	12	14	1	1.1	66	120	71	93
sp|P34931|HS71L_HUMAN	HSPA1L	Heat shock 70 kDa protein 1-like OS=Homo sapiens GN=HSPA1L PE=1 SV=2	70.33	7	8	9	10	11	36	11	34	14	45	11	27	1	4.48276	51.7241	48.2759	206.897	117.241
sp|P06748|NPM_HUMAN	NPM1	Nucleophosmin OS=Homo sapiens GN=NPM1 PE=1 SV=2	32.55	4	6	9	12	11	17	9	13	11	16	13	19	1	9.01639	49.1803	70.4918	50.8197	68.8525
sp|Q9Y265|RUVB1_HUMAN	RUVBL1	RuvB-like 1 OS=Homo sapiens GN=RUVBL1 PE=1 SV=1	50.2	0	0	5	5	11	11	13	14	10	10	9	9	0	1	22.0339	45.7627	25.4237	16.9492
sp|P60842|IF4A1_HUMAN	EIF4A1	Eukaryotic initiation factor 4A-I OS=Homo sapiens GN=EIF4A1 PE=1 SV=1	46.12	0	0	0	0	11	12	12	13	10	10	9	9	0	0	14.5455	20.9091	11.8182	11.8182
sp|Q53GQ0|DHB12_HUMAN	HSD17B12	Very-long-chain 3-oxoacyl-CoA reductase OS=Homo sapiens GN=HSD17B12 PE=1 SV=2	34.3	0	0	0	0	11	11	12	12	12	13	14	14	0	0	600	1066.67	700	633.333
sp|P09543|CN37_HUMAN	CNP	2',3'-cyclic-nucleotide 3'-phosphodiesterase OS=Homo sapiens GN=CNP PE=1 SV=2	47.55	0	0	0	0	11	12	11	11	10	11	10	12	0	0	46.1538	80.7692	38.0769	36.9231
sp|Q53H12|AGK_HUMAN	AGK	Acylglycerol kinase, mitochondrial OS=Homo sapiens GN=AGK PE=1 SV=2	47.11	0	0	0	0	11	12	11	11	6	6	8	9	0	0	200	300	88.8889	116.667
sp|Q9Y2L1|RRP44_HUMAN	DIS3	Exosome complex exonuclease RRP44 OS=Homo sapiens GN=DIS3 PE=1 SV=2	108.93	0	0	0	0	11	12	10	11	11	12	6	6	0	0	1.73684	1.75439	1.7193	1
sp|O43242|PSMD3_HUMAN	PSMD3	26S proteasome non-ATPase regulatory subunit 3 OS=Homo sapiens GN=PSMD3 PE=1 SV=2	60.94	2	2	2	2	11	12	8	9	11	11	10	10	2.32323	1	101.01	55.5556	70.7071	61.6162
sp|Q14240|IF4A2_HUMAN	EIF4A2	Eukaryotic initiation factor 4A-II OS=Homo sapiens GN=EIF4A2 PE=1 SV=2	46.37	0	0	3	3	11	11	10	12	11	11	12	13	0	1	25.2747	50.5495	23.0769	29.6703
sp|Q9NRG9|AAAS_HUMAN	AAAS	Aladin OS=Homo sapiens GN=AAAS PE=1 SV=1	59.54	0	0	0	0	11	13	9	10	11	11	9	10	0	0	1.4375	1.125	1	1.0625
sp|P78527|PRKDC_HUMAN	PRKDC	DNA-dependent protein kinase catalytic subunit OS=Homo sapiens GN=PRKDC PE=1 SV=3	468.79	2	2	0	0	10	11	15	16	14	14	6	6	1	0	27.6923	92.3077	37.6923	13.8462
sp|Q9P2J5|SYLC_HUMAN	LARS	Leucine--tRNA ligase, cytoplasmic OS=Homo sapiens GN=LARS PE=1 SV=2	134.38	0	0	0	0	10	10	8	8	20	23	10	11	0	0	20.4762	20	76.1905	33.8095
sp|O14980|XPO1_HUMAN	XPO1	Exportin-1 OS=Homo sapiens GN=XPO1 PE=1 SV=1	123.31	0	0	0	0	10	10	13	15	14	14	12	12	0	0	35.2174	73.913	95.6522	108.696
sp|Q9Y4W6|AFG32_HUMAN	AFG3L2	AFG3-like protein 2 OS=Homo sapiens GN=AFG3L2 PE=1 SV=2	88.53	0	0	0	0	10	11	15	15	15	15	11	11	0	0	1	2.1978	1.97802	1.0989
sp|Q99623|PHB2_HUMAN	PHB2	Prohibitin-2 OS=Homo sapiens GN=PHB2 PE=1 SV=2	33.28	0	0	5	6	10	10	14	15	11	13	14	14	0	1	18.0851	35.1064	28.7234	25.5319
sp|Q9Y230|RUVB2_HUMAN	RUVBL2	RuvB-like 2 OS=Homo sapiens GN=RUVBL2 PE=1 SV=3	51.12	1	1	1	1	10	11	11	12	10	11	9	9	1	2.02703	132.432	243.243	162.162	148.649
sp|P26641|EF1G_HUMAN	EEF1G	Elongation factor 1-gamma OS=Homo sapiens GN=EEF1G PE=1 SV=3	50.09	3	3	6	6	10	12	8	8	11	11	10	10	1	1.34615	6.92308	6.92308	10.3846	8.84615
sp|P17812|PYRG1_HUMAN	CTPS1	CTP synthase 1 OS=Homo sapiens GN=CTPS1 PE=1 SV=2	66.65	0	0	0	0	10	11	11	12	9	10	6	6	0	0	18.8889	27.2222	15.5556	8.61111
sp|Q9H9B4|SFXN1_HUMAN	SFXN1	Sideroflexin-1 OS=Homo sapiens GN=SFXN1 PE=1 SV=4	35.6	0	0	1	2	10	11	10	13	12	12	9	10	0	1	145	250	245	190
sp|Q96CS3|FAF2_HUMAN	FAF2	FAS-associated factor 2 OS=Homo sapiens GN=FAF2 PE=1 SV=2	52.59	0	0	0	0	10	10	10	13	12	14	11	13	0	0	1	2.21053	3.10526	3
sp|P08240|SRPRA_HUMAN	SRPRA	Signal recognition particle receptor subunit alpha OS=Homo sapiens GN=SRPRA PE=1 SV=2	69.77	0	0	0	0	10	10	11	11	8	8	5	5	0	0	8.26087	6.08696	2.21739	1
sp|Q13724|MOGS_HUMAN	MOGS	Mannosyl-oligosaccharide glucosidase OS=Homo sapiens GN=MOGS PE=1 SV=5	91.86	0	0	0	0	10	10	11	12	1	1	2	2	0	0	232.353	382.353	7.05882	21.7647
sp|O60884|DNJA2_HUMAN	DNAJA2	DnaJ homolog subfamily A member 2 OS=Homo sapiens GN=DNAJA2 PE=1 SV=1	45.72	0	0	0	0	10	12	9	10	10	12	7	10	0	0	142	260	340	260
sp|O76031|CLPX_HUMAN	CLPX	ATP-dependent Clp protease ATP-binding subunit clpX-like, mitochondrial OS=Homo sapiens GN=CLPX PE=1 SV=2	69.18	0	0	0	0	10	10	8	8	8	8	2	2	0	0	6.02041	8.26531	4.89796	1
sp|Q7Z2W4|ZCCHV_HUMAN	ZC3HAV1	Zinc finger CCCH-type antiviral protein 1 OS=Homo sapiens GN=ZC3HAV1 PE=1 SV=3	101.37	1	1	2	2	10	11	8	10	6	6	5	5	1	3.10345	229.885	172.414	48.2759	48.2759
sp|Q00839|HNRPU_HUMAN	HNRNPU	Heterogeneous nuclear ribonucleoprotein U OS=Homo sapiens GN=HNRNPU PE=1 SV=6	90.53	14	17	19	23	9	10	12	14	11	12	14	16	7.91667	12.9167	6.25	13.75	13.3333	17.9167
sp|Q99615|DNJC7_HUMAN	DNAJC7	DnaJ homolog subfamily C member 7 OS=Homo sapiens GN=DNAJC7 PE=1 SV=2	56.4	1	2	4	4	9	9	9	11	17	18	17	20	1	2.91667	51.6667	116.667	183.333	183.333
sp|P08195|4F2_HUMAN	SLC3A2	4F2 cell-surface antigen heavy chain OS=Homo sapiens GN=SLC3A2 PE=1 SV=3	67.95	0	0	0	0	9	9	14	14	16	17	12	13	0	0	70.9091	209.091	227.273	136.364
sp|Q58FF7|H90B3_HUMAN	HSP90AB3P	Putative heat shock protein HSP 90-beta-3 OS=Homo sapiens GN=HSP90AB3P PE=5 SV=1	68.28	0	0	0	0	9	9	10	12	10	17	12	14	0	0	89.4737	210.526	186.842	97.3684
sp|Q9UM54|MYO6_HUMAN	MYO6	Unconventional myosin-VI OS=Homo sapiens GN=MYO6 PE=1 SV=4	149.6	1	1	0	0	9	9	8	8	13	13	6	7	1	0	90	192.5	200	100
sp|Q8N2K0|ABD12_HUMAN	ABHD12	Monoacylglycerol lipase ABHD12 OS=Homo sapiens GN=ABHD12 PE=1 SV=2	45.07	0	0	0	0	9	9	12	13	9	9	5	5	0	0	3.82353	10.2941	2.41176	1
sp|O14929|HAT1_HUMAN	HAT1	Histone acetyltransferase type B catalytic subunit OS=Homo sapiens GN=HAT1 PE=1 SV=1	49.48	0	0	0	0	9	13	9	10	11	12	8	9	0	0	1.69231	1.76923	2.15385	1
sp|Q8N1F7|NUP93_HUMAN	NUP93	Nuclear pore complex protein Nup93 OS=Homo sapiens GN=NUP93 PE=1 SV=2	93.43	0	0	0	0	9	9	6	8	11	11	7	7	0	0	153.226	241.935	109.677	66.129
sp|P63261|ACTG_HUMAN	ACTG1	Actin, cytoplasmic 2 OS=Homo sapiens GN=ACTG1 PE=1 SV=1	41.77	4	4	4	4	9	15	8	13	9	13	7	11	1	1.16949	16.9492	40.678	16.4407	12.8814
sp|O60762|DPM1_HUMAN	DPM1	Dolichol-phosphate mannosyltransferase subunit 1 OS=Homo sapiens GN=DPM1 PE=1 SV=1	29.62	0	0	1	1	9	10	8	10	9	10	9	11	0	1	480	1000	600	440
sp|P49903|SPS1_HUMAN	SEPHS1	Selenide, water dikinase 1 OS=Homo sapiens GN=SEPHS1 PE=1 SV=2	42.88	0	0	0	0	9	11	10	12	10	12	7	7	0	0	2.88	4.8	3.64	1
sp|Q9BVA1|TBB2B_HUMAN	TUBB2B	Tubulin beta-2B chain OS=Homo sapiens GN=TUBB2B PE=1 SV=1	49.92	3	4	2	3	9	16	10	16	9	14	9	14	1.45455	1	136.364	181.818	172.727	136.364
sp|O43175|SERA_HUMAN	PHGDH	D-3-phosphoglycerate dehydrogenase OS=Homo sapiens GN=PHGDH PE=1 SV=4	56.61	0	0	0	0	9	10	9	9	10	10	10	11	0	0	8.78788	13.6364	11.5152	6.9697
sp|Q9Y277|VDAC3_HUMAN	VDAC3	Voltage-dependent anion-selective channel protein 3 OS=Homo sapiens GN=VDAC3 PE=1 SV=1	30.64	0	0	0	0	9	11	10	13	9	12	8	12	0	0	212.5	481.25	262.5	325
sp|P50402|EMD_HUMAN	EMD	Emerin OS=Homo sapiens GN=EMD PE=1 SV=1	28.98	0	0	0	0	9	10	8	9	10	10	7	7	0	0	1.42857	2.33766	1.81818	1
sp|Q9UBX3|DIC_HUMAN	SLC25A10	Mitochondrial dicarboxylate carrier OS=Homo sapiens GN=SLC25A10 PE=1 SV=2	31.26	0	0	0	0	9	9	8	10	6	7	9	9	0	0	1.1875	2.9375	1	1
sp|P35221|CTNA1_HUMAN	CTNNA1	Catenin alpha-1 OS=Homo sapiens GN=CTNNA1 PE=1 SV=1	100.01	0	0	0	0	9	10	7	9	2	2	1	1	0	0	44	54.6667	6	1.66667
sp|P08754|GNAI3_HUMAN	GNAI3	Guanine nucleotide-binding protein G(k) subunit alpha OS=Homo sapiens GN=GNAI3 PE=1 SV=3	40.51	0	0	0	0	9	12	8	9	9	11	6	7	0	0	3.66667	4.22222	2.11111	1
sp|P21333|FLNA_HUMAN	FLNA	Filamin-A OS=Homo sapiens GN=FLNA PE=1 SV=4	280.56	20	21	11	14	8	8	11	13	10	12	14	14	4.29412	1	1.94118	5.64706	4	4.76471
sp|P52272|HNRPM_HUMAN	HNRNPM	Heterogeneous nuclear ribonucleoprotein M OS=Homo sapiens GN=HNRNPM PE=1 SV=3	77.46	7	7	12	13	8	9	8	8	11	12	10	10	4.2	6.6	8.6	260	116	13.2
sp|P61978|HNRPK_HUMAN	HNRNPK	Heterogeneous nuclear ribonucleoprotein K OS=Homo sapiens GN=HNRNPK PE=1 SV=1	50.94	15	18	13	18	8	10	10	10	8	9	14	16	4.375	4.84375	2.65625	4.6875	2.96875	9.21875
sp|P04844|RPN2_HUMAN	RPN2	Dolichyl-diphosphooligosaccharide--protein glycosyltransferase subunit 2 OS=Homo sapiens GN=RPN2 PE=1 SV=3	69.24	1	2	0	0	8	8	10	12	10	11	12	16	1	0	145.714	342.857	234.286	314.286
sp|P49915|GUAA_HUMAN	GMPS	GMP synthase [glutamine-hydrolyzing] OS=Homo sapiens GN=GMPS PE=1 SV=1	76.67	0	0	0	0	8	8	7	8	9	9	6	6	0	0	10	15.2778	8.88889	4.72222
sp|P40939|ECHA_HUMAN	HADHA	Trifunctional enzyme subunit alpha, mitochondrial OS=Homo sapiens GN=HADHA PE=1 SV=2	82.95	0	0	0	0	8	9	8	9	8	9	8	10	0	0	46.8421	73.6842	39.4737	17.3684
sp|P53618|COPB_HUMAN	COPB1	Coatomer subunit beta OS=Homo sapiens GN=COPB1 PE=1 SV=3	107.07	3	3	5	5	8	9	7	7	13	14	9	9	3.16456	7.21519	53.1646	97.4684	121.519	73.4177
sp|P08243|ASNS_HUMAN	ASNS	Asparagine synthetase [glutamine-hydrolyzing] OS=Homo sapiens GN=ASNS PE=1 SV=4	64.33	0	0	0	0	8	8	3	3	4	5	2	2	0	0	46.988	20.4819	19.2771	5.66265
sp|Q9H4I3|TRABD_HUMAN	TRABD	TraB domain-containing protein OS=Homo sapiens GN=TRABD PE=1 SV=1	42.29	0	0	0	0	8	9	9	13	12	17	11	13	0	0	1	3.875	3	1.625
sp|P51648|AL3A2_HUMAN	ALDH3A2	Fatty aldehyde dehydrogenase OS=Homo sapiens GN=ALDH3A2 PE=1 SV=1	54.81	0	0	0	0	8	8	7	7	9	10	9	9	0	0	413.793	620.69	793.103	655.172
sp|P13797|PLST_HUMAN	PLS3	Plastin-3 OS=Homo sapiens GN=PLS3 PE=1 SV=4	70.77	0	0	0	0	8	10	9	9	6	6	4	4	0	0	42.3077	38.4615	157.692	10.3846
sp|P31040|SDHA_HUMAN	SDHA	Succinate dehydrogenase [ubiquinone] flavoprotein subunit, mitochondrial OS=Homo sapiens GN=SDHA PE=1 SV=2	72.65	0	0	0	0	8	8	9	10	5	5	3	3	0	0	27.5	39	17.5	7.5
sp|Q6P1J9|CDC73_HUMAN	CDC73	Parafibromin OS=Homo sapiens GN=CDC73 PE=1 SV=1	60.54	0	0	0	0	8	9	5	5	10	10	4	5	0	0	2.90476	1.95238	2.80952	1
sp|P08238|HS90B_HUMAN	HSP90AB1	Heat shock protein HSP 90-beta OS=Homo sapiens GN=HSP90AB1 PE=1 SV=4	83.21	0	0	3	3	8	12	10	14	9	14	10	13	0	1	107.143	185.714	142.857	108.571
sp|P62269|RS18_HUMAN	RPS18	40S ribosomal protein S18 OS=Homo sapiens GN=RPS18 PE=1 SV=3	17.71	5	5	9	9	8	8	8	8	7	7	8	8	5.9322	9.49153	22.0339	35.5932	23.7288	40.678
sp|O00148|DX39A_HUMAN	DDX39A	ATP-dependent RNA helicase DDX39A OS=Homo sapiens GN=DDX39A PE=1 SV=2	49.1	3	3	1	2	8	9	7	7	6	7	4	4	4.625	1.5	55	75	29.375	18.125
sp|P11177|ODPB_HUMAN	PDHB	Pyruvate dehydrogenase E1 component subunit beta, mitochondrial OS=Homo sapiens GN=PDHB PE=1 SV=3	39.21	0	0	1	1	8	8	7	8	7	8	3	3	0	1	300	520	308	60
sp|P39656|OST48_HUMAN	DDOST	Dolichyl-diphosphooligosaccharide--protein glycosyltransferase 48 kDa subunit OS=Homo sapiens GN=DDOST PE=1 SV=4	50.77	0	0	0	0	8	8	4	6	8	8	9	10	0	0	10.4651	12.7907	13.9535	17.4419
sp|O95433|AHSA1_HUMAN	AHSA1	Activator of 90 kDa heat shock protein ATPase homolog 1 OS=Homo sapiens GN=AHSA1 PE=1 SV=1	38.25	0	0	0	0	8	8	9	9	9	10	4	4	0	0	34.8837	51.1628	51.1628	19.3023
sp|O00264|PGRC1_HUMAN	PGRMC1	Membrane-associated progesterone receptor component 1 OS=Homo sapiens GN=PGRMC1 PE=1 SV=3	21.66	0	0	0	0	8	8	9	10	7	10	7	8	0	0	93.8776	234.694	204.082	193.878
sp|Q9Y5M8|SRPRB_HUMAN	SRPRB	Signal recognition particle receptor subunit beta OS=Homo sapiens GN=SRPRB PE=1 SV=3	29.68	0	0	0	0	8	9	9	10	10	10	8	8	0	0	1.84615	2.69231	1.53846	1
sp|P48047|ATPO_HUMAN	ATP5O	ATP synthase subunit O, mitochondrial OS=Homo sapiens GN=ATP5O PE=1 SV=1	23.26	0	0	0	0	8	8	8	8	8	8	10	11	0	0	1.23077	2.07692	1	1.23077
sp|Q15084|PDIA6_HUMAN	PDIA6	Protein disulfide-isomerase A6 OS=Homo sapiens GN=PDIA6 PE=1 SV=1	48.09	1	2	5	6	8	8	8	8	6	7	8	9	1	5.90909	42.7273	68.1818	38.1818	42.2727
sp|Q9BUF5|TBB6_HUMAN	TUBB6	Tubulin beta-6 chain OS=Homo sapiens GN=TUBB6 PE=1 SV=1	49.82	0	0	0	0	8	11	6	6	8	12	9	10	0	0	22.8916	8.31325	21.6867	18.0723
sp|P45880|VDAC2_HUMAN	VDAC2	Voltage-dependent anion-selective channel protein 2 OS=Homo sapiens GN=VDAC2 PE=1 SV=2	31.55	3	4	3	3	8	9	6	8	6	8	7	9	1	1.6	102	194	124	220
sp|P36542|ATPG_HUMAN	ATP5C1	ATP synthase subunit gamma, mitochondrial OS=Homo sapiens GN=ATP5C1 PE=1 SV=1	32.98	0	0	0	0	8	8	8	8	7	7	6	6	0	0	205.263	342.105	131.579	78.9474
sp|Q9NZ01|TECR_HUMAN	TECR	Very-long-chain enoyl-CoA reductase OS=Homo sapiens GN=TECR PE=1 SV=1	36.01	0	0	0	0	8	8	5	5	7	7	3	4	0	0	3.13725	2.94118	2.35294	1
sp|P49327|FAS_HUMAN	FASN	Fatty acid synthase OS=Homo sapiens GN=FASN PE=1 SV=3	273.25	3	3	0	0	7	9	2	2	9	9	3	3	1.92308	0	24.6154	15.3846	23.8462	6
sp|P22626|ROA2_HUMAN	HNRNPA2B1	Heterogeneous nuclear ribonucleoproteins A2/B1 OS=Homo sapiens GN=HNRNPA2B1 PE=1 SV=2	37.41	10	13	17	24	7	9	9	9	14	15	17	22	34.2466	45.2055	9.72603	26.0274	21.9178	69.863
sp|P11498|PYC_HUMAN	PC	Pyruvate carboxylase, mitochondrial OS=Homo sapiens GN=PC PE=1 SV=2	129.55	6	6	15	17	7	7	5	5	9	9	3	3	1.17391	3.34783	4.34783	5.65217	4.26087	1
sp|P55060|XPO2_HUMAN	CSE1L	Exportin-2 OS=Homo sapiens GN=CSE1L PE=1 SV=3	110.35	0	0	0	0	7	7	9	9	14	16	7	8	0	0	17.2222	38.3333	55.5556	29.4444
sp|P62258|1433E_HUMAN	YWHAE	14-3-3 protein epsilon OS=Homo sapiens GN=YWHAE PE=1 SV=1	29.16	3	4	0	0	7	7	7	9	4	4	7	7	1	0	11.9149	34.0426	8.29787	14.6809
sp|P34932|HSP74_HUMAN	HSPA4	Heat shock 70 kDa protein 4 OS=Homo sapiens GN=HSPA4 PE=1 SV=4	94.27	0	0	2	2	7	7	7	9	7	8	7	9	0	1	10.5882	22.9412	22.3529	21.7647
sp|P31689|DNJA1_HUMAN	DNAJA1	DnaJ homolog subfamily A member 1 OS=Homo sapiens GN=DNAJA1 PE=1 SV=2	44.84	0	0	1	1	7	7	10	12	13	13	11	11	0	1	113.514	310.811	378.378	216.216
sp|P23246|SFPQ_HUMAN	SFPQ	Splicing factor, proline- and glutamine-rich OS=Homo sapiens GN=SFPQ PE=1 SV=2	76.1	1	1	5	5	7	7	7	7	5	5	4	4	1	5.88235	40	123.529	16.4706	15.2941
sp|P54136|SYRC_HUMAN	RARS	Arginine--tRNA ligase, cytoplasmic OS=Homo sapiens GN=RARS PE=1 SV=2	75.33	3	3	5	5	7	7	6	6	10	11	7	7	1	2.4	31.3333	40.6667	86.6667	53.3333
sp|Q14974|IMB1_HUMAN	KPNB1	Importin subunit beta-1 OS=Homo sapiens GN=KPNB1 PE=1 SV=2	97.11	1	1	3	6	7	7	8	8	9	9	7	8	1	16.5217	226.087	430.435	369.565	326.087
sp|Q15365|PCBP1_HUMAN	PCBP1	Poly(rC)-binding protein 1 OS=Homo sapiens GN=PCBP1 PE=1 SV=2	37.47	0	0	2	2	7	7	5	6	8	12	7	8	0	1	35.6522	47.8261	60.8696	56.5217
sp|A0FGR8|ESYT2_HUMAN	ESYT2	Extended synaptotagmin-2 OS=Homo sapiens GN=ESYT2 PE=1 SV=1	102.29	0	0	0	0	7	8	7	8	10	11	10	11	0	0	1.375	2.65625	1.48438	1
sp|Q8WVX9|FACR1_HUMAN	FAR1	Fatty acyl-CoA reductase 1 OS=Homo sapiens GN=FAR1 PE=1 SV=1	59.32	0	0	0	0	7	8	6	6	11	11	3	3	0	0	4.35	4.4	5	1
sp|P62701|RS4X_HUMAN	RPS4X	40S ribosomal protein S4, X isoform OS=Homo sapiens GN=RPS4X PE=1 SV=2	29.58	2	2	7	9	7	8	5	6	8	9	5	6	1	5.36364	6.81818	8.81818	9.09091	9.09091
sp|P22234|PUR6_HUMAN	PAICS	Multifunctional protein ADE2 OS=Homo sapiens GN=PAICS PE=1 SV=3	47.05	1	1	0	0	7	7	6	7	3	3	2	2	1	0	125	247.222	41.6667	27.2222
sp|Q86VP6|CAND1_HUMAN	CAND1	Cullin-associated NEDD8-dissociated protein 1 OS=Homo sapiens GN=CAND1 PE=1 SV=2	136.29	0	0	0	0	7	7	8	8	6	6	7	7	0	0	30	67.6923	34.6154	31.5385
sp|P55084|ECHB_HUMAN	HADHB	Trifunctional enzyme subunit beta, mitochondrial OS=Homo sapiens GN=HADHB PE=1 SV=3	51.26	0	0	0	0	7	7	8	8	6	6	5	5	0	0	2.83333	2.20833	1.54167	1
sp|Q9UJZ1|STML2_HUMAN	STOML2	Stomatin-like protein 2, mitochondrial OS=Homo sapiens GN=STOML2 PE=1 SV=1	38.51	0	0	0	0	7	8	7	10	8	9	9	10	0	0	8.75	17.5	10.875	8.75
sp|Q9NVH1|DJC11_HUMAN	DNAJC11	DnaJ homolog subfamily C member 11 OS=Homo sapiens GN=DNAJC11 PE=1 SV=2	63.24	0	0	0	0	7	7	10	11	6	7	7	7	0	0	1.41176	3.13725	1	1.19608
sp|A8CG34|P121C_HUMAN	POM121C	Nuclear envelope pore membrane protein POM 121C OS=Homo sapiens GN=POM121C PE=1 SV=2	124.98	0	0	0	0	7	8	5	5	10	12	6	7	0	0	1.33333	1.37037	2.2963	1
sp|P43490|NAMPT_HUMAN	NAMPT	Nicotinamide phosphoribosyltransferase OS=Homo sapiens GN=NAMPT PE=1 SV=1	55.49	0	0	0	0	7	7	7	8	5	5	5	6	0	0	51.8987	106.329	53.1646	45.5696
sp|Q6UB35|C1TM_HUMAN	MTHFD1L	Monofunctional C1-tetrahydrofolate synthase, mitochondrial OS=Homo sapiens GN=MTHFD1L PE=1 SV=1	105.72	0	0	0	0	7	7	9	10	2	2	2	2	0	0	11.25	29.1667	1.91667	1
sp|Q01813|PFKAP_HUMAN	PFKP	ATP-dependent 6-phosphofructokinase, platelet type OS=Homo sapiens GN=PFKP PE=1 SV=2	85.54	0	0	0	0	7	7	5	6	2	2	4	4	0	0	151.786	196.429	13.5714	26.7857
sp|P62244|RS15A_HUMAN	RPS15A	40S ribosomal protein S15a OS=Homo sapiens GN=RPS15A PE=1 SV=2	14.83	3	3	6	6	7	8	8	9	8	9	8	9	1.8	4.6	30	52	28	28
sp|Q14318|FKBP8_HUMAN	FKBP8	Peptidyl-prolyl cis-trans isomerase FKBP8 OS=Homo sapiens GN=FKBP8 PE=1 SV=2	44.53	0	0	1	1	7	8	7	10	9	11	7	7	0	1	250	613.636	568.182	318.182
sp|Q9H936|GHC1_HUMAN	SLC25A22	Mitochondrial glutamate carrier 1 OS=Homo sapiens GN=SLC25A22 PE=1 SV=1	34.45	0	0	0	0	7	7	8	8	6	7	5	6	0	0	1	2.80899	2.02247	1.08989
sp|P30153|2AAA_HUMAN	PPP2R1A	Serine/threonine-protein phosphatase 2A 65 kDa regulatory subunit A alpha isoform OS=Homo sapiens GN=PPP2R1A PE=1 SV=4	65.27	0	0	0	0	7	8	3	3	3	3	4	5	0	0	27.8571	10	8.57143	36.4286
sp|Q9NUU6|F105A_HUMAN	FAM105A	Inactive ubiquitin thioesterase FAM105A OS=Homo sapiens GN=FAM105A PE=2 SV=1	42.17	0	0	0	0	7	7	9	9	0	0	0	0	0	0	1	2.17857	0	0
sp|Q09028|RBBP4_HUMAN	RBBP4	Histone-binding protein RBBP4 OS=Homo sapiens GN=RBBP4 PE=1 SV=3	47.63	4	4	3	4	7	7	6	7	7	9	7	7	2.17073	2.2439	46.3415	31.7073	51.2195	31.7073
sp|P35613|BASI_HUMAN	BSG	Basigin OS=Homo sapiens GN=BSG PE=1 SV=2	42.17	0	0	0	0	7	8	6	6	6	6	6	6	0	0	4.78261	7.82609	2.95652	3.26087
sp|P46060|RAGP1_HUMAN	RANGAP1	Ran GTPase-activating protein 1 OS=Homo sapiens GN=RANGAP1 PE=1 SV=1	63.5	0	0	0	0	7	9	7	7	5	5	3	3	0	0	16.7857	16.7857	9.28571	4.64286
sp|P36776|LONM_HUMAN	LONP1	Lon protease homolog, mitochondrial OS=Homo sapiens GN=LONP1 PE=1 SV=2	106.42	0	0	0	0	7	7	4	4	2	2	1	1	0	0	26.5823	22.7848	4.93671	3.03797
sp|P07437|TBB5_HUMAN	TUBB	Tubulin beta chain OS=Homo sapiens GN=TUBB PE=1 SV=2	49.64	4	7	2	2	7	12	6	10	5	10	5	10	2.55556	1	111.111	138.889	138.889	100
sp|P23528|COF1_HUMAN	CFL1	Cofilin-1 OS=Homo sapiens GN=CFL1 PE=1 SV=3	18.49	0	0	2	2	7	9	6	11	6	6	6	8	0	1	135.484	277.419	61.2903	77.4194
sp|Q13148|TADBP_HUMAN	TARDBP	TAR DNA-binding protein 43 OS=Homo sapiens GN=TARDBP PE=1 SV=1	44.71	0	0	2	2	7	7	3	3	6	6	4	4	0	1	42.6667	33.3333	47.3333	16.6667
sp|Q5T9A4|ATD3B_HUMAN	ATAD3B	ATPase family AAA domain-containing protein 3B OS=Homo sapiens GN=ATAD3B PE=1 SV=1	72.53	0	0	0	0	7	10	7	9	6	7	4	4	0	0	2.88462	4.42308	2.88462	1
sp|P35579|MYH9_HUMAN	MYH9	Myosin-9 OS=Homo sapiens GN=MYH9 PE=1 SV=4	226.39	21	22	3	3	6	6	10	10	12	12	9	9	16.5217	1	7.82609	286.957	33.913	17.8261
sp|Q08211|DHX9_HUMAN	DHX9	ATP-dependent RNA helicase A OS=Homo sapiens GN=DHX9 PE=1 SV=4	140.87	14	15	22	23	6	6	7	8	16	16	17	17	6.58333	11.6667	2.16667	6.08333	10	14.1667
sp|P07814|SYEP_HUMAN	EPRS	Bifunctional glutamate/proline--tRNA ligase OS=Homo sapiens GN=EPRS PE=1 SV=5	170.48	2	2	0	0	6	6	7	7	21	24	7	8	1	0	43.3333	61.6667	283.333	73.3333
sp|P12956|XRCC6_HUMAN	XRCC6	X-ray repair cross-complementing protein 6 OS=Homo sapiens GN=XRCC6 PE=1 SV=2	69.8	9	11	17	20	6	6	6	7	17	19	17	17	2.61538	5	1.76923	4.07692	8.46154	10.7692
sp|Q14204|DYHC1_HUMAN	DYNC1H1	Cytoplasmic dynein 1 heavy chain 1 OS=Homo sapiens GN=DYNC1H1 PE=1 SV=5	532.07	0	0	0	0	6	6	7	9	16	17	11	13	0	0	1.16	4	3.92	2.44
sp|P06733|ENOA_HUMAN	ENO1	Alpha-enolase OS=Homo sapiens GN=ENO1 PE=1 SV=2	47.14	2	2	1	1	6	7	4	4	1	1	3	3	1.7	1	34	24	9.9	31
sp|O43143|DHX15_HUMAN	DHX15	Pre-mRNA-splicing factor ATP-dependent RNA helicase DHX15 OS=Homo sapiens GN=DHX15 PE=1 SV=2	90.88	8	8	17	18	6	6	5	5	11	12	8	8	4.88889	12.4444	5.11111	6.88889	16.4444	13.1111
sp|P00338|LDHA_HUMAN	LDHA	L-lactate dehydrogenase A chain OS=Homo sapiens GN=LDHA PE=1 SV=2	36.67	1	1	0	0	6	6	6	6	5	5	5	6	1	0	95.4545	102.273	70.4545	63.6364
sp|P12268|IMDH2_HUMAN	IMPDH2	Inosine-5'-monophosphate dehydrogenase 2 OS=Homo sapiens GN=IMPDH2 PE=1 SV=2	55.77	5	6	7	7	6	6	6	7	5	5	10	13	1	2.8	12.5714	24.2857	13.4286	40
sp|P22413|ENPP1_HUMAN	ENPP1	Ectonucleotide pyrophosphatase/phosphodiesterase family member 1 OS=Homo sapiens GN=ENPP1 PE=1 SV=2	104.86	0	0	0	0	6	9	14	14	6	7	4	5	0	0	1.43333	6.33333	1.03333	1
sp|Q16891|MIC60_HUMAN	IMMT	MICOS complex subunit MIC60 OS=Homo sapiens GN=IMMT PE=1 SV=1	83.63	1	1	1	1	6	6	11	14	6	6	7	7	1	2.11765	91.1765	441.176	161.765	211.765
sp|P30041|PRDX6_HUMAN	PRDX6	Peroxiredoxin-6 OS=Homo sapiens GN=PRDX6 PE=1 SV=3	25.02	0	0	1	1	6	6	8	9	2	3	3	3	0	1	42.3077	84.6154	10.7692	176.923
sp|P43243|MATR3_HUMAN	MATR3	Matrin-3 OS=Homo sapiens GN=MATR3 PE=1 SV=2	94.56	5	5	6	6	6	8	4	4	9	9	7	7	11	19	54	32	120	56
sp|P18031|PTN1_HUMAN	PTPN1	Tyrosine-protein phosphatase non-receptor type 1 OS=Homo sapiens GN=PTPN1 PE=1 SV=1	49.93	0	0	0	0	6	6	6	7	11	11	4	4	0	0	1	1.14085	2.39437	1.22535
sp|Q13263|TIF1B_HUMAN	TRIM28	Transcription intermediary factor 1-beta OS=Homo sapiens GN=TRIM28 PE=1 SV=5	88.49	0	0	4	5	6	7	5	7	11	12	5	6	0	2.33333	18.0952	40.9524	35.2381	18.5714
sp|P62195|PRS8_HUMAN	PSMC5	26S protease regulatory subunit 8 OS=Homo sapiens GN=PSMC5 PE=1 SV=1	45.6	0	0	2	2	6	7	8	8	8	12	4	5	0	1	59.1837	118.367	116.327	61.2245
sp|Q04323|UBXN1_HUMAN	UBXN1	UBX domain-containing protein 1 OS=Homo sapiens GN=UBXN1 PE=1 SV=2	33.3	0	0	0	0	6	7	7	9	10	10	9	11	0	0	1	1.97368	1.92105	1.60526
sp|P52292|IMA1_HUMAN	KPNA2	Importin subunit alpha-1 OS=Homo sapiens GN=KPNA2 PE=1 SV=1	57.83	2	3	5	5	6	7	5	6	5	5	7	9	1	4.875	33.75	81.25	31.25	33.125
sp|Q58FF8|H90B2_HUMAN	HSP90AB2P	Putative heat shock protein HSP 90-beta 2 OS=Homo sapiens GN=HSP90AB2P PE=1 SV=2	44.32	1	1	2	2	6	6	9	10	6	6	5	6	1	2.95652	173.913	382.609	260.87	300
sp|Q15366|PCBP2_HUMAN	PCBP2	Poly(rC)-binding protein 2 OS=Homo sapiens GN=PCBP2 PE=1 SV=1	38.56	1	1	1	1	6	6	5	5	6	8	6	7	2	1	92.3077	115.385	146.154	84.6154
sp|O95347|SMC2_HUMAN	SMC2	Structural maintenance of chromosomes protein 2 OS=Homo sapiens GN=SMC2 PE=1 SV=2	135.57	0	0	0	0	6	6	4	4	7	7	4	4	0	0	1.23077	1.03846	1.30769	1
IGH1M_MOUSE	Ighg1	Ig gamma-1 chain C region, membrane-bound form OS=Mus musculus GN=Ighg1 PE=1 SV=2	43.36	2	2	2	2	6	11	7	13	5	5	6	8	2.84615	1	173.077	500	50	115.385
sp|P15880|RS2_HUMAN	RPS2	40S ribosomal protein S2 OS=Homo sapiens GN=RPS2 PE=1 SV=2	31.3	3	4	5	5	6	6	6	6	7	8	7	9	1.57143	5.35714	10.7143	17.1429	12.8571	20
sp|P62263|RS14_HUMAN	RPS14	40S ribosomal protein S14 OS=Homo sapiens GN=RPS14 PE=1 SV=3	16.26	4	4	3	4	6	8	9	9	7	8	7	7	1.05882	15.8824	84.3137	80.3922	37.2549	39.2157
sp|O75489|NDUS3_HUMAN	NDUFS3	NADH dehydrogenase [ubiquinone] iron-sulfur protein 3, mitochondrial OS=Homo sapiens GN=NDUFS3 PE=1 SV=1	30.22	0	0	0	0	6	6	8	8	7	7	5	5	0	0	43.8462	84.6154	43.0769	28.4615
sp|P54652|HSP72_HUMAN	HSPA2	Heat shock-related 70 kDa protein 2 OS=Homo sapiens GN=HSPA2 PE=1 SV=1	69.98	2	2	3	3	6	6	8	10	5	7	7	8	1	3.76623	55.8442	125.974	80.5195	114.286
sp|P32119|PRDX2_HUMAN	PRDX2	Peroxiredoxin-2 OS=Homo sapiens GN=PRDX2 PE=1 SV=5	21.88	0	0	3	3	6	6	7	8	6	6	6	6	0	1	10.7143	20	9.28571	12.1429
sp|P00492|HPRT_HUMAN	HPRT1	Hypoxanthine-guanine phosphoribosyltransferase OS=Homo sapiens GN=HPRT1 PE=1 SV=2	24.56	1	2	1	1	6	6	3	3	5	5	4	4	2.97297	1	100	83.7838	75.6757	56.7568
sp|Q13162|PRDX4_HUMAN	PRDX4	Peroxiredoxin-4 OS=Homo sapiens GN=PRDX4 PE=1 SV=1	30.52	2	2	2	2	6	6	4	4	2	2	3	3	1	2.52632	44.7368	68.4211	41.0526	41.5789
sp|Q9BSD7|NTPCR_HUMAN	NTPCR	Cancer-related nucleoside-triphosphatase OS=Homo sapiens GN=NTPCR PE=1 SV=1	20.7	0	0	0	0	6	7	8	9	6	7	4	4	0	0	282.609	456.522	347.826	110.87
sp|P17858|PFKAL_HUMAN	PFKL	ATP-dependent 6-phosphofructokinase, liver type OS=Homo sapiens GN=PFKL PE=1 SV=6	84.96	0	0	0	0	6	6	5	6	3	3	4	4	0	0	75.6757	145.946	35.1351	40.5405
sp|P78346|RPP30_HUMAN	RPP30	Ribonuclease P protein subunit p30 OS=Homo sapiens GN=RPP30 PE=1 SV=1	29.3	0	0	0	0	6	9	7	7	3	5	3	3	0	0	3	3.25	2.33333	1
sp|P33991|MCM4_HUMAN	MCM4	DNA replication licensing factor MCM4 OS=Homo sapiens GN=MCM4 PE=1 SV=5	96.5	1	1	1	1	6	6	5	6	5	5	5	5	22.6667	1	37.3333	173.333	26.6667	24
sp|P06493|CDK1_HUMAN	CDK1	Cyclin-dependent kinase 1 OS=Homo sapiens GN=CDK1 PE=1 SV=3	34.07	0	0	0	0	6	6	7	8	5	5	3	4	0	0	1.85714	3.47619	1.61905	1
sp|P08559|ODPA_HUMAN	PDHA1	Pyruvate dehydrogenase E1 component subunit alpha, somatic form, mitochondrial OS=Homo sapiens GN=PDHA1 PE=1 SV=3	43.27	0	0	1	1	6	7	5	6	5	5	2	2	0	1	75	43.75	61.25	5.75
sp|Q6YN16|HSDL2_HUMAN	HSDL2	Hydroxysteroid dehydrogenase-like protein 2 OS=Homo sapiens GN=HSDL2 PE=1 SV=1	45.37	0	0	0	0	6	8	7	7	3	3	3	3	0	0	85	110	28	16
sp|Q9BPW8|NIPS1_HUMAN	NIPSNAP1	Protein NipSnap homolog 1 OS=Homo sapiens GN=NIPSNAP1 PE=1 SV=1	33.29	0	0	0	0	6	7	6	7	2	2	3	5	0	0	7.28261	14.1304	1	3.26087
sp|Q96I24|FUBP3_HUMAN	FUBP3	Far upstream element-binding protein 3 OS=Homo sapiens GN=FUBP3 PE=1 SV=2	61.6	0	0	0	0	6	8	4	5	3	3	1	2	0	0	7.04225	6.19718	1.83099	1
sp|Q13308|PTK7_HUMAN	PTK7	Inactive tyrosine-protein kinase 7 OS=Homo sapiens GN=PTK7 PE=1 SV=2	118.32	0	0	0	0	6	6	7	8	0	0	0	0	0	0	1	2.33333	0	0
sp|P62805|H4_HUMAN	HIST1H4A	Histone H4 OS=Homo sapiens GN=HIST1H4A PE=1 SV=2	11.36	3	4	5	6	6	6	6	7	5	6	7	9	2.73333	10.6667	11.3333	24	16	41.3333
sp|P63173|RL38_HUMAN	RPL38	60S ribosomal protein L38 OS=Homo sapiens GN=RPL38 PE=1 SV=2	8.21	1	1	1	1	6	9	7	13	5	8	5	6	2.19512	3.65854	1463.41	2073.17	1024.39	609.756
sp|Q15427|SF3B4_HUMAN	SF3B4	Splicing factor 3B subunit 4 OS=Homo sapiens GN=SF3B4 PE=1 SV=1	44.36	0	0	1	1	6	11	7	15	2	2	2	3	0	6.35294	635.294	1529.41	15.2941	20
sp|P24666|PPAC_HUMAN	ACP1	Low molecular weight phosphotyrosine protein phosphatase OS=Homo sapiens GN=ACP1 PE=1 SV=3	18.03	0	0	0	0	6	7	5	6	4	5	3	4	0	0	45.8333	41.6667	23.75	15
sp|Q14165|MLEC_HUMAN	MLEC	Malectin OS=Homo sapiens GN=MLEC PE=1 SV=1	32.21	0	0	0	0	6	6	4	4	5	5	4	5	0	0	1.54286	2.34286	1.2	1
sp|Q9NRK6|ABCBA_HUMAN	ABCB10	ATP-binding cassette sub-family B member 10, mitochondrial OS=Homo sapiens GN=ABCB10 PE=1 SV=2	79.1	0	0	0	0	6	6	6	6	2	2	0	0	0	0	7.03125	10.1562	1	0
sp|P05388|RLA0_HUMAN	RPLP0	60S acidic ribosomal protein P0 OS=Homo sapiens GN=RPLP0 PE=1 SV=1	34.25	2	2	3	3	6	7	3	3	5	6	4	4	2.63158	3.42105	51.5789	29.4737	63.1579	35.2632
sp|P53350|PLK1_HUMAN	PLK1	Serine/threonine-protein kinase PLK1 OS=Homo sapiens GN=PLK1 PE=1 SV=1	68.21	0	0	0	0	6	6	5	7	2	2	1	1	0	0	30.7692	44.8718	8.58974	1
sp|Q96IJ6|GMPPA_HUMAN	GMPPA	Mannose-1-phosphate guanyltransferase alpha OS=Homo sapiens GN=GMPPA PE=1 SV=1	46.26	0	0	0	0	6	6	3	3	3	3	1	1	0	0	15.2	12	6.4	1
sp|Q15029|U5S1_HUMAN	EFTUD2	116 kDa U5 small nuclear ribonucleoprotein component OS=Homo sapiens GN=EFTUD2 PE=1 SV=1	109.37	8	9	15	17	5	6	4	4	11	11	11	11	5.86207	14.8276	7.24138	10.3448	30	19.3103
sp|Q12905|ILF2_HUMAN	ILF2	Interleukin enhancer-binding factor 2 OS=Homo sapiens GN=ILF2 PE=1 SV=2	43.04	10	10	9	12	5	5	7	9	10	10	12	13	11.8519	18.1481	12.5926	40.7407	44.4444	48.1481
sp|Q99832|TCPH_HUMAN	CCT7	T-complex protein 1 subunit eta OS=Homo sapiens GN=CCT7 PE=1 SV=2	59.33	0	0	2	2	5	5	7	7	12	12	12	12	0	1	32	97	110	150
sp|P27708|PYR1_HUMAN	CAD	CAD protein OS=Homo sapiens GN=CAD PE=1 SV=3	242.83	12	12	0	0	5	5	9	10	6	7	1	1	12.3077	0	13.8462	44.6154	24.6154	1.84615
sp|P49588|SYAC_HUMAN	AARS	Alanine--tRNA ligase, cytoplasmic OS=Homo sapiens GN=AARS PE=1 SV=2	106.74	0	0	0	0	5	5	2	2	7	8	3	3	0	0	22.5	11.6667	41.6667	8.33333
sp|P22314|UBA1_HUMAN	UBA1	Ubiquitin-like modifier-activating enzyme 1 OS=Homo sapiens GN=UBA1 PE=1 SV=3	117.77	0	0	0	0	5	5	3	3	1	2	1	1	0	0	5.18519	5.92593	2.74074	1
sp|P16615|AT2A2_HUMAN	ATP2A2	Sarcoplasmic/endoplasmic reticulum calcium ATPase 2 OS=Homo sapiens GN=ATP2A2 PE=1 SV=1	114.68	0	0	0	0	5	6	5	6	12	14	6	6	0	0	21.8182	33.6364	127.273	54.5455
sp|P17980|PRS6A_HUMAN	PSMC3	26S protease regulatory subunit 6A OS=Homo sapiens GN=PSMC3 PE=1 SV=3	49.17	0	0	2	2	5	6	5	5	10	11	10	10	0	1	20.9091	25.4545	58.1818	50
sp|P14868|SYDC_HUMAN	DARS	Aspartate--tRNA ligase, cytoplasmic OS=Homo sapiens GN=DARS PE=1 SV=2	57.1	0	0	0	0	5	5	7	7	4	4	2	2	0	0	2.15385	8.46154	3.46154	1.46154
sp|Q9Y3I0|RTCB_HUMAN	RTCB	tRNA-splicing ligase RtcB homolog OS=Homo sapiens GN=RTCB PE=1 SV=1	55.17	3	3	3	3	5	5	6	7	2	2	3	3	1.10256	1.46154	7.94872	8.20513	1	12.5641
sp|P35232|PHB_HUMAN	PHB	Prohibitin OS=Homo sapiens GN=PHB PE=1 SV=1	29.79	2	2	3	3	5	5	7	7	8	8	7	7	1	2.61905	17.1429	52.381	34.7619	39.0476
sp|Q92598|HS105_HUMAN	HSPH1	Heat shock protein 105 kDa OS=Homo sapiens GN=HSPH1 PE=1 SV=1	96.8	1	1	5	5	5	5	6	6	9	10	8	9	1	8	78.1818	132.727	236.364	200
sp|O15523|DDX3Y_HUMAN	DDX3Y	ATP-dependent RNA helicase DDX3Y OS=Homo sapiens GN=DDX3Y PE=1 SV=2	73.11	6	6	8	8	5	6	2	2	7	7	6	7	4.66667	10.3333	18.6667	6	17.3333	18.6667
sp|P53396|ACLY_HUMAN	ACLY	ATP-citrate synthase OS=Homo sapiens GN=ACLY PE=1 SV=3	120.76	0	0	0	0	5	6	5	6	4	5	3	3	0	0	29.1667	27.5	10	7.83333
sp|P19474|RO52_HUMAN	TRIM21	E3 ubiquitin-protein ligase TRIM21 OS=Homo sapiens GN=TRIM21 PE=1 SV=1	54.14	7	7	7	7	5	6	3	3	7	7	4	5	1.35294	1.47059	5.88235	1	5.52941	2.47059
sp|P51659|DHB4_HUMAN	HSD17B4	Peroxisomal multifunctional enzyme type 2 OS=Homo sapiens GN=HSD17B4 PE=1 SV=3	79.64	0	0	7	7	5	5	3	3	4	5	3	4	0	5.12821	29.4872	21.7949	26.9231	15.3846
sp|P55795|HNRH2_HUMAN	HNRNPH2	Heterogeneous nuclear ribonucleoprotein H2 OS=Homo sapiens GN=HNRNPH2 PE=1 SV=1	49.23	4	4	5	6	5	9	5	8	6	7	6	8	1	2.37143	6.85714	12.2857	6.85714	8.28571
sp|Q8NHW5|RLA0L_HUMAN	RPLP0P6	60S acidic ribosomal protein P0-like OS=Homo sapiens GN=RPLP0P6 PE=5 SV=1	34.34	5	5	5	5	5	6	4	4	7	7	6	6	1.15385	2.46154	11.5385	13.8462	19.2308	16.9231
sp|P62249|RS16_HUMAN	RPS16	40S ribosomal protein S16 OS=Homo sapiens GN=RPS16 PE=1 SV=2	16.44	4	4	8	9	5	5	4	4	5	5	5	6	9	33.3333	22.3333	33.3333	32.6667	56.6667
sp|P52907|CAZA1_HUMAN	CAPZA1	F-actin-capping protein subunit alpha-1 OS=Homo sapiens GN=CAPZA1 PE=1 SV=3	32.9	4	5	4	4	5	5	6	7	4	5	3	3	1	1.10714	6.07143	15.7143	4.46429	3.21429
sp|P52597|HNRPF_HUMAN	HNRNPF	Heterogeneous nuclear ribonucleoprotein F OS=Homo sapiens GN=HNRNPF PE=1 SV=3	45.64	3	3	5	6	5	5	5	5	6	7	3	3	1	2	7.55556	12.2222	10.1111	5.88889
sp|P12004|PCNA_HUMAN	PCNA	Proliferating cell nuclear antigen OS=Homo sapiens GN=PCNA PE=1 SV=1	28.75	0	0	1	1	5	6	6	7	5	6	3	3	0	1	44	89.3333	57.3333	32
sp|O15371|EIF3D_HUMAN	EIF3D	Eukaryotic translation initiation factor 3 subunit D OS=Homo sapiens GN=EIF3D PE=1 SV=1	63.93	0	0	4	5	5	6	7	7	7	7	7	7	0	11.8056	51.3889	58.3333	56.9444	52.7778
sp|P47897|SYQ_HUMAN	QARS	Glutamine--tRNA ligase OS=Homo sapiens GN=QARS PE=1 SV=1	87.74	0	0	3	5	5	5	4	4	7	7	3	3	0	4.375	20	775	51.25	16.25
sp|Q92499|DDX1_HUMAN	DDX1	ATP-dependent RNA helicase DDX1 OS=Homo sapiens GN=DDX1 PE=1 SV=2	82.38	3	3	4	4	5	5	4	4	2	2	2	2	2.83333	3.91667	12.5	20	6.75	4.75
sp|O60716|CTND1_HUMAN	CTNND1	Catenin delta-1 OS=Homo sapiens GN=CTNND1 PE=1 SV=1	108.1	0	0	1	2	5	5	7	8	3	4	1	1	0	1	24	62.6667	14.6667	4.8
sp|O75694|NU155_HUMAN	NUP155	Nuclear pore complex protein Nup155 OS=Homo sapiens GN=NUP155 PE=1 SV=1	155.1	0	0	0	0	5	5	3	3	6	7	2	2	0	0	2.63158	1.92982	10.7018	1
sp|P30519|HMOX2_HUMAN	HMOX2	Heme oxygenase 2 OS=Homo sapiens GN=HMOX2 PE=1 SV=2	36.01	0	0	0	0	5	5	6	8	8	8	5	5	0	0	1.2381	2.90476	1.95238	1
sp|Q99611|SPS2_HUMAN	SEPHS2	Selenide, water dikinase 2 OS=Homo sapiens GN=SEPHS2 PE=1 SV=3	47.28	0	0	0	0	5	5	6	8	7	7	6	6	0	0	1.26087	3.69565	1.30435	1
sp|Q9Y295|DRG1_HUMAN	DRG1	Developmentally-regulated GTP-binding protein 1 OS=Homo sapiens GN=DRG1 PE=1 SV=1	40.52	2	2	1	1	5	5	6	6	5	5	5	5	1.41667	1	19.1667	44.1667	24.1667	20.8333
sp|Q8NBQ5|DHB11_HUMAN	HSD17B11	Estradiol 17-beta-dehydrogenase 11 OS=Homo sapiens GN=HSD17B11 PE=1 SV=3	32.91	0	0	0	0	5	5	7	7	5	5	4	4	0	0	2.2381	5.2381	1.7619	1
sp|O75306|NDUS2_HUMAN	NDUFS2	NADH dehydrogenase [ubiquinone] iron-sulfur protein 2, mitochondrial OS=Homo sapiens GN=NDUFS2 PE=1 SV=2	52.51	0	0	0	0	5	5	5	6	4	5	3	3	0	0	2.15385	3.15385	1.30769	1
sp|Q8WWM7|ATX2L_HUMAN	ATXN2L	Ataxin-2-like protein OS=Homo sapiens GN=ATXN2L PE=1 SV=2	113.3	0	0	0	0	5	5	5	5	5	5	2	3	0	0	1.41667	2.91667	2.16667	1
sp|P40937|RFC5_HUMAN	RFC5	Replication factor C subunit 5 OS=Homo sapiens GN=RFC5 PE=1 SV=1	38.47	0	0	0	0	5	6	4	5	4	4	2	2	0	0	4.02778	6.38889	2.08333	1
sp|P49792|RBP2_HUMAN	RANBP2	E3 SUMO-protein ligase RanBP2 OS=Homo sapiens GN=RANBP2 PE=1 SV=2	357.97	2	2	0	0	5	5	2	2	6	6	1	1	1	0	52.6316	14.0351	49.1228	5.26316
sp|O95881|TXD12_HUMAN	TXNDC12	Thioredoxin domain-containing protein 12 OS=Homo sapiens GN=TXNDC12 PE=1 SV=1	19.19	3	3	3	3	5	6	6	7	6	7	4	4	1	1.14583	14.5833	21.875	8.85417	4.16667
sp|P62333|PRS10_HUMAN	PSMC6	26S protease regulatory subunit 10B OS=Homo sapiens GN=PSMC6 PE=1 SV=1	44.15	1	2	1	1	5	5	5	6	4	4	4	5	1.06452	1	18.2796	33.3333	17.2043	23.6559
sp|O00165|HAX1_HUMAN	HAX1	HCLS1-associated protein X-1 OS=Homo sapiens GN=HAX1 PE=1 SV=2	31.6	0	0	0	0	5	5	4	7	6	6	5	6	0	0	1	2	1.6087	1.04348
sp|P55036|PSMD4_HUMAN	PSMD4	26S proteasome non-ATPase regulatory subunit 4 OS=Homo sapiens GN=PSMD4 PE=1 SV=1	40.71	2	2	3	4	5	5	2	2	4	4	6	7	1	3.91667	25	20.8333	28.3333	91.6667
sp|Q9BYD3|RM04_HUMAN	MRPL4	39S ribosomal protein L4, mitochondrial OS=Homo sapiens GN=MRPL4 PE=1 SV=1	34.9	1	1	1	1	5	6	6	6	2	2	3	3	1	2.09302	134.884	125.581	13.0233	25.5814
sp|Q96PK6|RBM14_HUMAN	RBM14	RNA-binding protein 14 OS=Homo sapiens GN=RBM14 PE=1 SV=2	69.45	1	1	2	2	5	5	4	4	3	5	2	2	1	2.21429	25	28.5714	21.4286	8.57143
sp|Q9NZJ7|MTCH1_HUMAN	MTCH1	Mitochondrial carrier homolog 1 OS=Homo sapiens GN=MTCH1 PE=1 SV=1	41.52	0	0	0	0	5	5	5	5	4	4	4	4	0	0	1	2	1.58974	1.46154
sp|Q58FF6|H90B4_HUMAN	HSP90AB4P	Putative heat shock protein HSP 90-beta 4 OS=Homo sapiens GN=HSP90AB4P PE=5 SV=1	58.23	1	1	0	0	5	5	5	7	5	7	5	7	1	0	93.3333	230	163.333	136.667
sp|Q3ZCQ8|TIM50_HUMAN	TIMM50	Mitochondrial import inner membrane translocase subunit TIM50 OS=Homo sapiens GN=TIMM50 PE=1 SV=2	39.62	0	0	0	0	5	6	5	8	6	8	5	6	0	0	57.5	112.5	68.75	43.125
sp|Q9Y6C9|MTCH2_HUMAN	MTCH2	Mitochondrial carrier homolog 2 OS=Homo sapiens GN=MTCH2 PE=1 SV=1	33.31	0	0	0	0	5	8	4	5	5	7	5	5	0	0	1.23881	1.9403	1.19403	1
sp|Q9Y3F4|STRAP_HUMAN	STRAP	Serine-threonine kinase receptor-associated protein OS=Homo sapiens GN=STRAP PE=1 SV=1	38.41	1	1	2	3	5	5	2	2	3	3	3	3	1	3.33333	25	10.4167	33.3333	31.25
sp|O95292|VAPB_HUMAN	VAPB	Vesicle-associated membrane protein-associated protein B/C OS=Homo sapiens GN=VAPB PE=1 SV=3	27.21	0	0	0	0	5	6	3	3	5	6	5	7	0	0	1	1	1.47222	2
sp|Q9P032|NDUF4_HUMAN	NDUFAF4	NADH dehydrogenase [ubiquinone] 1 alpha subcomplex assembly factor 4 OS=Homo sapiens GN=NDUFAF4 PE=1 SV=1	20.25	0	0	0	0	5	5	5	6	5	6	4	4	0	0	1.25	2.46875	2.25	1
sp|O60830|TI17B_HUMAN	TIMM17B	Mitochondrial import inner membrane translocase subunit Tim17-B OS=Homo sapiens GN=TIMM17B PE=1 SV=1	18.26	0	0	0	0	5	6	5	7	2	2	2	2	0	0	5.50725	8.55072	1	1.88406
sp|P35249|RFC4_HUMAN	RFC4	Replication factor C subunit 4 OS=Homo sapiens GN=RFC4 PE=1 SV=2	39.66	0	0	0	0	5	5	4	4	4	4	2	2	0	0	4.41176	5.29412	3.52941	1
sp|Q9UN37|VPS4A_HUMAN	VPS4A	Vacuolar protein sorting-associated protein 4A OS=Homo sapiens GN=VPS4A PE=1 SV=1	48.87	0	0	0	0	5	5	2	2	5	6	0	0	0	0	2.08696	1	2.65217	0
sp|P62280|RS11_HUMAN	RPS11	40S ribosomal protein S11 OS=Homo sapiens GN=RPS11 PE=1 SV=3	18.42	3	3	0	0	5	5	2	2	3	3	0	0	1	0	19.2857	6.42857	5	0
sp|Q9NSE4|SYIM_HUMAN	IARS2	Isoleucine--tRNA ligase, mitochondrial OS=Homo sapiens GN=IARS2 PE=1 SV=2	113.72	0	0	0	0	5	5	1	2	1	1	1	1	0	0	67.7419	22.5806	4.83871	5.48387
sp|P51571|SSRD_HUMAN	SSR4	Translocon-associated protein subunit delta OS=Homo sapiens GN=SSR4 PE=1 SV=1	18.99	0	0	2	2	5	5	4	4	5	5	4	4	0	1	61.4583	60.4167	114.583	71.875
sp|P42677|RS27_HUMAN	RPS27	40S ribosomal protein S27 OS=Homo sapiens GN=RPS27 PE=1 SV=3	9.45	2	2	3	3	5	7	5	5	5	6	5	5	1	1	71.2121	96.9697	37.8788	39.3939
sp|P18085|ARF4_HUMAN	ARF4	ADP-ribosylation factor 4 OS=Homo sapiens GN=ARF4 PE=1 SV=3	20.5	0	0	0	0	5	5	4	4	4	4	5	5	0	0	12.6471	10.5882	6.76471	10.8824
sp|P57088|TMM33_HUMAN	TMEM33	Transmembrane protein 33 OS=Homo sapiens GN=TMEM33 PE=1 SV=2	27.96	0	0	1	1	5	5	5	6	4	4	4	4	0	1	416.667	933.333	350	216.667
sp|Q9P035|HACD3_HUMAN	HACD3	Very-long-chain (3R)-3-hydroxyacyl-CoA dehydratase 3 OS=Homo sapiens GN=HACD3 PE=1 SV=2	43.13	1	1	0	0	5	6	3	3	3	3	2	2	1	0	95.3846	110.769	52.3077	52.3077
sp|P21912|SDHB_HUMAN	SDHB	Succinate dehydrogenase [ubiquinone] iron-sulfur subunit, mitochondrial OS=Homo sapiens GN=SDHB PE=1 SV=3	31.61	0	0	0	0	5	5	5	6	3	3	3	3	0	0	83.0986	154.93	53.5211	25.3521
sp|P46782|RS5_HUMAN	RPS5	40S ribosomal protein S5 OS=Homo sapiens GN=RPS5 PE=1 SV=4	22.86	2	2	1	1	5	6	3	3	2	2	1	3	19.6721	1	196.721	139.344	49.1803	32.7869
sp|P47756|CAPZB_HUMAN	CAPZB	F-actin-capping protein subunit beta OS=Homo sapiens GN=CAPZB PE=1 SV=4	31.33	1	1	0	0	5	5	3	3	4	4	0	0	1	0	26.9231	246.154	16.9231	0
sp|Q96H79|ZCCHL_HUMAN	ZC3HAV1L	Zinc finger CCCH-type antiviral protein 1-like OS=Homo sapiens GN=ZC3HAV1L PE=1 SV=2	32.94	0	0	0	0	5	7	4	6	0	0	3	3	0	0	2.78571	4.28571	0	1
sp|Q13685|AAMP_HUMAN	AAMP	Angio-associated migratory cell protein OS=Homo sapiens GN=AAMP PE=1 SV=2	46.72	0	0	0	0	5	6	4	4	4	4	2	2	0	0	4.85714	3.21429	2.42857	1
sp|Q2VIR3|IF2GL_HUMAN	EIF2S3L	Putative eukaryotic translation initiation factor 2 subunit 3-like protein OS=Homo sapiens GN=EIF2S3L PE=5 SV=2	51.2	0	0	2	2	5	6	2	2	3	3	3	3	0	1	8.70968	4.83871	5.16129	3.54839
sp|P09622|DLDH_HUMAN	DLD	Dihydrolipoyl dehydrogenase, mitochondrial OS=Homo sapiens GN=DLD PE=1 SV=2	54.14	0	0	0	0	5	6	4	4	1	1	2	3	0	0	12.8	13.2	1	3.64
sp|O15228|GNPAT_HUMAN	GNPAT	Dihydroxyacetone phosphate acyltransferase OS=Homo sapiens GN=GNPAT PE=1 SV=1	77.14	0	0	0	0	5	5	5	5	2	2	3	3	0	0	2.91667	4.44444	1	1.66667
sp|Q92947|GCDH_HUMAN	GCDH	Glutaryl-CoA dehydrogenase, mitochondrial OS=Homo sapiens GN=GCDH PE=1 SV=1	48.1	0	0	0	0	5	6	4	4	3	3	1	1	0	0	15.6522	11.7391	2.69565	1
sp|Q9NUU7|DD19A_HUMAN	DDX19A	ATP-dependent RNA helicase DDX19A OS=Homo sapiens GN=DDX19A PE=1 SV=1	53.94	0	0	0	0	5	5	0	0	2	2	1	1	0	0	4.61538	0	2.15385	1
sp|P08237|PFKAM_HUMAN	PFKM	ATP-dependent 6-phosphofructokinase, muscle type OS=Homo sapiens GN=PFKM PE=1 SV=2	85.13	0	0	0	0	5	5	0	0	2	2	0	0	0	0	1.25	0	1	0
sp|P19338|NUCL_HUMAN	NCL	Nucleolin OS=Homo sapiens GN=NCL PE=1 SV=3	76.57	9	10	16	21	4	4	8	9	11	11	13	13	4.6	16	1.13333	5.26667	29.3333	32
sp|P27694|RFA1_HUMAN	RPA1	Replication protein A 70 kDa DNA-binding subunit OS=Homo sapiens GN=RPA1 PE=1 SV=2	68.1	13	18	16	22	4	4	6	8	5	6	11	12	158.333	79.1667	7.58333	38.3333	19.1667	80
sp|P14866|HNRPL_HUMAN	HNRNPL	Heterogeneous nuclear ribonucleoprotein L OS=Homo sapiens GN=HNRNPL PE=1 SV=2	64.09	2	2	13	13	4	6	5	7	5	6	8	10	1	6	8.94118	18.8235	14.1176	15.2941
sp|Q14152|EIF3A_HUMAN	EIF3A	Eukaryotic translation initiation factor 3 subunit A OS=Homo sapiens GN=EIF3A PE=1 SV=1	166.47	5	5	8	8	4	4	5	5	12	13	11	12	2.53333	8	9.33333	26.6667	53.3333	36.6667
sp|P07237|PDIA1_HUMAN	P4HB	Protein disulfide-isomerase OS=Homo sapiens GN=P4HB PE=1 SV=3	57.08	0	0	2	2	4	6	7	7	7	7	6	8	0	1.68421	21.0526	51.5789	31.5789	28.4211
sp|P11940|PABP1_HUMAN	PABPC1	Polyadenylate-binding protein 1 OS=Homo sapiens GN=PABPC1 PE=1 SV=2	70.63	6	6	11	12	4	4	7	7	9	9	6	7	1.97531	4.07407	2.59259	6.79012	6.04938	6.2963
sp|P07195|LDHB_HUMAN	LDHB	L-lactate dehydrogenase B chain OS=Homo sapiens GN=LDHB PE=1 SV=2	36.62	1	1	0	0	4	4	3	3	4	4	2	2	1	0	56.3636	56.3636	45.4545	17.8182
sp|Q7KZF4|SND1_HUMAN	SND1	Staphylococcal nuclease domain-containing protein 1 OS=Homo sapiens GN=SND1 PE=1 SV=1	101.93	0	0	3	3	4	4	4	5	13	16	7	8	0	1	4.5	5.75	27.5	11.75
sp|Q9NYU2|UGGG1_HUMAN	UGGT1	UDP-glucose:glycoprotein glucosyltransferase 1 OS=Homo sapiens GN=UGGT1 PE=1 SV=3	177.08	0	0	0	0	4	4	12	13	11	11	5	6	0	0	1	7.36364	3.09091	1.45455
sp|Q13283|G3BP1_HUMAN	G3BP1	Ras GTPase-activating protein-binding protein 1 OS=Homo sapiens GN=G3BP1 PE=1 SV=1	52.13	5	6	6	6	4	4	6	6	10	11	10	10	16.1111	21.3889	52.7778	105.556	202.778	180.556
sp|Q8NC51|PAIRB_HUMAN	SERBP1	Plasminogen activator inhibitor 1 RNA-binding protein OS=Homo sapiens GN=SERBP1 PE=1 SV=2	44.94	5	5	9	12	4	4	4	13	2	5	4	6	2.34043	8.08511	4.46809	18.7234	3.82979	11.9149
sp|P04792|HSPB1_HUMAN	HSPB1	Heat shock protein beta-1 OS=Homo sapiens GN=HSPB1 PE=1 SV=2	22.77	0	0	0	0	4	4	4	5	8	11	7	11	0	0	13.125	21.875	87.5	49.375
sp|P31948|STIP1_HUMAN	STIP1	Stress-induced-phosphoprotein 1 OS=Homo sapiens GN=STIP1 PE=1 SV=1	62.6	0	0	0	0	4	4	6	7	5	5	3	3	0	0	3.84615	12.3077	6.34615	3.65385
sp|P08865|RSSA_HUMAN	RPSA	40S ribosomal protein SA OS=Homo sapiens GN=RPSA PE=1 SV=4	32.83	2	2	7	7	4	4	4	4	8	8	8	9	1	3.5	1.5	3	4.61538	6.15385
sp|Q99613|EIF3C_HUMAN	EIF3C	Eukaryotic translation initiation factor 3 subunit C OS=Homo sapiens GN=EIF3C PE=1 SV=1	105.28	2	2	3	3	4	4	1	1	8	10	5	5	1.47619	3.42857	4.33333	1.2381	24.7619	16.1905
sp|Q04637|IF4G1_HUMAN	EIF4G1	Eukaryotic translation initiation factor 4 gamma 1 OS=Homo sapiens GN=EIF4G1 PE=1 SV=4	175.38	3	3	0	0	4	4	5	5	6	7	3	3	113.333	0	25	120	53.3333	12
sp|P26599|PTBP1_HUMAN	PTBP1	Polypyrimidine tract-binding protein 1 OS=Homo sapiens GN=PTBP1 PE=1 SV=1	57.19	3	3	6	11	4	5	6	10	8	9	5	6	1	14.0625	15.625	46.875	26.25	27.5
sp|P21796|VDAC1_HUMAN	VDAC1	Voltage-dependent anion-selective channel protein 1 OS=Homo sapiens GN=VDAC1 PE=1 SV=2	30.75	0	0	0	0	4	5	5	7	8	11	8	9	0	0	21.25	34.5833	116.667	79.1667
sp|Q15005|SPCS2_HUMAN	SPCS2	Signal peptidase complex subunit 2 OS=Homo sapiens GN=SPCS2 PE=1 SV=3	24.99	0	0	0	0	4	4	4	5	10	13	7	8	0	0	1	1.58065	3.22581	1.80645
sp|P50416|CPT1A_HUMAN	CPT1A	Carnitine O-palmitoyltransferase 1, liver isoform OS=Homo sapiens GN=CPT1A PE=1 SV=2	88.31	0	0	0	0	4	5	5	5	7	8	3	3	0	0	1.05882	3.52941	2.47059	1
sp|P61204|ARF3_HUMAN	ARF3	ADP-ribosylation factor 3 OS=Homo sapiens GN=ARF3 PE=1 SV=2	20.59	0	0	0	0	4	4	4	5	5	5	5	5	0	0	2.89157	5.90361	3.01205	3.13253
sp|P17844|DDX5_HUMAN	DDX5	Probable ATP-dependent RNA helicase DDX5 OS=Homo sapiens GN=DDX5 PE=1 SV=1	69.1	6	6	4	4	4	4	3	3	3	3	4	5	3.0303	3.33333	3.48485	5.75758	3.78788	6.66667
sp|P56192|SYMC_HUMAN	MARS	Methionine--tRNA ligase, cytoplasmic OS=Homo sapiens GN=MARS PE=1 SV=2	101.05	0	0	0	0	4	5	5	6	9	9	7	9	0	0	130.137	102.74	150.685	57.5342
sp|Q9Y678|COPG1_HUMAN	COPG1	Coatomer subunit gamma-1 OS=Homo sapiens GN=COPG1 PE=1 SV=1	97.66	4	4	4	5	4	4	6	6	5	6	3	3	8.75	12	25	82.5	62.5	42.5
sp|P30876|RPB2_HUMAN	POLR2B	DNA-directed RNA polymerase II subunit RPB2 OS=Homo sapiens GN=POLR2B PE=1 SV=1	133.81	0	0	3	3	4	5	4	4	8	8	6	7	0	1	7.2	10	15.6	12.4
sp|P55265|DSRAD_HUMAN	ADAR	Double-stranded RNA-specific adenosine deaminase OS=Homo sapiens GN=ADAR PE=1 SV=4	135.98	2	2	4	5	4	4	4	4	4	4	2	2	1	4.63636	17.2727	30	23.6364	10
sp|Q8IY17|PLPL6_HUMAN	PNPLA6	Neuropathy target esterase OS=Homo sapiens GN=PNPLA6 PE=1 SV=2	149.9	0	0	0	0	4	5	0	0	8	8	6	7	0	0	1	0	2.70588	2.23529
sp|P29590|PML_HUMAN	PML	Protein PML OS=Homo sapiens GN=PML PE=1 SV=3	97.49	0	0	0	0	4	4	4	4	3	3	2	2	0	0	2.25806	3.06452	2.41935	1
sp|Q14683|SMC1A_HUMAN	SMC1A	Structural maintenance of chromosomes protein 1A OS=Homo sapiens GN=SMC1A PE=1 SV=2	143.14	0	0	0	0	4	4	2	2	6	6	0	0	0	0	1	1	18.6667	0
sp|P07910|HNRPC_HUMAN	HNRNPC	Heterogeneous nuclear ribonucleoproteins C1/C2 OS=Homo sapiens GN=HNRNPC PE=1 SV=4	33.65	3	5	6	14	4	4	4	5	6	7	6	9	6.42857	21.0714	6.07143	4.28571	4.64286	8.92857
sp|P23526|SAHH_HUMAN	AHCY	Adenosylhomocysteinase OS=Homo sapiens GN=AHCY PE=1 SV=4	47.69	0	0	0	0	4	5	3	3	1	1	2	2	0	0	4.56522	7.3913	1	2.13043
sp|P62316|SMD2_HUMAN	SNRPD2	Small nuclear ribonucleoprotein Sm D2 OS=Homo sapiens GN=SNRPD2 PE=1 SV=1	13.52	2	2	5	7	4	5	3	3	4	4	4	4	2.375	15	13.125	15.625	13.75	19.375
sp|P04181|OAT_HUMAN	OAT	Ornithine aminotransferase, mitochondrial OS=Homo sapiens GN=OAT PE=1 SV=1	48.5	1	2	0	0	4	5	3	4	3	3	1	1	1	0	65.625	37.5	31.25	5.3125
sp|P22102|PUR2_HUMAN	GART	Trifunctional purine biosynthetic protein adenosine-3 OS=Homo sapiens GN=GART PE=1 SV=1	107.7	0	0	0	0	4	4	3	3	6	6	4	4	0	0	40.4255	44.6809	63.8298	23.4043
sp|Q9UNF1|MAGD2_HUMAN	MAGED2	Melanoma-associated antigen D2 OS=Homo sapiens GN=MAGED2 PE=1 SV=2	64.91	0	0	0	0	4	4	6	6	8	8	5	7	0	0	1	2.5625	3.8125	3.75
sp|O43819|SCO2_HUMAN	SCO2	Protein SCO2 homolog, mitochondrial OS=Homo sapiens GN=SCO2 PE=1 SV=3	29.79	0	0	0	0	4	4	5	6	6	8	4	5	0	0	1	3.14815	2.40741	1.85185
sp|A1L0T0|ILVBL_HUMAN	ILVBL	Acetolactate synthase-like protein OS=Homo sapiens GN=ILVBL PE=1 SV=2	67.82	0	0	0	0	4	5	6	7	3	3	5	7	0	0	2.90698	6.27907	1	2.55814
sp|Q9NXE4|NSMA3_HUMAN	SMPD4	Sphingomyelin phosphodiesterase 4 OS=Homo sapiens GN=SMPD4 PE=1 SV=2	93.29	0	0	0	0	4	4	5	5	8	8	5	5	0	0	1.81818	1.40909	2.36364	1
sp|O15269|SPTC1_HUMAN	SPTLC1	Serine palmitoyltransferase 1 OS=Homo sapiens GN=SPTLC1 PE=1 SV=1	52.71	0	0	0	0	4	5	3	3	7	7	5	5	0	0	55.5556	86.1111	141.667	80.5556
sp|Q96A33|CCD47_HUMAN	CCDC47	Coiled-coil domain-containing protein 47 OS=Homo sapiens GN=CCDC47 PE=1 SV=1	55.84	0	0	0	0	4	4	0	0	6	6	2	3	0	0	1	0	3.53846	1
sp|P51148|RAB5C_HUMAN	RAB5C	Ras-related protein Rab-5C OS=Homo sapiens GN=RAB5C PE=1 SV=2	23.47	0	0	0	0	4	5	7	8	6	6	3	3	0	0	10.2857	20.2857	14.2857	8.57143
sp|P62937|PPIA_HUMAN	PPIA	Peptidyl-prolyl cis-trans isomerase A OS=Homo sapiens GN=PPIA PE=1 SV=2	18	1	1	0	0	4	4	0	0	3	3	4	4	1	0	35.3846	0	23.0769	41.5385
sp|Q99714|HCD2_HUMAN	HSD17B10	3-hydroxyacyl-CoA dehydrogenase type-2 OS=Homo sapiens GN=HSD17B10 PE=1 SV=3	26.91	4	4	3	3	4	6	4	4	4	4	5	6	25	26.3158	40.7895	67.1053	23.6842	46.0526
sp|Q96AG4|LRC59_HUMAN	LRRC59	Leucine-rich repeat-containing protein 59 OS=Homo sapiens GN=LRRC59 PE=1 SV=1	34.91	0	0	0	0	4	4	4	4	3	3	4	4	0	0	8	11	3.16667	7.66667
sp|P08574|CY1_HUMAN	CYC1	Cytochrome c1, heme protein, mitochondrial OS=Homo sapiens GN=CYC1 PE=1 SV=3	35.4	0	0	0	0	4	5	6	7	4	5	3	5	0	0	2	6.46154	1.12308	1
sp|O43684|BUB3_HUMAN	BUB3	Mitotic checkpoint protein BUB3 OS=Homo sapiens GN=BUB3 PE=1 SV=1	37.13	0	0	2	2	4	5	5	6	2	2	3	3	0	1	16.25	31.875	4.75	18.75
sp|Q7Z434|MAVS_HUMAN	MAVS	Mitochondrial antiviral-signaling protein OS=Homo sapiens GN=MAVS PE=1 SV=2	56.49	0	0	0	0	4	4	4	4	7	7	4	4	0	0	1	2.54545	2.22727	1.54545
sp|Q12931|TRAP1_HUMAN	TRAP1	Heat shock protein 75 kDa, mitochondrial OS=Homo sapiens GN=TRAP1 PE=1 SV=3	80.06	0	0	0	0	4	4	3	3	2	2	2	2	0	0	11.6667	18.3333	10	4.16667
sp|P62987|RL40_HUMAN	UBA52	Ubiquitin-60S ribosomal protein L40 OS=Homo sapiens GN=UBA52 PE=1 SV=2	14.72	2	2	3	3	4	10	4	9	6	16	5	15	1	1.18605	55.814	69.7674	395.349	279.07
sp|Q9Y679|AUP1_HUMAN	AUP1	Ancient ubiquitous protein 1 OS=Homo sapiens GN=AUP1 PE=1 SV=1	52.99	0	0	0	0	4	8	2	6	6	12	6	14	0	0	5.26316	1	2.89474	3.15789
sp|P31943|HNRH1_HUMAN	HNRNPH1	Heterogeneous nuclear ribonucleoprotein H OS=Homo sapiens GN=HNRNPH1 PE=1 SV=4	49.2	2	3	5	6	4	4	5	6	4	4	4	4	1.42857	2.92857	6.07143	10.7143	3.71429	6.21429
sp|P08708|RS17_HUMAN	RPS17	40S ribosomal protein S17 OS=Homo sapiens GN=RPS17 PE=1 SV=2	15.54	1	1	3	4	4	4	4	4	5	5	3	3	1	20.303	33.3333	72.7273	206.061	75.7576
sp|P60660|MYL6_HUMAN	MYL6	Myosin light polypeptide 6 OS=Homo sapiens GN=MYL6 PE=1 SV=2	16.92	1	1	0	0	4	5	5	7	3	3	5	5	1.73077	0	12.6923	36.1538	5	16.1538
sp|O00268|TAF4_HUMAN	TAF4	Transcription initiation factor TFIID subunit 4 OS=Homo sapiens GN=TAF4 PE=1 SV=2	110.05	2	2	2	2	4	4	4	6	5	6	3	3	1.35	1	4.2	13.5	10	3.5
sp|Q9HCU5|PREB_HUMAN	PREB	Prolactin regulatory element-binding protein OS=Homo sapiens GN=PREB PE=1 SV=2	45.44	0	0	0	0	4	6	5	6	5	5	5	5	0	0	1.5122	2.36585	1.02439	1
sp|P15531|NDKA_HUMAN	NME1	Nucleoside diphosphate kinase A OS=Homo sapiens GN=NME1 PE=1 SV=1	17.14	0	0	0	0	4	4	4	4	5	5	5	5	0	0	7.83784	8.64865	22.4324	16.4865
sp|Q08J23|NSUN2_HUMAN	NSUN2	tRNA (cytosine(34)-C(5))-methyltransferase OS=Homo sapiens GN=NSUN2 PE=1 SV=2	86.42	1	1	1	1	4	4	5	5	4	4	3	3	1.08163	1	55.102	91.8367	40.8163	30.6122
sp|Q9P0L0|VAPA_HUMAN	VAPA	Vesicle-associated membrane protein-associated protein A OS=Homo sapiens GN=VAPA PE=1 SV=3	27.88	0	0	0	0	4	4	4	5	4	4	5	5	0	0	1	2	1.33333	1.4
sp|Q10469|MGAT2_HUMAN	MGAT2	Alpha-1,6-mannosyl-glycoprotein 2-beta-N-acetylglucosaminyltransferase OS=Homo sapiens GN=MGAT2 PE=1 SV=1	51.52	0	0	0	0	4	5	5	5	4	4	3	3	0	0	1.4	3.26667	2.06667	1
sp|O95801|TTC4_HUMAN	TTC4	Tetratricopeptide repeat protein 4 OS=Homo sapiens GN=TTC4 PE=1 SV=3	44.65	0	0	0	0	4	4	5	5	3	3	2	2	0	0	2.23077	2.53846	1.53846	1
sp|P43304|GPDM_HUMAN	GPD2	Glycerol-3-phosphate dehydrogenase, mitochondrial OS=Homo sapiens GN=GPD2 PE=1 SV=3	80.8	0	0	0	0	4	5	5	6	2	2	0	0	0	0	10.2667	13.0667	1	0
sp|P53985|MOT1_HUMAN	SLC16A1	Monocarboxylate transporter 1 OS=Homo sapiens GN=SLC16A1 PE=1 SV=3	53.91	0	0	0	0	4	4	5	6	0	0	2	2	0	0	33.2	72	0	8.4
sp|Q15070|OXA1L_HUMAN	OXA1L	Mitochondrial inner membrane protein OXA1L OS=Homo sapiens GN=OXA1L PE=1 SV=3	48.52	0	0	0	0	4	4	4	4	3	3	2	2	0	0	1.2	1.8	1	1.3
sp|P07355|ANXA2_HUMAN	ANXA2	Annexin A2 OS=Homo sapiens GN=ANXA2 PE=1 SV=2	38.58	2	2	5	6	4	5	4	5	3	3	4	4	1	7.6	56	124	6.4	108
sp|P14678|RSMB_HUMAN	SNRPB	Small nuclear ribonucleoprotein-associated proteins B and B' OS=Homo sapiens GN=SNRPB PE=1 SV=2	24.59	4	4	1	1	4	4	4	4	4	4	3	4	12.7778	2.59259	66.6667	103.704	83.3333	83.3333
sp|P04350|TBB4A_HUMAN	TUBB4A	Tubulin beta-4A chain OS=Homo sapiens GN=TUBB4A PE=1 SV=2	49.55	0	0	0	0	4	5	5	6	4	4	3	3	0	0	36.9048	297.619	29.7619	26.1905
sp|Q8IXI2|MIRO1_HUMAN	RHOT1	Mitochondrial Rho GTPase 1 OS=Homo sapiens GN=RHOT1 PE=1 SV=2	70.74	0	0	0	0	4	5	4	4	4	4	4	5	0	0	1	1.69565	1	1.08696
sp|P51570|GALK1_HUMAN	GALK1	Galactokinase OS=Homo sapiens GN=GALK1 PE=1 SV=1	42.25	0	0	0	0	4	5	3	4	2	3	4	5	0	0	1.41176	1.82353	1	1.82353
sp|Q12907|LMAN2_HUMAN	LMAN2	Vesicular integral-membrane protein VIP36 OS=Homo sapiens GN=LMAN2 PE=1 SV=1	40.2	0	0	0	0	4	5	4	6	3	4	1	1	0	0	9.375	44.375	13.125	1
sp|Q14558|KPRA_HUMAN	PRPSAP1	Phosphoribosyl pyrophosphate synthase-associated protein 1 OS=Homo sapiens GN=PRPSAP1 PE=1 SV=2	39.37	0	0	0	0	4	4	4	5	2	2	3	3	0	0	2.5	5.1	1	1
sp|P07203|GPX1_HUMAN	GPX1	Glutathione peroxidase 1 OS=Homo sapiens GN=GPX1 PE=1 SV=4	22.08	0	0	0	0	4	5	4	4	2	2	2	3	0	0	3.23077	3.84615	1	1.69231
sp|P04899|GNAI2_HUMAN	GNAI2	Guanine nucleotide-binding protein G(i) subunit alpha-2 OS=Homo sapiens GN=GNAI2 PE=1 SV=3	40.43	0	0	0	0	4	5	2	2	3	3	2	3	0	0	2.4	2.3	1.35	1
sp|Q9HBH5|RDH14_HUMAN	RDH14	Retinol dehydrogenase 14 OS=Homo sapiens GN=RDH14 PE=1 SV=1	36.84	0	0	0	0	4	5	4	4	1	1	1	2	0	0	7.74194	13.2258	1	1.77419
sp|P61106|RAB14_HUMAN	RAB14	Ras-related protein Rab-14 OS=Homo sapiens GN=RAB14 PE=1 SV=4	23.88	0	0	0	0	4	4	3	4	0	0	1	1	0	0	5.38462	4.61538	0	1
sp|P27816|MAP4_HUMAN	MAP4	Microtubule-associated protein 4 OS=Homo sapiens GN=MAP4 PE=1 SV=3	120.93	0	0	1	1	4	4	3	3	0	0	0	0	0	1	22.2222	29.1667	0	0
sp|Q15051|IQCB1_HUMAN	IQCB1	IQ calmodulin-binding motif-containing protein 1 OS=Homo sapiens GN=IQCB1 PE=1 SV=1	68.89	0	0	0	0	4	4	0	0	3	3	1	1	0	0	10.9091	0	7.90909	1
sp|P46109|CRKL_HUMAN	CRKL	Crk-like protein OS=Homo sapiens GN=CRKL PE=1 SV=1	33.76	0	0	0	0	4	4	3	4	1	1	1	1	0	0	15.8333	25	3.66667	2.66667
sp|Q8TCT9|HM13_HUMAN	HM13	Minor histocompatibility antigen H13 OS=Homo sapiens GN=HM13 PE=1 SV=1	41.46	0	0	0	0	4	5	2	3	4	5	2	2	0	0	12.1053	7.36842	15.7895	5.78947
sp|Q9HC21|TPC_HUMAN	SLC25A19	Mitochondrial thiamine pyrophosphate carrier OS=Homo sapiens GN=SLC25A19 PE=1 SV=1	35.49	0	0	0	0	4	4	4	4	4	4	4	4	0	0	2.06667	3.53333	1.66667	1
sp|P63208|SKP1_HUMAN	SKP1	S-phase kinase-associated protein 1 OS=Homo sapiens GN=SKP1 PE=1 SV=2	18.65	0	0	0	0	4	4	4	4	4	4	3	3	0	0	1.4	2.26667	1.46667	1
sp|Q8TED1|GPX8_HUMAN	GPX8	Probable glutathione peroxidase 8 OS=Homo sapiens GN=GPX8 PE=1 SV=2	23.87	0	0	0	0	4	4	4	4	3	3	4	4	0	0	2.17391	4.78261	1.1087	1
sp|P12235|ADT1_HUMAN	SLC25A4	ADP/ATP translocase 1 OS=Homo sapiens GN=SLC25A4 PE=1 SV=4	33.04	0	0	0	0	4	5	3	3	2	2	2	2	0	0	4.38889	4	1	1.05556
sp|Q15388|TOM20_HUMAN	TOMM20	Mitochondrial import receptor subunit TOM20 homolog OS=Homo sapiens GN=TOMM20 PE=1 SV=1	16.29	0	0	0	0	4	4	3	3	2	3	2	2	0	0	3.88889	3.88889	1.25926	1
sp|Q9P0J0|NDUAD_HUMAN	NDUFA13	NADH dehydrogenase [ubiquinone] 1 alpha subcomplex subunit 13 OS=Homo sapiens GN=NDUFA13 PE=1 SV=3	16.69	0	0	0	0	4	4	2	2	3	3	3	3	0	0	1.05	1.3	1.3	1
sp|O60701|UGDH_HUMAN	UGDH	UDP-glucose 6-dehydrogenase OS=Homo sapiens GN=UGDH PE=1 SV=1	54.99	0	0	0	0	4	4	2	2	2	2	2	2	0	0	2.8	2.8	1	1.16
sp|Q9NRF8|PYRG2_HUMAN	CTPS2	CTP synthase 2 OS=Homo sapiens GN=CTPS2 PE=1 SV=1	65.64	0	0	0	0	4	5	2	2	2	2	0	0	0	0	2.05479	1.35616	1	0
sp|O14734|ACOT8_HUMAN	ACOT8	Acyl-coenzyme A thioesterase 8 OS=Homo sapiens GN=ACOT8 PE=1 SV=1	35.89	0	0	0	0	4	4	2	2	2	2	0	0	0	0	2.75	1.75	1	0
sp|Q14671|PUM1_HUMAN	PUM1	Pumilio homolog 1 OS=Homo sapiens GN=PUM1 PE=1 SV=3	126.39	0	0	0	0	4	4	2	2	2	2	0	0	0	0	1.74419	1.01163	1	0
sp|Q9Y3C6|PPIL1_HUMAN	PPIL1	Peptidyl-prolyl cis-trans isomerase-like 1 OS=Homo sapiens GN=PPIL1 PE=1 SV=1	18.23	0	0	0	0	4	5	1	1	0	0	0	0	0	0	4.21053	1	0	0
sp|Q8N5N7|RM50_HUMAN	MRPL50	39S ribosomal protein L50, mitochondrial OS=Homo sapiens GN=MRPL50 PE=1 SV=2	18.31	0	0	0	0	4	4	1	1	0	0	0	0	0	0	1.71429	1	0	0
sp|P07948|LYN_HUMAN	LYN	Tyrosine-protein kinase Lyn OS=Homo sapiens GN=LYN PE=1 SV=3	58.54	0	0	0	0	4	4	0	0	0	0	0	0	0	0	1	0	0	0
sp|P55072|TERA_HUMAN	VCP	Transitional endoplasmic reticulum ATPase OS=Homo sapiens GN=VCP PE=1 SV=4	89.27	2	2	6	6	3	3	4	4	19	19	21	33	1	5.84615	9.23077	26.9231	184.615	353.846
sp|O75533|SF3B1_HUMAN	SF3B1	Splicing factor 3B subunit 1 OS=Homo sapiens GN=SF3B1 PE=1 SV=3	145.74	18	19	13	13	3	3	3	3	12	12	10	11	68.5393	55.0562	13.4831	17.9775	77.5281	78.6517
sp|P09874|PARP1_HUMAN	PARP1	Poly [ADP-ribose] polymerase 1 OS=Homo sapiens GN=PARP1 PE=1 SV=4	113.01	11	12	12	13	3	3	7	7	8	8	9	10	4	8	2.8	10.8	16	60
sp|Q6P2Q9|PRP8_HUMAN	PRPF8	Pre-mRNA-processing-splicing factor 8 OS=Homo sapiens GN=PRPF8 PE=1 SV=2	273.43	11	11	0	0	3	3	6	6	11	12	2	2	9.16667	0	4.83333	17.5	27.5	7.25
sp|P35606|COPB2_HUMAN	COPB2	Coatomer subunit beta' OS=Homo sapiens GN=COPB2 PE=1 SV=2	102.42	4	4	3	3	3	3	5	5	10	10	6	7	10.9091	3.90909	9.09091	40	50.9091	47.2727
sp|O75688|PPM1B_HUMAN	PPM1B	Protein phosphatase 1B OS=Homo sapiens GN=PPM1B PE=1 SV=1	52.61	7	8	8	10	3	4	6	8	11	15	10	13	2.72727	5.45455	1	4.44444	15.1515	22.2222
sp|P51991|ROA3_HUMAN	HNRNPA3	Heterogeneous nuclear ribonucleoprotein A3 OS=Homo sapiens GN=HNRNPA3 PE=1 SV=2	39.57	7	7	13	13	3	3	4	5	5	5	7	8	7.02703	17.5676	2.43243	8.10811	9.05405	16.2162
sp|Q32P51|RA1L2_HUMAN	HNRNPA1L2	Heterogeneous nuclear ribonucleoprotein A1-like 2 OS=Homo sapiens GN=HNRNPA1L2 PE=2 SV=2	34.2	5	10	7	11	3	3	3	3	5	5	11	12	15.6098	36.5854	5.60976	13.6585	11.9512	70.7317
sp|P40227|TCPZ_HUMAN	CCT6A	T-complex protein 1 subunit zeta OS=Homo sapiens GN=CCT6A PE=1 SV=3	57.99	2	2	1	1	3	3	4	4	5	6	8	8	1	2.06667	22	36.6667	58.6667	80
sp|Q14103|HNRPD_HUMAN	HNRNPD	Heterogeneous nuclear ribonucleoprotein D0 OS=Homo sapiens GN=HNRNPD PE=1 SV=1	38.41	4	4	9	9	3	3	4	4	5	5	9	10	5.53846	5.69231	1.30769	4.76923	2.84615	13.0769
sp|P23284|PPIB_HUMAN	PPIB	Peptidyl-prolyl cis-trans isomerase B OS=Homo sapiens GN=PPIB PE=1 SV=2	23.73	6	6	8	9	3	3	3	3	1	1	0	0	2.27848	9.49367	2.53165	3.5443	1	0
sp|O00425|IF2B3_HUMAN	IGF2BP3	Insulin-like growth factor 2 mRNA-binding protein 3 OS=Homo sapiens GN=IGF2BP3 PE=1 SV=2	63.67	2	2	8	9	3	3	2	2	5	5	8	8	1.11429	6.57143	3.42857	2.68571	4.28571	16.2857
sp|Q9NR30|DDX21_HUMAN	DDX21	Nucleolar RNA helicase 2 OS=Homo sapiens GN=DDX21 PE=1 SV=5	87.29	2	2	9	9	3	3	2	2	5	5	2	2	1.15789	5.78947	4.68421	6.31579	19.4737	8.42105
sp|P62081|RS7_HUMAN	RPS7	40S ribosomal protein S7 OS=Homo sapiens GN=RPS7 PE=1 SV=1	22.11	3	4	8	9	3	3	5	5	5	5	4	4	1	14.8276	7.58621	18.2759	15.5172	14.8276
sp|Q6NUK1|SCMC1_HUMAN	SLC25A24	Calcium-binding mitochondrial carrier protein SCaMC-1 OS=Homo sapiens GN=SLC25A24 PE=1 SV=2	53.32	0	0	0	0	3	3	5	5	8	8	7	7	0	0	1	4.8913	4.56522	3.36957
sp|Q9HB71|CYBP_HUMAN	CACYBP	Calcyclin-binding protein OS=Homo sapiens GN=CACYBP PE=1 SV=2	26.19	0	0	0	0	3	3	3	3	10	10	4	4	0	0	1.56627	2.16867	10.8434	3.73494
sp|Q15386|UBE3C_HUMAN	UBE3C	Ubiquitin-protein ligase E3C OS=Homo sapiens GN=UBE3C PE=1 SV=3	123.84	0	0	0	0	3	3	3	4	7	8	7	8	0	0	1	1.6875	2.6875	2.0625
sp|P33778|H2B1B_HUMAN	HIST1H2BB	Histone H2B type 1-B OS=Homo sapiens GN=HIST1H2BB PE=1 SV=2	13.94	4	5	7	11	3	3	4	5	4	6	8	8	1.97368	15.7895	2.10526	7.36842	3.81579	19.7368
sp|P27824|CALX_HUMAN	CANX	Calnexin OS=Homo sapiens GN=CANX PE=1 SV=2	67.53	1	1	0	0	3	4	4	5	7	8	6	7	1	0	32.7273	68.1818	190.909	118.182
sp|P62191|PRS4_HUMAN	PSMC1	26S protease regulatory subunit 4 OS=Homo sapiens GN=PSMC1 PE=1 SV=1	49.15	1	1	3	3	3	3	3	3	4	4	4	4	1	14.5455	100	163.636	190.909	509.091
sp|P55209|NP1L1_HUMAN	NAP1L1	Nucleosome assembly protein 1-like 1 OS=Homo sapiens GN=NAP1L1 PE=1 SV=1	45.35	0	0	2	2	3	3	4	4	5	5	6	6	0	3.36364	19.0909	50.9091	32.7273	48.1818
sp|Q5VV42|CDKAL_HUMAN	CDKAL1	Threonylcarbamoyladenosine tRNA methylthiotransferase OS=Homo sapiens GN=CDKAL1 PE=1 SV=1	65.07	0	0	0	0	3	3	5	5	7	8	6	6	0	0	1	10	15	3.66667
sp|P67809|YBOX1_HUMAN	YBX1	Nuclease-sensitive element-binding protein 1 OS=Homo sapiens GN=YBX1 PE=1 SV=3	35.9	5	7	5	6	3	4	5	7	5	6	6	7	10.9375	9.375	4.6875	12.1875	11.25	34.375
sp|P05165|PCCA_HUMAN	PCCA	Propionyl-CoA carboxylase alpha chain, mitochondrial OS=Homo sapiens GN=PCCA PE=1 SV=4	80.01	5	5	7	7	3	3	0	0	0	0	0	0	1.1	1.6	1.2	0	0	0
sp|Q9UBF2|COPG2_HUMAN	COPG2	Coatomer subunit gamma-2 OS=Homo sapiens GN=COPG2 PE=1 SV=1	97.56	0	0	1	1	3	3	3	3	6	7	6	6	0	1	13.3333	27.7778	64.8148	46.2963
sp|Q6L8Q7|PDE12_HUMAN	PDE12	2',5'-phosphodiesterase 12 OS=Homo sapiens GN=PDE12 PE=1 SV=2	67.31	0	0	0	0	3	3	3	4	6	7	4	4	0	0	28.9655	68.9655	689.655	55.1724
sp|P52701|MSH6_HUMAN	MSH6	DNA mismatch repair protein Msh6 OS=Homo sapiens GN=MSH6 PE=1 SV=2	152.69	0	0	0	0	3	4	3	4	7	7	1	1	0	0	60.7143	53.5714	171.429	1
sp|Q9NXV2|KCTD5_HUMAN	KCTD5	BTB/POZ domain-containing protein KCTD5 OS=Homo sapiens GN=KCTD5 PE=1 SV=1	26.08	4	6	3	6	3	4	6	8	7	8	7	10	4.86486	10	1	7.2973	21.3514	29.7297
sp|P63244|RACK1_HUMAN	RACK1	Receptor of activated protein C kinase 1 OS=Homo sapiens GN=RACK1 PE=1 SV=3	35.05	3	3	3	3	3	3	3	4	3	5	5	5	1	2.19512	2.68293	8.78049	47.561	18.2927
sp|O75821|EIF3G_HUMAN	EIF3G	Eukaryotic translation initiation factor 3 subunit G OS=Homo sapiens GN=EIF3G PE=1 SV=2	35.59	1	1	4	5	3	3	0	0	6	8	6	7	1.16667	5.75	13.3333	0	38.3333	30
sp|Q07021|C1QBP_HUMAN	C1QBP	Complement component 1 Q subcomponent-binding protein, mitochondrial OS=Homo sapiens GN=C1QBP PE=1 SV=1	31.34	1	1	0	0	3	4	3	4	4	4	4	5	1	0	51.5385	84.6154	40	72.3077
sp|P22061|PIMT_HUMAN	PCMT1	Protein-L-isoaspartate(D-aspartate) O-methyltransferase OS=Homo sapiens GN=PCMT1 PE=1 SV=4	24.62	0	0	0	0	3	3	4	4	4	4	2	2	0	0	3.14815	14.0741	8.88889	3.7037
sp|Q6ZRP7|QSOX2_HUMAN	QSOX2	Sulfhydryl oxidase 2 OS=Homo sapiens GN=QSOX2 PE=1 SV=3	77.48	0	0	0	0	3	3	6	6	3	3	3	3	0	0	1	10	1.66667	6.41667
sp|Q9UQE7|SMC3_HUMAN	SMC3	Structural maintenance of chromosomes protein 3 OS=Homo sapiens GN=SMC3 PE=1 SV=2	141.45	0	0	0	0	3	3	2	2	3	3	1	1	0	0	5.15789	294.737	5.26316	1
sp|P62826|RAN_HUMAN	RAN	GTP-binding nuclear protein Ran OS=Homo sapiens GN=RAN PE=1 SV=3	24.41	2	2	2	2	3	3	3	3	3	3	2	2	1	1.25	13.3333	19.5833	10.4167	7.5
sp|P26196|DDX6_HUMAN	DDX6	Probable ATP-dependent RNA helicase DDX6 OS=Homo sapiens GN=DDX6 PE=1 SV=2	54.38	0	0	1	1	3	3	4	5	3	3	5	6	0	1	34.3284	79.1045	40.2985	76.1194
sp|Q07666|KHDR1_HUMAN	KHDRBS1	KH domain-containing, RNA-binding, signal transduction-associated protein 1 OS=Homo sapiens GN=KHDRBS1 PE=1 SV=1	48.2	0	0	2	2	3	3	3	3	4	5	4	4	0	5.5	16.4286	19.2857	10.7143	17.8571
sp|P63092|GNAS2_HUMAN	GNAS	Guanine nucleotide-binding protein G(s) subunit alpha isoforms short OS=Homo sapiens GN=GNAS PE=1 SV=1	45.64	0	0	0	0	3	3	3	3	6	7	5	5	0	0	1	1.73913	3.73913	2.91304
sp|P63151|2ABA_HUMAN	PPP2R2A	Serine/threonine-protein phosphatase 2A 55 kDa regulatory subunit B alpha isoform OS=Homo sapiens GN=PPP2R2A PE=1 SV=1	51.66	1	1	1	1	3	3	3	4	5	6	2	2	4.55696	1	13.9241	29.1139	45.5696	74.6835
sp|Q99653|CHP1_HUMAN	CHP1	Calcineurin B homologous protein 1 OS=Homo sapiens GN=CHP1 PE=1 SV=3	22.44	0	0	0	0	3	3	3	3	6	6	3	4	0	0	1	2.31579	3.05263	1.68421
sp|P50570|DYN2_HUMAN	DNM2	Dynamin-2 OS=Homo sapiens GN=DNM2 PE=1 SV=2	98	0	0	0	0	3	3	4	4	3	3	3	3	0	0	13.3333	26.6667	11	20
sp|P40938|RFC3_HUMAN	RFC3	Replication factor C subunit 3 OS=Homo sapiens GN=RFC3 PE=1 SV=2	40.53	0	0	0	0	3	3	4	4	4	4	3	3	0	0	1.4	3.13333	2.13333	1
sp|O00410|IPO5_HUMAN	IPO5	Importin-5 OS=Homo sapiens GN=IPO5 PE=1 SV=4	123.55	0	0	0	0	3	3	3	3	2	2	4	5	0	0	5	12.8205	2.82051	10.641
sp|Q13363|CTBP1_HUMAN	CTBP1	C-terminal-binding protein 1 OS=Homo sapiens GN=CTBP1 PE=1 SV=2	47.51	0	0	0	0	3	3	4	4	4	4	3	3	0	0	1	2.71429	2.35714	1.42857
sp|Q6IAN0|DRS7B_HUMAN	DHRS7B	Dehydrogenase/reductase SDR family member 7B OS=Homo sapiens GN=DHRS7B PE=1 SV=2	35.1	0	0	0	0	3	3	5	5	2	2	2	2	0	0	1.11765	2.88235	1	1
sp|P33897|ABCD1_HUMAN	ABCD1	ATP-binding cassette sub-family D member 1 OS=Homo sapiens GN=ABCD1 PE=1 SV=2	82.88	0	0	0	0	3	3	6	6	1	1	1	1	0	0	4.28571	14.2857	1.33333	1
sp|P36969|GPX4_HUMAN	GPX4	Phospholipid hydroperoxide glutathione peroxidase, mitochondrial OS=Homo sapiens GN=GPX4 PE=1 SV=3	22.16	0	0	0	0	3	3	5	6	0	0	2	2	0	0	1	3.05556	0	8.33333
sp|Q14566|MCM6_HUMAN	MCM6	DNA replication licensing factor MCM6 OS=Homo sapiens GN=MCM6 PE=1 SV=1	92.83	0	0	0	0	3	3	2	2	4	4	1	1	0	0	1.5	1.91667	1.66667	1
sp|Q9BS26|ERP44_HUMAN	ERP44	Endoplasmic reticulum resident protein 44 OS=Homo sapiens GN=ERP44 PE=1 SV=1	46.94	0	0	0	0	3	3	5	5	2	2	0	0	0	0	2.13115	6.39344	1	0
sp|Q96KC8|DNJC1_HUMAN	DNAJC1	DnaJ homolog subfamily C member 1 OS=Homo sapiens GN=DNAJC1 PE=1 SV=1	63.84	0	0	0	0	3	3	5	5	0	0	0	0	0	0	1	6.45455	0	0
sp|O15067|PUR4_HUMAN	PFAS	Phosphoribosylformylglycinamidine synthase OS=Homo sapiens GN=PFAS PE=1 SV=4	144.64	0	0	0	0	3	3	0	0	0	0	0	0	0	0	4	0	0	0
sp|Q9HAU0|PKHA5_HUMAN	PLEKHA5	Pleckstrin homology domain-containing family A member 5 OS=Homo sapiens GN=PLEKHA5 PE=1 SV=1	127.38	0	0	0	0	3	3	4	4	0	0	0	0	0	0	1	2.5	0	0
sp|P24752|THIL_HUMAN	ACAT1	Acetyl-CoA acetyltransferase, mitochondrial OS=Homo sapiens GN=ACAT1 PE=1 SV=1	45.17	0	0	0	0	3	3	4	4	3	3	3	3	0	0	11.875	21.875	12.5	10.625
sp|Q99497|PARK7_HUMAN	PARK7	Protein DJ-1 OS=Homo sapiens GN=PARK7 PE=1 SV=2	19.88	0	0	0	0	3	3	3	3	1	1	0	0	0	0	7.27273	7.72727	2.36364	0
sp|O14925|TIM23_HUMAN	TIMM23	Mitochondrial import inner membrane translocase subunit Tim23 OS=Homo sapiens GN=TIMM23 PE=1 SV=1	21.93	0	0	0	0	3	5	4	4	4	5	3	4	0	0	2.15385	2.84615	1	1.03846
sp|Q12904|AIMP1_HUMAN	AIMP1	Aminoacyl tRNA synthase complex-interacting multifunctional protein 1 OS=Homo sapiens GN=AIMP1 PE=1 SV=2	34.33	0	0	1	1	3	3	2	2	5	5	3	3	0	1	25.6098	17.0732	50	25.6098
sp|Q14257|RCN2_HUMAN	RCN2	Reticulocalbin-2 OS=Homo sapiens GN=RCN2 PE=1 SV=1	36.85	0	0	2	3	3	3	0	0	4	4	4	5	0	1	11.6667	0	12.5	21.6667
sp|P51153|RAB13_HUMAN	RAB13	Ras-related protein Rab-13 OS=Homo sapiens GN=RAB13 PE=1 SV=1	22.76	0	0	0	0	3	4	3	3	4	4	4	4	0	0	1.42424	1.15152	1.27273	1
sp|O15173|PGRC2_HUMAN	PGRMC2	Membrane-associated progesterone receptor component 2 OS=Homo sapiens GN=PGRMC2 PE=1 SV=1	23.8	0	0	0	0	3	4	2	3	4	4	4	4	0	0	1.64516	2.58065	1.32258	1
sp|Q9NXW2|DJB12_HUMAN	DNAJB12	DnaJ homolog subfamily B member 12 OS=Homo sapiens GN=DNAJB12 PE=1 SV=4	41.79	0	0	0	0	3	3	3	4	5	6	2	2	0	0	2.1875	3.75	15.3125	1
sp|Q8NE71|ABCF1_HUMAN	ABCF1	ATP-binding cassette sub-family F member 1 OS=Homo sapiens GN=ABCF1 PE=1 SV=2	95.87	0	0	1	1	3	3	3	4	4	4	2	2	0	1	21.1538	34.6154	25	13.8462
sp|P62834|RAP1A_HUMAN	RAP1A	Ras-related protein Rap-1A OS=Homo sapiens GN=RAP1A PE=1 SV=1	20.97	0	0	0	0	3	3	4	4	4	4	3	3	0	0	1.65	3.35	1.45	1
sp|Q99460|PSMD1_HUMAN	PSMD1	26S proteasome non-ATPase regulatory subunit 1 OS=Homo sapiens GN=PSMD1 PE=1 SV=2	105.77	0	0	0	0	3	3	0	0	2	3	4	6	0	0	3.48837	0	1.76744	7.44186
sp|O14735|CDIPT_HUMAN	CDIPT	CDP-diacylglycerol--inositol 3-phosphatidyltransferase OS=Homo sapiens GN=CDIPT PE=1 SV=1	23.52	0	0	0	0	3	3	1	1	5	5	4	5	0	0	1.23529	1	3.05882	2.11765
sp|P62820|RAB1A_HUMAN	RAB1A	Ras-related protein Rab-1A OS=Homo sapiens GN=RAB1A PE=1 SV=3	22.66	0	0	2	2	3	3	0	0	0	0	0	0	0	1	11.7391	0	0	0
sp|P40616|ARL1_HUMAN	ARL1	ADP-ribosylation factor-like protein 1 OS=Homo sapiens GN=ARL1 PE=1 SV=1	20.4	0	0	0	0	3	3	2	2	4	4	3	3	0	0	1.41176	1.88235	2.11765	1
sp|Q6P4A7|SFXN4_HUMAN	SFXN4	Sideroflexin-4 OS=Homo sapiens GN=SFXN4 PE=1 SV=1	37.97	0	0	0	0	3	3	4	4	5	5	0	0	0	0	1	2.59259	2.59259	0
sp|O14975|S27A2_HUMAN	SLC27A2	Very long-chain acyl-CoA synthetase OS=Homo sapiens GN=SLC27A2 PE=1 SV=2	70.27	0	0	0	0	3	3	3	4	1	1	1	1	0	0	4.8	15.6	1.08	1
sp|Q9NYZ3|GTSE1_HUMAN	GTSE1	G2 and S phase-expressed protein 1 OS=Homo sapiens GN=GTSE1 PE=1 SV=3	76.6	0	0	0	0	3	3	2	3	0	0	2	2	0	0	1.90385	5.38462	0	1
sp|P33981|TTK_HUMAN	TTK	Dual specificity protein kinase TTK OS=Homo sapiens GN=TTK PE=1 SV=2	97.01	0	0	0	0	3	3	2	2	0	0	2	2	0	0	2.15625	1.21875	0	1
sp|P05141|ADT2_HUMAN	SLC25A5	ADP/ATP translocase 2 OS=Homo sapiens GN=SLC25A5 PE=1 SV=7	32.83	1	1	2	2	3	8	4	12	4	9	2	5	1	6.15385	2051.28	4615.38	2282.05	1564.1
sp|P35268|RL22_HUMAN	RPL22	60S ribosomal protein L22 OS=Homo sapiens GN=RPL22 PE=1 SV=2	14.78	3	3	4	4	3	4	2	2	3	3	3	3	2.05479	3.69863	2.87671	2.32877	2.73973	3.9726
sp|P62913|RL11_HUMAN	RPL11	60S ribosomal protein L11 OS=Homo sapiens GN=RPL11 PE=1 SV=2	20.24	2	2	2	2	3	4	3	4	3	3	3	3	4.70588	5.88235	88.2353	58.8235	27.3529	58.8235
sp|P32969|RL9_HUMAN	RPL9	60S ribosomal protein L9 OS=Homo sapiens GN=RPL9 PE=1 SV=1	21.85	2	2	3	4	3	3	2	3	1	1	1	1	3.63636	7.57576	5.75758	7.57576	1.54545	1
sp|P43307|SSRA_HUMAN	SSR1	Translocon-associated protein subunit alpha OS=Homo sapiens GN=SSR1 PE=1 SV=3	32.22	0	0	0	0	3	3	3	5	4	4	3	4	0	0	90	400	222.5	172.5
sp|P63241|IF5A1_HUMAN	EIF5A	Eukaryotic translation initiation factor 5A-1 OS=Homo sapiens GN=EIF5A PE=1 SV=2	16.82	0	0	0	0	3	3	2	2	2	3	2	2	0	0	5.41667	5.83333	5.83333	2.58333
sp|Q9NS69|TOM22_HUMAN	TOMM22	Mitochondrial import receptor subunit TOM22 homolog OS=Homo sapiens GN=TOMM22 PE=1 SV=3	15.51	0	0	0	0	3	3	2	3	4	5	3	4	0	0	12.3529	20.5882	21.7647	24.7059
sp|Q9NPL8|TIDC1_HUMAN	TIMMDC1	Complex I assembly factor TIMMDC1, mitochondrial OS=Homo sapiens GN=TIMMDC1 PE=1 SV=2	32.16	0	0	0	0	3	4	4	7	3	3	2	2	0	0	1.19565	6.41304	1.19565	1
sp|P23258|TBG1_HUMAN	TUBG1	Tubulin gamma-1 chain OS=Homo sapiens GN=TUBG1 PE=1 SV=2	51.14	0	0	0	0	3	5	4	6	2	2	2	2	0	0	4.54545	7.27273	1.04545	1
sp|Q9Y3B4|SF3B6_HUMAN	SF3B6	Splicing factor 3B subunit 6 OS=Homo sapiens GN=SF3B6 PE=1 SV=1	14.58	1	1	2	2	3	3	3	3	3	3	3	3	1	4.07407	53.0864	83.9506	64.1975	62.963
sp|Q969X5|ERGI1_HUMAN	ERGIC1	Endoplasmic reticulum-Golgi intermediate compartment protein 1 OS=Homo sapiens GN=ERGIC1 PE=1 SV=1	32.57	0	0	0	0	3	3	4	4	3	4	3	4	0	0	1	2.04	1.48	1.6
sp|P22695|QCR2_HUMAN	UQCRC2	Cytochrome b-c1 complex subunit 2, mitochondrial OS=Homo sapiens GN=UQCRC2 PE=1 SV=3	48.41	0	0	0	0	3	3	4	4	2	2	2	2	0	0	1.5	3.75	1.025	1.5
sp|Q8NBM4|UBAC2_HUMAN	UBAC2	Ubiquitin-associated domain-containing protein 2 OS=Homo sapiens GN=UBAC2 PE=1 SV=1	38.94	0	0	0	0	3	3	2	2	4	4	3	4	0	0	1	1.06667	1.53333	1.53333
sp|Q68CQ7|GL8D1_HUMAN	GLT8D1	Glycosyltransferase 8 domain-containing protein 1 OS=Homo sapiens GN=GLT8D1 PE=1 SV=2	41.91	0	0	0	0	3	3	3	3	4	4	2	2	0	0	1.42857	2.65306	2.2449	1
sp|Q5SQN1|SNP47_HUMAN	SNAP47	Synaptosomal-associated protein 47 OS=Homo sapiens GN=SNAP47 PE=1 SV=3	52.53	0	0	0	0	3	4	1	2	2	2	3	3	0	0	1.90244	1	5.12195	3.90244
sp|P47755|CAZA2_HUMAN	CAPZA2	F-actin-capping protein subunit alpha-2 OS=Homo sapiens GN=CAPZA2 PE=1 SV=3	32.93	0	0	0	0	3	3	3	3	2	2	2	2	0	0	16.2791	19.7674	8.37209	8.72093
sp|P10398|ARAF_HUMAN	ARAF	Serine/threonine-protein kinase A-Raf OS=Homo sapiens GN=ARAF PE=1 SV=2	67.54	0	0	0	0	3	3	3	3	3	3	2	2	0	0	1.07692	1.69231	1.46154	1
sp|P35237|SPB6_HUMAN	SERPINB6	Serpin B6 OS=Homo sapiens GN=SERPINB6 PE=1 SV=3	42.59	0	0	0	0	3	4	2	2	0	0	1	2	0	0	12.0635	14.2857	0	2063.49
sp|P29966|MARCS_HUMAN	MARCKS	Myristoylated alanine-rich C-kinase substrate OS=Homo sapiens GN=MARCKS PE=1 SV=4	31.54	0	0	0	0	3	3	3	3	2	2	2	2	0	0	2.80488	2.92683	1	1.02439
sp|Q92604|LGAT1_HUMAN	LPGAT1	Acyl-CoA:lysophosphatidylglycerol acyltransferase 1 OS=Homo sapiens GN=LPGAT1 PE=1 SV=1	43.06	0	0	0	0	3	3	3	3	3	3	1	1	0	0	13.8095	23.8095	10.3175	1
sp|Q8NBI6|XXLT1_HUMAN	XXYLT1	Xyloside xylosyltransferase 1 OS=Homo sapiens GN=XXYLT1 PE=1 SV=1	43.78	0	0	0	0	3	3	3	4	3	3	0	0	0	0	1.9	5.1	1	0
sp|Q00535|CDK5_HUMAN	CDK5	Cyclin-dependent-like kinase 5 OS=Homo sapiens GN=CDK5 PE=1 SV=3	33.28	0	0	0	0	3	3	2	3	2	2	2	2	0	0	1.41026	2.5641	1.28205	1
sp|Q9UG63|ABCF2_HUMAN	ABCF2	ATP-binding cassette sub-family F member 2 OS=Homo sapiens GN=ABCF2 PE=1 SV=2	71.24	0	0	0	0	3	3	4	4	0	0	2	2	0	0	1.77083	3.4375	0	1
sp|Q9UHD1|CHRD1_HUMAN	CHORDC1	Cysteine and histidine-rich domain-containing protein 1 OS=Homo sapiens GN=CHORDC1 PE=1 SV=2	37.47	0	0	0	0	3	3	2	2	3	3	0	0	0	0	1	2.13333	1.06667	0
sp|P11310|ACADM_HUMAN	ACADM	Medium-chain specific acyl-CoA dehydrogenase, mitochondrial OS=Homo sapiens GN=ACADM PE=1 SV=1	46.56	0	0	0	0	3	3	2	2	0	0	0	0	0	0	5.78947	6.84211	0	0
sp|Q9Y5P6|GMPPB_HUMAN	GMPPB	Mannose-1-phosphate guanyltransferase beta OS=Homo sapiens GN=GMPPB PE=1 SV=2	39.81	0	0	0	0	3	4	2	2	1	1	0	0	0	0	4.17582	1.97802	1	0
sp|Q10472|GALT1_HUMAN	GALNT1	Polypeptide N-acetylgalactosaminyltransferase 1 OS=Homo sapiens GN=GALNT1 PE=1 SV=1	64.18	0	0	0	0	3	3	4	4	0	0	0	0	0	0	1	2.6	0	0
sp|O00154|BACH_HUMAN	ACOT7	Cytosolic acyl coenzyme A thioester hydrolase OS=Homo sapiens GN=ACOT7 PE=1 SV=3	41.77	0	0	0	0	3	5	0	0	1	1	0	0	0	0	2.95455	0	1	0
sp|P30050|RL12_HUMAN	RPL12	60S ribosomal protein L12 OS=Homo sapiens GN=RPL12 PE=1 SV=1	17.81	2	2	2	2	3	3	3	3	3	3	2	2	1.53846	4	8.30769	16.9231	11.5385	11.2308
sp|P62879|GBB2_HUMAN	GNB2	Guanine nucleotide-binding protein G(I)/G(S)/G(T) subunit beta-2 OS=Homo sapiens GN=GNB2 PE=1 SV=3	37.31	0	0	0	0	3	5	3	5	3	4	2	2	0	0	171.429	250	135.714	51.4286
sp|P41219|PERI_HUMAN	PRPH	Peripherin OS=Homo sapiens GN=PRPH PE=1 SV=2	53.62	2	2	3	3	3	3	3	3	3	3	2	2	1	8.33333	6.25	9.79167	10	2.08333
sp|P62318|SMD3_HUMAN	SNRPD3	Small nuclear ribonucleoprotein Sm D3 OS=Homo sapiens GN=SNRPD3 PE=1 SV=1	13.91	1	1	2	2	3	3	3	4	2	2	3	3	1.96552	5.17241	15.8621	34.4828	17.931	20
sp|P60866|RS20_HUMAN	RPS20	40S ribosomal protein S20 OS=Homo sapiens GN=RPS20 PE=1 SV=1	13.36	3	3	3	3	3	3	1	1	2	2	1	1	9.38776	12.0408	8.97959	3.87755	8.97959	10
sp|Q8TAA3|PSA7L_HUMAN	PSMA8	Proteasome subunit alpha type-7-like OS=Homo sapiens GN=PSMA8 PE=2 SV=3	28.51	0	0	0	0	3	3	3	3	2	2	2	2	0	0	4.58333	6.66667	2.29167	3.33333
sp|Q16718|NDUA5_HUMAN	NDUFA5	NADH dehydrogenase [ubiquinone] 1 alpha subcomplex subunit 5 OS=Homo sapiens GN=NDUFA5 PE=1 SV=3	13.45	0	0	0	0	3	4	3	3	3	4	3	3	0	0	1.35294	1.52941	1.47059	1
sp|P56134|ATPK_HUMAN	ATP5J2	ATP synthase subunit f, mitochondrial OS=Homo sapiens GN=ATP5J2 PE=1 SV=3	10.91	0	0	0	0	3	3	3	3	3	3	3	3	0	0	53.5714	85.7143	48.5714	48.5714
sp|Q9H3P7|GCP60_HUMAN	ACBD3	Golgi resident protein GCP60 OS=Homo sapiens GN=ACBD3 PE=1 SV=4	60.56	0	0	0	0	3	3	2	2	3	3	2	4	0	0	6.25	5.41667	5.83333	6.25
sp|Q9UM00|TMCO1_HUMAN	TMCO1	Calcium load-activated calcium channel OS=Homo sapiens GN=TMCO1 PE=1 SV=1	21.16	0	0	0	0	3	3	3	4	3	3	3	3	0	0	1.63043	4.13043	1.04348	1
sp|O14579|COPE_HUMAN	COPE	Coatomer subunit epsilon OS=Homo sapiens GN=COPE PE=1 SV=3	34.46	0	0	0	0	3	3	1	1	3	3	3	3	0	0	13	14	21	26
sp|Q9H9P8|L2HDH_HUMAN	L2HGDH	L-2-hydroxyglutarate dehydrogenase, mitochondrial OS=Homo sapiens GN=L2HGDH PE=1 SV=3	50.28	0	0	0	0	3	4	3	4	2	3	0	0	0	0	2.12121	4.69697	1	0
sp|Q8NF37|PCAT1_HUMAN	LPCAT1	Lysophosphatidylcholine acyltransferase 1 OS=Homo sapiens GN=LPCAT1 PE=1 SV=2	59.11	0	0	0	0	3	3	2	2	3	3	2	2	0	0	27.6596	25.5319	51.0638	16.383
sp|Q8WWC4|MAIP1_HUMAN	MAIP1	m-AAA protease-interacting protein 1, mitochondrial OS=Homo sapiens GN=MAIP1 PE=1 SV=1	32.52	0	0	0	0	3	3	2	2	3	3	3	3	0	0	1.04762	1	1.7619	1.61905
sp|P51809|VAMP7_HUMAN	VAMP7	Vesicle-associated membrane protein 7 OS=Homo sapiens GN=VAMP7 PE=1 SV=3	24.92	0	0	0	0	3	3	3	3	2	2	2	2	0	0	2.30769	4.15385	1.38462	1
sp|Q6P1Q0|LTMD1_HUMAN	LETMD1	LETM1 domain-containing protein 1 OS=Homo sapiens GN=LETMD1 PE=1 SV=1	41.76	0	0	0	0	3	3	3	3	2	2	2	2	0	0	1.5	2.11111	1	1.16667
sp|Q16795|NDUA9_HUMAN	NDUFA9	NADH dehydrogenase [ubiquinone] 1 alpha subcomplex subunit 9, mitochondrial OS=Homo sapiens GN=NDUFA9 PE=1 SV=2	42.48	0	0	0	0	3	3	0	0	3	4	2	2	0	0	1.35294	0	2.79412	1
sp|Q00587|BORG5_HUMAN	CDC42EP1	Cdc42 effector protein 1 OS=Homo sapiens GN=CDC42EP1 PE=1 SV=1	40.27	0	0	0	0	3	3	1	1	3	4	1	1	0	0	2.23684	1.63158	4.21053	1
sp|Q9UBS4|DJB11_HUMAN	DNAJB11	DnaJ homolog subfamily B member 11 OS=Homo sapiens GN=DNAJB11 PE=1 SV=1	40.49	0	0	0	0	3	3	3	3	3	3	0	0	0	0	1	1.61538	1.42308	0
sp|Q9Y2R0|COA3_HUMAN	COA3	Cytochrome c oxidase assembly factor 3 homolog, mitochondrial OS=Homo sapiens GN=COA3 PE=1 SV=1	11.72	0	0	0	0	3	3	3	3	2	2	1	1	0	0	4.81818	8.90909	2	1
sp|Q9BSF4|TIM29_HUMAN	TIMM29	Mitochondrial import inner membrane translocase subunit Tim29 OS=Homo sapiens GN=TIMM29 PE=1 SV=2	29.22	0	0	0	0	3	3	2	3	2	2	0	0	0	0	1	3.875	2.04167	0
sp|Q8NBN7|RDH13_HUMAN	RDH13	Retinol dehydrogenase 13 OS=Homo sapiens GN=RDH13 PE=1 SV=2	35.91	0	0	0	0	3	4	3	3	1	1	0	0	0	0	20.4762	17.1429	1	0
sp|P31153|METK2_HUMAN	MAT2A	S-adenosylmethionine synthase isoform type-2 OS=Homo sapiens GN=MAT2A PE=1 SV=1	43.63	0	0	1	2	3	3	1	1	1	1	0	0	0	1.11538	5.76923	4.23077	2.65385	0
sp|P00390|GSHR_HUMAN	GSR	Glutathione reductase, mitochondrial OS=Homo sapiens GN=GSR PE=1 SV=2	56.22	0	0	0	0	3	3	1	1	1	2	1	2	0	0	2.28261	1	1.08696	1.08696
sp|Q9UKX7|NUP50_HUMAN	NUP50	Nuclear pore complex protein Nup50 OS=Homo sapiens GN=NUP50 PE=1 SV=2	50.11	0	0	0	0	3	3	3	4	1	1	0	0	0	0	4.70588	7.35294	1	0
sp|Q93009|UBP7_HUMAN	USP7	Ubiquitin carboxyl-terminal hydrolase 7 OS=Homo sapiens GN=USP7 PE=1 SV=2	128.22	0	0	0	0	3	3	1	1	2	2	1	1	0	0	1.96429	1.48214	1.78571	1
sp|Q92785|REQU_HUMAN	DPF2	Zinc finger protein ubi-d4 OS=Homo sapiens GN=DPF2 PE=1 SV=2	44.13	0	0	0	0	3	3	1	1	2	2	1	1	0	0	5.90909	1.63636	3.31818	1
sp|P62136|PP1A_HUMAN	PPP1CA	Serine/threonine-protein phosphatase PP1-alpha catalytic subunit OS=Homo sapiens GN=PPP1CA PE=1 SV=1	37.49	0	0	0	0	3	3	2	2	2	2	0	0	0	0	2.25352	1.14085	1	0
sp|Q3SXM5|HSDL1_HUMAN	HSDL1	Inactive hydroxysteroid dehydrogenase-like protein 1 OS=Homo sapiens GN=HSDL1 PE=1 SV=3	36.98	0	0	0	0	3	3	1	1	2	2	1	1	0	0	1.38298	1.17021	1.2766	1
sp|P06241|FYN_HUMAN	FYN	Tyrosine-protein kinase Fyn OS=Homo sapiens GN=FYN PE=1 SV=3	60.72	0	0	0	0	3	3	3	3	1	1	0	0	0	0	3.90805	5.51724	1	0
sp|Q96DF8|DGC14_HUMAN	DGCR14	Protein DGCR14 OS=Homo sapiens GN=DGCR14 PE=1 SV=1	52.54	0	0	0	0	3	4	2	2	0	0	0	0	0	0	1.44578	1	0	0
sp|Q93063|EXT2_HUMAN	EXT2	Exostosin-2 OS=Homo sapiens GN=EXT2 PE=1 SV=1	82.2	0	0	0	0	3	3	3	3	0	0	0	0	0	0	1	2.17949	0	0
sp|Q9Y639|NPTN_HUMAN	NPTN	Neuroplastin OS=Homo sapiens GN=NPTN PE=1 SV=2	44.36	0	0	0	0	3	3	3	3	0	0	0	0	0	0	1	1.88235	0	0
sp|P24468|COT2_HUMAN	NR2F2	COUP transcription factor 2 OS=Homo sapiens GN=NR2F2 PE=1 SV=1	45.54	0	0	0	0	3	3	3	3	0	0	0	0	0	0	1	1.52941	0	0
sp|Q13526|PIN1_HUMAN	PIN1	Peptidyl-prolyl cis-trans isomerase NIMA-interacting 1 OS=Homo sapiens GN=PIN1 PE=1 SV=1	18.23	0	0	0	0	3	3	2	2	0	0	0	0	0	0	1	1.14286	0	0
sp|P19784|CSK22_HUMAN	CSNK2A2	Casein kinase II subunit alpha' OS=Homo sapiens GN=CSNK2A2 PE=1 SV=1	41.19	0	0	0	0	3	3	2	2	0	0	0	0	0	0	1	1	0	0
sp|O75351|VPS4B_HUMAN	VPS4B	Vacuolar protein sorting-associated protein 4B OS=Homo sapiens GN=VPS4B PE=1 SV=2	49.27	0	0	0	0	3	3	2	2	0	0	0	0	0	0	1	1.44578	0	0
sp|Q9P2R7|SUCB1_HUMAN	SUCLA2	Succinate--CoA ligase [ADP-forming] subunit beta, mitochondrial OS=Homo sapiens GN=SUCLA2 PE=1 SV=3	50.29	0	0	0	0	3	3	1	1	0	0	0	0	0	0	3.57143	1	0	0
sp|Q9Y314|NOSIP_HUMAN	NOSIP	Nitric oxide synthase-interacting protein OS=Homo sapiens GN=NOSIP PE=1 SV=1	33.15	0	0	0	0	3	3	0	0	0	0	0	0	0	0	1	0	0	0
sp|Q15417|CNN3_HUMAN	CNN3	Calponin-3 OS=Homo sapiens GN=CNN3 PE=1 SV=1	36.39	0	0	0	0	3	3	0	0	0	0	0	0	0	0	1	0	0	0
sp|Q15393|SF3B3_HUMAN	SF3B3	Splicing factor 3B subunit 3 OS=Homo sapiens GN=SF3B3 PE=1 SV=4	135.49	12	12	15	15	2	2	0	0	5	5	1	1	58.5366	178.049	23.4146	0	41.4634	4.39024
sp|Q12906|ILF3_HUMAN	ILF3	Interleukin enhancer-binding factor 3 OS=Homo sapiens GN=ILF3 PE=1 SV=3	95.28	9	9	13	15	2	2	4	5	5	5	7	8	13.2	44	2.52	10.4	13.2	24.4
sp|O43390|HNRPR_HUMAN	HNRNPR	Heterogeneous nuclear ribonucleoprotein R OS=Homo sapiens GN=HNRNPR PE=1 SV=1	70.9	10	11	16	18	2	2	2	2	7	8	11	11	5.36232	8.55072	1.14493	2.89855	5.36232	14.4928
sp|P61247|RS3A_HUMAN	RPS3A	40S ribosomal protein S3a OS=Homo sapiens GN=RPS3A PE=1 SV=2	29.93	4	4	9	11	2	2	5	6	9	9	8	9	2.32877	16.4384	1.35616	5.75342	9.86301	15.0685
sp|P54886|P5CS_HUMAN	ALDH18A1	Delta-1-pyrroline-5-carboxylate synthase OS=Homo sapiens GN=ALDH18A1 PE=1 SV=2	87.25	0	0	0	0	2	3	1	1	2	2	0	0	0	0	1.83721	1.37209	1	0
sp|Q86VI3|IQGA3_HUMAN	IQGAP3	Ras GTPase-activating-like protein IQGAP3 OS=Homo sapiens GN=IQGAP3 PE=1 SV=2	184.58	0	0	0	0	2	2	5	5	11	12	3	3	0	0	1	4.52381	8.33333	2.02381
sp|P35998|PRS7_HUMAN	PSMC2	26S protease regulatory subunit 7 OS=Homo sapiens GN=PSMC2 PE=1 SV=3	48.6	1	1	0	0	2	2	2	2	7	7	7	8	1	0	5.61224	12.2449	40.8163	38.7755
sp|P18124|RL7_HUMAN	RPL7	60S ribosomal protein L7 OS=Homo sapiens GN=RPL7 PE=1 SV=1	29.21	3	3	6	6	2	2	3	4	4	4	6	6	1.29032	4.73118	8.27957	20.4301	11.828	12.9032
sp|P09661|RU2A_HUMAN	SNRPA1	U2 small nuclear ribonucleoprotein A' OS=Homo sapiens GN=SNRPA1 PE=1 SV=2	28.4	4	4	3	4	2	2	1	1	2	2	3	3	5	2.18182	5	4.13636	4.18182	2.54545
sp|B2RXH8|HNRC2_HUMAN	HNRNPCL2	Heterogeneous nuclear ribonucleoprotein C-like 2 OS=Homo sapiens GN=HNRNPCL2 PE=1 SV=1	32.05	4	6	7	9	2	2	2	2	4	4	4	4	10	16.9231	1.46154	3.84615	4	12.3077
sp|Q00577|PURA_HUMAN	PURA	Transcriptional activator protein Pur-alpha OS=Homo sapiens GN=PURA PE=1 SV=2	34.89	5	6	5	6	2	2	2	2	2	2	5	7	10	8.37838	1	2.54054	1.05405	16.4865
sp|Q70UQ0|IKIP_HUMAN	IKBIP	Inhibitor of nuclear factor kappa-B kinase-interacting protein OS=Homo sapiens GN=IKBIP PE=1 SV=1	39.28	1	1	7	7	2	2	3	3	2	2	3	3	1	13.5	4.5	13.5	4.9	7
sp|O96008|TOM40_HUMAN	TOMM40	Mitochondrial import receptor subunit TOM40 homolog OS=Homo sapiens GN=TOMM40 PE=1 SV=1	37.87	0	0	0	0	2	2	3	3	6	7	6	6	0	0	1	2.1875	2.6875	4.0625
sp|Q9NTJ5|SAC1_HUMAN	SACM1L	Phosphatidylinositide phosphatase SAC1 OS=Homo sapiens GN=SACM1L PE=1 SV=2	66.92	0	0	0	0	2	2	5	5	7	7	3	3	0	0	15.4386	54.386	68.4211	33.3333
sp|Q9Y4P3|TBL2_HUMAN	TBL2	Transducin beta-like protein 2 OS=Homo sapiens GN=TBL2 PE=1 SV=1	49.77	0	0	0	0	2	2	3	3	6	6	7	7	0	0	1	2.2	4.46667	3.66667
sp|Q8N163|CCAR2_HUMAN	CCAR2	Cell cycle and apoptosis regulator protein 2 OS=Homo sapiens GN=CCAR2 PE=1 SV=2	102.84	4	4	3	3	2	2	1	1	4	4	3	3	1.55556	1.02778	1.38889	1	4.44444	3.61111
sp|Q8WUM0|NU133_HUMAN	NUP133	Nuclear pore complex protein Nup133 OS=Homo sapiens GN=NUP133 PE=1 SV=2	128.9	0	0	0	0	2	3	0	0	5	5	3	3	0	0	1.55844	0	1.81818	1
sp|P26368|U2AF2_HUMAN	U2AF2	Splicing factor U2AF 65 kDa subunit OS=Homo sapiens GN=U2AF2 PE=1 SV=4	53.47	1	1	4	4	2	2	1	2	2	2	2	4	1	6.08696	10	18.0435	11.9565	28.2609
sp|P16989|YBOX3_HUMAN	YBX3	Y-box-binding protein 3 OS=Homo sapiens GN=YBX3 PE=1 SV=4	40.07	5	6	5	5	2	2	3	3	2	2	5	6	11.3333	4.33333	1.28333	3.83333	3.5	20
sp|Q16531|DDB1_HUMAN	DDB1	DNA damage-binding protein 1 OS=Homo sapiens GN=DDB1 PE=1 SV=1	126.89	2	3	4	5	2	2	2	2	5	6	5	5	1	5.55556	2.55556	7.22222	18.8889	10
IGKC_MOUSE		Ig kappa chain C region OS=Mus musculus PE=1 SV=1	11.77	2	2	1	1	2	2	3	3	2	2	3	3	2	1	22.7273	37.2727	8.36364	47.2727
sp|P49591|SYSC_HUMAN	SARS	Serine--tRNA ligase, cytoplasmic OS=Homo sapiens GN=SARS PE=1 SV=3	58.74	0	0	0	0	2	2	4	4	0	0	1	1	0	0	204.762	271.429	0	22.8571
sp|Q5T160|SYRM_HUMAN	RARS2	Probable arginine--tRNA ligase, mitochondrial OS=Homo sapiens GN=RARS2 PE=1 SV=1	65.46	0	0	0	0	2	2	5	5	6	6	4	4	0	0	1	11.875	7.8125	11.875
sp|Q96TC7|RMD3_HUMAN	RMDN3	Regulator of microtubule dynamics protein 3 OS=Homo sapiens GN=RMDN3 PE=1 SV=2	52.09	0	0	0	0	2	2	6	7	4	4	4	4	0	0	1	7.83333	2.08333	3.16667
sp|O94826|TOM70_HUMAN	TOMM70	Mitochondrial import receptor subunit TOM70 OS=Homo sapiens GN=TOMM70 PE=1 SV=1	67.41	0	0	0	0	2	2	4	4	5	5	1	1	0	0	4.34783	6.95652	13.4783	1
sp|Q9BY77|PDIP3_HUMAN	POLDIP3	Polymerase delta-interacting protein 3 OS=Homo sapiens GN=POLDIP3 PE=1 SV=2	46.06	3	4	5	5	2	2	2	2	1	1	0	0	1.29032	2.45161	2.48387	5.16129	1	0
sp|Q969V3|NCLN_HUMAN	NCLN	Nicalin OS=Homo sapiens GN=NCLN PE=1 SV=2	62.93	0	0	0	0	2	2	5	5	4	4	2	2	0	0	1	3.53535	1.91919	1.11111
sp|Q9H061|T126A_HUMAN	TMEM126A	Transmembrane protein 126A OS=Homo sapiens GN=TMEM126A PE=1 SV=1	21.51	0	0	0	0	2	2	3	3	4	5	2	2	0	0	1	2.76923	2.30769	1.23077
sp|P24534|EF1B_HUMAN	EEF1B2	Elongation factor 1-beta OS=Homo sapiens GN=EEF1B2 PE=1 SV=3	24.75	2	2	2	2	2	2	2	2	3	3	3	3	1	5.6962	26.5823	55.6962	37.9747	75.9494
sp|P26639|SYTC_HUMAN	TARS	Threonine--tRNA ligase, cytoplasmic OS=Homo sapiens GN=TARS PE=1 SV=3	83.38	0	0	0	0	2	2	1	1	4	4	2	2	0	0	9.375	4.5	13.75	7.5
sp|Q15637|SF01_HUMAN	SF1	Splicing factor 1 OS=Homo sapiens GN=SF1 PE=1 SV=4	68.29	0	0	0	0	2	2	5	7	3	4	2	2	0	0	1.5	6.83333	2.33333	1
sp|P61758|PFD3_HUMAN	VBP1	Prefoldin subunit 3 OS=Homo sapiens GN=VBP1 PE=1 SV=3	22.64	0	0	0	0	2	2	2	2	3	3	4	5	0	0	20.303	9.09091	19.3939	39.3939
sp|P35250|RFC2_HUMAN	RFC2	Replication factor C subunit 2 OS=Homo sapiens GN=RFC2 PE=1 SV=3	39.13	0	0	1	1	2	2	3	4	3	3	2	2	0	1	20	50.9091	25.4545	10.9091
sp|Q29RF7|PDS5A_HUMAN	PDS5A	Sister chromatid cohesion protein PDS5 homolog A OS=Homo sapiens GN=PDS5A PE=1 SV=1	150.73	0	0	0	0	2	2	3	3	6	6	0	0	0	0	1	2.18182	3.09091	0
sp|O60264|SMCA5_HUMAN	SMARCA5	SWI/SNF-related matrix-associated actin-dependent regulator of chromatin subfamily A member 5 OS=Homo sapiens GN=SMARCA5 PE=1 SV=1	121.83	0	0	1	1	2	2	2	2	5	5	1	1	0	1	194	32	60	5.6
sp|Q14681|KCTD2_HUMAN	KCTD2	BTB/POZ domain-containing protein KCTD2 OS=Homo sapiens GN=KCTD2 PE=1 SV=3	28.51	3	3	3	3	2	2	3	3	4	5	5	5	3.33333	1.88406	1	6.23188	21.7391	20.2899
sp|P29692|EF1D_HUMAN	EEF1D	Elongation factor 1-delta OS=Homo sapiens GN=EEF1D PE=1 SV=5	31.1	1	1	3	3	2	2	4	5	2	2	2	3	1.77419	7.74194	3.87097	19.3548	4.51613	54.8387
sp|O00116|ADAS_HUMAN	AGPS	Alkyldihydroxyacetonephosphate synthase, peroxisomal OS=Homo sapiens GN=AGPS PE=1 SV=1	72.87	0	0	0	0	2	2	3	4	3	4	2	2	0	0	20.5	52.5	30	7.5
sp|Q14498|RBM39_HUMAN	RBM39	RNA-binding protein 39 OS=Homo sapiens GN=RBM39 PE=1 SV=2	59.34	3	4	3	3	2	2	2	2	3	3	4	5	1	1.13208	1.41509	2.83019	3.58491	4.33962
sp|P61163|ACTZ_HUMAN	ACTR1A	Alpha-centractin OS=Homo sapiens GN=ACTR1A PE=1 SV=1	42.59	0	0	3	3	2	3	2	3	2	3	2	2	0	6.61538	6.84615	11.5385	5.84615	4.84615
sp|P10155|RO60_HUMAN	TROVE2	60 kDa SS-A/Ro ribonucleoprotein OS=Homo sapiens GN=TROVE2 PE=1 SV=2	60.63	0	0	0	0	2	2	0	0	3	3	3	3	0	0	2.85185	0	5.55556	3
sp|Q99536|VAT1_HUMAN	VAT1	Synaptic vesicle membrane protein VAT-1 homolog OS=Homo sapiens GN=VAT1 PE=1 SV=2	41.89	0	0	0	0	2	2	1	1	3	3	1	1	0	0	1.60526	1.97368	3.68421	1.23684
sp|P13995|MTDC_HUMAN	MTHFD2	Bifunctional methylenetetrahydrofolate dehydrogenase/cyclohydrolase, mitochondrial OS=Homo sapiens GN=MTHFD2 PE=1 SV=2	37.87	0	0	1	1	2	2	4	4	3	3	1	1	0	1	39.6	96	48	16.4
sp|P20042|IF2B_HUMAN	EIF2S2	Eukaryotic translation initiation factor 2 subunit 2 OS=Homo sapiens GN=EIF2S2 PE=1 SV=2	38.36	2	2	2	3	2	2	3	3	0	0	4	4	1	1.93333	6.6	24	0	12.6667
sp|Q5XKP0|MIC13_HUMAN	MIC13	MICOS complex subunit MIC13 OS=Homo sapiens GN=MIC13 PE=1 SV=1	13.08	0	0	0	0	2	2	2	2	5	5	3	4	0	0	1.0989	1	6.92308	6.04396
sp|P51617|IRAK1_HUMAN	IRAK1	Interleukin-1 receptor-associated kinase 1 OS=Homo sapiens GN=IRAK1 PE=1 SV=2	76.49	0	0	0	0	2	2	4	4	4	5	1	1	0	0	3	10	8.14815	1
sp|P24539|AT5F1_HUMAN	ATP5F1	ATP synthase F(0) complex subunit B1, mitochondrial OS=Homo sapiens GN=ATP5F1 PE=1 SV=2	28.89	0	0	0	0	2	2	1	1	4	4	4	4	0	0	1	8.55556	3.77778	3.22222
sp|Q9NP72|RAB18_HUMAN	RAB18	Ras-related protein Rab-18 OS=Homo sapiens GN=RAB18 PE=1 SV=1	22.96	0	0	0	0	2	2	2	2	4	4	2	2	0	0	1	2.33333	2	1.56667
sp|Q8N5K1|CISD2_HUMAN	CISD2	CDGSH iron-sulfur domain-containing protein 2 OS=Homo sapiens GN=CISD2 PE=1 SV=1	15.27	0	0	0	0	2	2	3	4	1	1	3	3	0	0	1.82927	4.5122	1	2.68293
sp|P10515|ODP2_HUMAN	DLAT	Dihydrolipoyllysine-residue acetyltransferase component of pyruvate dehydrogenase complex, mitochondrial OS=Homo sapiens GN=DLAT PE=1 SV=3	68.95	0	0	0	0	2	2	0	0	3	4	1	1	0	0	10	0	10.4478	4.1791
sp|P56962|STX17_HUMAN	STX17	Syntaxin-17 OS=Homo sapiens GN=STX17 PE=1 SV=2	33.38	0	0	0	0	2	2	3	3	3	4	0	0	0	0	1	1.90909	2.54545	0
sp|P30566|PUR8_HUMAN	ADSL	Adenylosuccinate lyase OS=Homo sapiens GN=ADSL PE=1 SV=2	54.85	0	0	0	0	2	3	4	4	1	1	0	0	0	0	3.7037	7.03704	1	0
sp|Q96KK5|H2A1H_HUMAN	HIST1H2AH	Histone H2A type 1-H OS=Homo sapiens GN=HIST1H2AH PE=1 SV=3	13.9	4	4	3	3	2	2	2	2	2	2	3	5	1.8	5.4	2.33333	6.26667	4.8	25.3333
sp|P62851|RS25_HUMAN	RPS25	40S ribosomal protein S25 OS=Homo sapiens GN=RPS25 PE=1 SV=1	13.73	3	3	4	4	2	2	1	1	3	3	3	3	2	5.45455	5.81818	1.58182	11.0909	16
sp|Q13765|NACA_HUMAN	NACA	Nascent polypeptide-associated complex subunit alpha OS=Homo sapiens GN=NACA PE=1 SV=1	23.37	2	2	0	0	2	2	3	4	4	4	3	3	1.21053	0	13.1579	35.7895	33.6842	22.6316
sp|P10599|THIO_HUMAN	TXN	Thioredoxin OS=Homo sapiens GN=TXN PE=1 SV=3	11.73	1	1	1	1	2	3	3	4	3	3	2	2	1.7619	1.52381	31.9048	43.3333	36.6667	35.2381
sp|P68363|TBA1B_HUMAN	TUBA1B	Tubulin alpha-1B chain OS=Homo sapiens GN=TUBA1B PE=1 SV=1	50.12	1	1	0	0	2	3	3	3	1	1	2	4	1	0	134.375	134.375	53.125	162.5
sp|O00299|CLIC1_HUMAN	CLIC1	Chloride intracellular channel protein 1 OS=Homo sapiens GN=CLIC1 PE=1 SV=4	26.91	0	0	0	0	2	2	0	0	1	1	2	3	0	0	2.9	0	1.25	4.4
sp|P27635|RL10_HUMAN	RPL10	60S ribosomal protein L10 OS=Homo sapiens GN=RPL10 PE=1 SV=4	24.59	1	1	2	3	2	2	2	2	2	2	3	3	1	5.84615	7.69231	12.3077	9.23077	23.0769
sp|Q15758|AAAT_HUMAN	SLC1A5	Neutral amino acid transporter B(0) OS=Homo sapiens GN=SLC1A5 PE=1 SV=2	56.56	0	0	0	0	2	2	3	3	3	3	2	2	0	0	3.375	5.83333	8.75	5
sp|Q14739|LBR_HUMAN	LBR	Lamin-B receptor OS=Homo sapiens GN=LBR PE=1 SV=2	70.66	0	0	0	0	2	2	3	4	1	1	1	1	0	0	20.9091	25.4545	4.54545	7.36364
sp|O95470|SGPL1_HUMAN	SGPL1	Sphingosine-1-phosphate lyase 1 OS=Homo sapiens GN=SGPL1 PE=1 SV=3	63.48	0	0	0	0	2	2	3	3	3	4	4	4	0	0	1	1.91667	1.83333	1.41667
sp|Q29836|1B67_HUMAN	HLA-B	HLA class I histocompatibility antigen, B-67 alpha chain OS=Homo sapiens GN=HLA-B PE=1 SV=1	40.32	0	0	1	1	2	2	2	2	4	4	2	3	0	1	54.8387	93.5484	170.968	93.5484
sp|O75396|SC22B_HUMAN	SEC22B	Vesicle-trafficking protein SEC22b OS=Homo sapiens GN=SEC22B PE=1 SV=4	24.58	0	0	0	0	2	2	1	1	4	5	4	4	0	0	2.375	1	9.5	8
sp|P49755|TMEDA_HUMAN	TMED10	Transmembrane emp24 domain-containing protein 10 OS=Homo sapiens GN=TMED10 PE=1 SV=2	24.96	0	0	0	0	2	2	2	2	2	2	2	2	0	0	2.61538	6.53846	4.61538	5
sp|O75947|ATP5H_HUMAN	ATP5H	ATP synthase subunit d, mitochondrial OS=Homo sapiens GN=ATP5H PE=1 SV=3	18.48	0	0	0	0	2	3	2	2	3	3	4	4	0	0	1	1.35714	1.21429	1.42857
sp|P05198|IF2A_HUMAN	EIF2S1	Eukaryotic translation initiation factor 2 subunit 1 OS=Homo sapiens GN=EIF2S1 PE=1 SV=3	36.09	0	0	1	1	2	2	0	0	3	3	0	0	0	1	4.0625	0	4.0625	0
sp|Q9UBB4|ATX10_HUMAN	ATXN10	Ataxin-10 OS=Homo sapiens GN=ATXN10 PE=1 SV=1	53.45	0	0	0	0	2	2	2	2	4	4	3	3	0	0	1	1.1	2.1	1.5
sp|Q8WU90|ZC3HF_HUMAN	ZC3H15	Zinc finger CCCH domain-containing protein 15 OS=Homo sapiens GN=ZC3H15 PE=1 SV=1	48.57	1	1	3	4	2	2	2	2	2	2	0	0	1	11.75	24.25	32.5	19.75	0
sp|P61160|ARP2_HUMAN	ACTR2	Actin-related protein 2 OS=Homo sapiens GN=ACTR2 PE=1 SV=1	44.73	0	0	0	0	2	3	2	2	2	3	1	1	0	0	3.2069	11.7241	5.86207	4.13793
sp|P67812|SC11A_HUMAN	SEC11A	Signal peptidase complex catalytic subunit SEC11A OS=Homo sapiens GN=SEC11A PE=1 SV=1	20.61	0	0	0	0	2	2	2	2	3	3	3	3	0	0	1	1.51724	1.06897	1.06897
sp|P07947|YES_HUMAN	YES1	Tyrosine-protein kinase Yes OS=Homo sapiens GN=YES1 PE=1 SV=3	60.76	0	0	0	0	2	2	2	2	3	3	2	2	0	0	1.5614	2.63158	1.66667	1
sp|Q14694|UBP10_HUMAN	USP10	Ubiquitin carboxyl-terminal hydrolase 10 OS=Homo sapiens GN=USP10 PE=1 SV=2	87.08	0	0	3	4	2	2	0	0	2	3	0	0	0	1	2.08696	0	3.95652	0
sp|P61221|ABCE1_HUMAN	ABCE1	ATP-binding cassette sub-family E member 1 OS=Homo sapiens GN=ABCE1 PE=1 SV=1	67.27	0	0	0	0	2	3	1	1	2	2	0	0	0	0	10.5357	5.35714	12.8571	0
sp|Q6PML9|ZNT9_HUMAN	SLC30A9	Zinc transporter 9 OS=Homo sapiens GN=SLC30A9 PE=1 SV=1	63.47	0	0	0	0	2	2	0	0	3	3	3	3	0	0	1	0	3.07692	3.46154
sp|Q16394|EXT1_HUMAN	EXT1	Exostosin-1 OS=Homo sapiens GN=EXT1 PE=1 SV=2	86.2	0	0	0	0	2	2	4	4	1	2	0	0	0	0	1.02128	5.95745	1	0
sp|Q7LGA3|HS2ST_HUMAN	HS2ST1	Heparan sulfate 2-O-sulfotransferase 1 OS=Homo sapiens GN=HS2ST1 PE=1 SV=1	41.85	0	0	0	0	2	2	2	2	2	2	2	2	0	0	1.31579	3.42105	1	1.84211
sp|P28340|DPOD1_HUMAN	POLD1	DNA polymerase delta catalytic subunit OS=Homo sapiens GN=POLD1 PE=1 SV=2	123.55	0	0	0	0	2	2	2	2	2	2	1	1	0	0	2.5	5.66667	2.91667	1
sp|Q96GD4|AURKB_HUMAN	AURKB	Aurora kinase B OS=Homo sapiens GN=AURKB PE=1 SV=3	39.29	0	0	0	0	2	2	0	0	4	4	1	1	0	0	3.07692	0	5.89744	1
sp|P62070|RRAS2_HUMAN	RRAS2	Ras-related protein R-Ras2 OS=Homo sapiens GN=RRAS2 PE=1 SV=1	23.38	0	0	0	0	2	2	1	1	3	3	1	1	0	0	4.23077	2.5	3.84615	1
sp|P37268|FDFT_HUMAN	FDFT1	Squalene synthase OS=Homo sapiens GN=FDFT1 PE=1 SV=1	48.08	0	0	0	0	2	2	1	1	3	3	0	0	0	0	1.08889	1	1.44444	0
sp|Q13428|TCOF_HUMAN	TCOF1	Treacle protein OS=Homo sapiens GN=TCOF1 PE=1 SV=3	152.02	0	0	0	0	2	2	3	3	1	1	0	0	0	0	1.7284	2.96296	1	0
sp|P69849|NOMO3_HUMAN	NOMO3	Nodal modulator 3 OS=Homo sapiens GN=NOMO3 PE=3 SV=2	134.05	0	0	0	0	2	2	0	0	3	3	1	1	0	0	5.22222	0	9.55556	1
sp|P48735|IDHP_HUMAN	IDH2	Isocitrate dehydrogenase [NADP], mitochondrial OS=Homo sapiens GN=IDH2 PE=1 SV=2	50.88	0	0	0	0	2	2	2	2	1	1	0	0	0	0	1.13889	2.77778	1	0
sp|Q9NRN7|ADPPT_HUMAN	AASDHPPT	L-aminoadipate-semialdehyde dehydrogenase-phosphopantetheinyl transferase OS=Homo sapiens GN=AASDHPPT PE=1 SV=2	35.75	0	0	0	0	2	2	1	1	0	0	0	0	0	0	1.52174	1	0	0
sp|P16152|CBR1_HUMAN	CBR1	Carbonyl reductase [NADPH] 1 OS=Homo sapiens GN=CBR1 PE=1 SV=3	30.36	1	1	1	1	2	3	1	1	2	3	1	2	1.43182	1	18.8636	8.86364	19.0909	12.5
sp|Q13155|AIMP2_HUMAN	AIMP2	Aminoacyl tRNA synthase complex-interacting multifunctional protein 2 OS=Homo sapiens GN=AIMP2 PE=1 SV=2	35.33	0	0	0	0	2	2	3	3	3	3	2	2	0	0	8.26531	21.4286	23.4694	20.4082
sp|O00571|DDX3X_HUMAN	DDX3X	ATP-dependent RNA helicase DDX3X OS=Homo sapiens GN=DDX3X PE=1 SV=3	73.2	1	2	2	2	2	2	2	2	2	2	1	1	3.64	17.2	64	84	40	22.4
sp|Q9Y3E5|PTH2_HUMAN	PTRH2	Peptidyl-tRNA hydrolase 2, mitochondrial OS=Homo sapiens GN=PTRH2 PE=1 SV=1	19.18	0	0	0	0	2	2	2	3	3	3	2	3	0	0	15.098	33.3333	33.3333	23.5294
sp|P68036|UB2L3_HUMAN	UBE2L3	Ubiquitin-conjugating enzyme E2 L3 OS=Homo sapiens GN=UBE2L3 PE=1 SV=1	17.85	0	0	0	0	2	2	2	2	1	1	1	1	0	0	3.76	5.6	1.08	1.16
sp|Q14651|PLSI_HUMAN	PLS1	Plastin-1 OS=Homo sapiens GN=PLS1 PE=1 SV=2	70.21	0	0	1	1	2	2	2	2	2	2	1	1	0	1	17.3469	21.4286	8.67347	5.5102
sp|Q9Y383|LC7L2_HUMAN	LUC7L2	Putative RNA-binding protein Luc7-like 2 OS=Homo sapiens GN=LUC7L2 PE=1 SV=2	46.49	1	1	1	1	2	2	2	2	2	3	3	3	1	1.2	6	10	5.33333	6
sp|P43487|RANG_HUMAN	RANBP1	Ran-specific GTPase-activating protein OS=Homo sapiens GN=RANBP1 PE=1 SV=1	23.3	0	0	1	1	2	2	2	2	3	3	0	0	0	1	7.72727	12.7273	19.0909	0
sp|O75251|NDUS7_HUMAN	NDUFS7	NADH dehydrogenase [ubiquinone] iron-sulfur protein 7, mitochondrial OS=Homo sapiens GN=NDUFS7 PE=1 SV=3	23.55	0	0	0	0	2	2	2	2	3	3	3	4	0	0	1	2.2	1.46667	1.86667
sp|Q9UBM7|DHCR7_HUMAN	DHCR7	7-dehydrocholesterol reductase OS=Homo sapiens GN=DHCR7 PE=1 SV=1	54.45	0	0	0	0	2	2	2	2	3	4	2	3	0	0	1	1.42857	2.44898	1.22449
sp|P19623|SPEE_HUMAN	SRM	Spermidine synthase OS=Homo sapiens GN=SRM PE=1 SV=1	33.8	0	0	0	0	2	2	2	2	2	3	1	1	0	0	4.5	6.875	6.875	1.5
sp|Q8IY26|PLPP6_HUMAN	PLPP6	Phospholipid phosphatase 6 OS=Homo sapiens GN=PLPP6 PE=1 SV=3	32.17	0	0	0	0	2	2	2	3	2	3	2	3	0	0	1	2.42857	1.71429	1.28571
sp|Q9ULV4|COR1C_HUMAN	CORO1C	Coronin-1C OS=Homo sapiens GN=CORO1C PE=1 SV=1	53.22	0	0	0	0	2	2	2	3	0	0	3	3	0	0	2.19231	6.53846	0	2.80769
sp|Q9BQE4|SELS_HUMAN	SELENOS	Selenoprotein S OS=Homo sapiens GN=SELENOS PE=1 SV=3	21.15	0	0	0	0	2	2	3	3	3	3	2	2	0	0	1.86667	4	1.86667	1
sp|P62304|RUXE_HUMAN	SNRPE	Small nuclear ribonucleoprotein E OS=Homo sapiens GN=SNRPE PE=1 SV=1	10.8	2	2	3	3	2	2	1	1	1	1	0	0	2.64286	6.85714	7.14286	7.14286	3.21429	0
sp|Q6UX07|DHR13_HUMAN	DHRS13	Dehydrogenase/reductase SDR family member 13 OS=Homo sapiens GN=DHRS13 PE=2 SV=1	40.82	0	0	0	0	2	2	2	3	3	3	2	2	0	0	3.97436	6.15385	2.5641	1
sp|Q9Y312|AAR2_HUMAN	AAR2	Protein AAR2 homolog OS=Homo sapiens GN=AAR2 PE=1 SV=2	43.44	0	0	0	0	2	2	2	2	3	3	2	2	0	0	1.08108	2.7027	2.45946	1
sp|Q9Y266|NUDC_HUMAN	NUDC	Nuclear migration protein nudC OS=Homo sapiens GN=NUDC PE=1 SV=1	38.22	0	0	0	0	2	2	0	0	3	3	2	2	0	0	1.91781	0	3.28767	2.46575
sp|Q71RC2|LARP4_HUMAN	LARP4	La-related protein 4 OS=Homo sapiens GN=LARP4 PE=1 SV=3	80.55	1	1	1	3	2	2	0	0	2	2	1	1	1	5.92593	1555.56	0	20	7.77778
sp|Q8WUK0|PTPM1_HUMAN	PTPMT1	Phosphatidylglycerophosphatase and protein-tyrosine phosphatase 1 OS=Homo sapiens GN=PTPMT1 PE=1 SV=1	22.83	0	0	0	0	2	3	2	2	2	2	1	1	0	0	5.5625	6.25	2.5	1
sp|O95168|NDUB4_HUMAN	NDUFB4	NADH dehydrogenase [ubiquinone] 1 beta subcomplex subunit 4 OS=Homo sapiens GN=NDUFB4 PE=1 SV=3	15.2	0	0	0	0	2	2	3	3	1	1	2	2	0	0	3.42105	11.3158	1	2.57895
sp|Q9Y3Z3|SAMH1_HUMAN	SAMHD1	Deoxynucleoside triphosphate triphosphohydrolase SAMHD1 OS=Homo sapiens GN=SAMHD1 PE=1 SV=2	72.15	0	0	0	0	2	2	2	2	3	3	1	1	0	0	2.89474	4.73684	2.89474	1
sp|Q4VCS5|AMOT_HUMAN	AMOT	Angiomotin OS=Homo sapiens GN=AMOT PE=1 SV=1	118.01	0	0	1	1	2	2	3	4	0	0	0	0	0	1	2.9	10	0	0
sp|Q9NVV4|PAPD1_HUMAN	MTPAP	Poly(A) RNA polymerase, mitochondrial OS=Homo sapiens GN=MTPAP PE=1 SV=1	66.13	0	0	0	0	2	2	2	3	2	2	0	0	0	0	1	2.6	1.3	0
sp|Q99567|NUP88_HUMAN	NUP88	Nuclear pore complex protein Nup88 OS=Homo sapiens GN=NUP88 PE=1 SV=2	83.49	0	0	0	0	2	2	1	1	3	4	0	0	0	0	1	1	3.53571	0
sp|Q9Y5A9|YTHD2_HUMAN	YTHDF2	YTH domain-containing family protein 2 OS=Homo sapiens GN=YTHDF2 PE=1 SV=2	62.3	0	0	0	0	2	2	2	2	1	1	2	2	0	0	1	2.52632	1.05263	1.57895
sp|Q9UHB9|SRP68_HUMAN	SRP68	Signal recognition particle subunit SRP68 OS=Homo sapiens GN=SRP68 PE=1 SV=2	70.69	0	0	0	0	2	2	0	0	3	3	2	2	0	0	1.3253	0	1.80723	1
sp|Q96CX2|KCD12_HUMAN	KCTD12	BTB/POZ domain-containing protein KCTD12 OS=Homo sapiens GN=KCTD12 PE=1 SV=1	35.68	0	0	0	0	2	2	2	2	0	0	1	1	0	0	6.56566	12.1212	0	3.83838
sp|Q9BRX2|PELO_HUMAN	PELO	Protein pelota homolog OS=Homo sapiens GN=PELO PE=1 SV=2	43.33	0	0	0	0	2	2	2	2	2	2	0	0	0	0	1	1.84211	1.47368	0
sp|Q7L3T8|SYPM_HUMAN	PARS2	Probable proline--tRNA ligase, mitochondrial OS=Homo sapiens GN=PARS2 PE=1 SV=1	53.23	0	0	0	0	2	2	3	3	1	1	0	0	0	0	2.6875	4.6875	1	0
sp|P23921|RIR1_HUMAN	RRM1	Ribonucleoside-diphosphate reductase large subunit OS=Homo sapiens GN=RRM1 PE=1 SV=1	90.01	0	0	0	0	2	2	1	1	3	3	0	0	0	0	1.73684	1	2.60526	0
sp|O75695|XRP2_HUMAN	RP2	Protein XRP2 OS=Homo sapiens GN=RP2 PE=1 SV=4	39.62	0	0	0	0	2	2	2	2	1	1	1	1	0	0	2.16667	2.66667	1.08333	1
sp|Q9NW64|RBM22_HUMAN	RBM22	Pre-mRNA-splicing factor RBM22 OS=Homo sapiens GN=RBM22 PE=1 SV=1	46.87	0	0	1	1	2	2	2	2	0	0	0	0	0	1	33.9286	57.1429	0	0
sp|P98172|EFNB1_HUMAN	EFNB1	Ephrin-B1 OS=Homo sapiens GN=EFNB1 PE=1 SV=1	37.98	0	0	0	0	2	3	2	2	0	0	0	0	0	0	1	1.39535	0	0
sp|Q9UG56|PISD_HUMAN	PISD	Phosphatidylserine decarboxylase proenzyme, mitochondrial OS=Homo sapiens GN=PISD PE=2 SV=4	46.64	0	0	0	0	2	2	3	3	0	0	0	0	0	0	1	2.58333	0	0
sp|O96011|PX11B_HUMAN	PEX11B	Peroxisomal membrane protein 11B OS=Homo sapiens GN=PEX11B PE=1 SV=1	28.41	0	0	0	0	2	2	2	2	0	0	1	1	0	0	1.78571	2.85714	0	1
sp|P19387|RPB3_HUMAN	POLR2C	DNA-directed RNA polymerase II subunit RPB3 OS=Homo sapiens GN=POLR2C PE=1 SV=2	31.42	0	0	2	2	2	2	0	0	1	1	0	0	0	1	5.26316	0	4.21053	0
sp|Q9NTJ3|SMC4_HUMAN	SMC4	Structural maintenance of chromosomes protein 4 OS=Homo sapiens GN=SMC4 PE=1 SV=2	147.09	0	0	0	0	2	2	0	0	2	2	0	0	0	0	1	0	1.35484	0
sp|P17706|PTN2_HUMAN	PTPN2	Tyrosine-protein phosphatase non-receptor type 2 OS=Homo sapiens GN=PTPN2 PE=1 SV=2	48.44	0	0	0	0	2	2	2	2	0	0	0	0	0	0	1	1.78846	0	0
sp|Q14568|HS902_HUMAN	HSP90AA2P	Heat shock protein HSP 90-alpha A2 OS=Homo sapiens GN=HSP90AA2P PE=1 SV=2	39.34	1	1	0	0	2	4	1	3	2	4	2	5	1	0	389.831	423.729	508.475	525.424
sp|P46783|RS10_HUMAN	RPS10	40S ribosomal protein S10 OS=Homo sapiens GN=RPS10 PE=1 SV=1	18.89	1	1	0	0	2	3	2	2	2	2	2	3	4	0	10	25.2941	16.4706	34.1176
sp|Q96EE3|SEH1_HUMAN	SEH1L	Nucleoporin SEH1 OS=Homo sapiens GN=SEH1L PE=1 SV=3	39.62	0	0	0	0	2	2	1	1	2	3	2	2	0	0	5.81818	5.45455	8.18182	4.36364
sp|Q9NZ45|CISD1_HUMAN	CISD1	CDGSH iron-sulfur domain-containing protein 1 OS=Homo sapiens GN=CISD1 PE=1 SV=1	12.19	0	0	0	0	2	3	2	3	2	2	2	2	0	0	1.61538	4.07692	1	1.84615
sp|Q70CQ3|UBP30_HUMAN	USP30	Ubiquitin carboxyl-terminal hydrolase 30 OS=Homo sapiens GN=USP30 PE=1 SV=1	58.47	0	0	0	0	2	2	2	3	2	2	2	2	0	0	1	3.33333	3.09524	1.57143
sp|Q96C36|P5CR2_HUMAN	PYCR2	Pyrroline-5-carboxylate reductase 2 OS=Homo sapiens GN=PYCR2 PE=1 SV=1	33.62	0	0	0	0	2	2	2	3	2	2	2	2	0	0	1	2.36364	1.27273	1
sp|P62306|RUXF_HUMAN	SNRPF	Small nuclear ribonucleoprotein F OS=Homo sapiens GN=SNRPF PE=1 SV=1	9.72	1	1	1	1	2	2	2	2	2	2	1	1	1.41667	1	5.25	10	11.6667	6.41667
sp|P61009|SPCS3_HUMAN	SPCS3	Signal peptidase complex subunit 3 OS=Homo sapiens GN=SPCS3 PE=1 SV=1	20.3	0	0	0	0	2	2	2	2	2	3	1	2	0	0	1	1.68182	2.13636	1.09091
sp|P29803|ODPAT_HUMAN	PDHA2	Pyruvate dehydrogenase E1 component subunit alpha, testis-specific form, mitochondrial OS=Homo sapiens GN=PDHA2 PE=1 SV=1	42.91	0	0	0	0	2	2	2	2	0	0	1	1	0	0	28.5714	51.4286	0	20
sp|P21108|PRPS3_HUMAN	PRPS1L1	Ribose-phosphate pyrophosphokinase 3 OS=Homo sapiens GN=PRPS1L1 PE=1 SV=2	34.82	0	0	0	0	2	2	0	0	1	1	2	2	0	0	5.80645	0	3.54839	5.80645
sp|Q9Y3D7|TIM16_HUMAN	PAM16	Mitochondrial import inner membrane translocase subunit TIM16 OS=Homo sapiens GN=PAM16 PE=1 SV=2	13.82	0	0	0	0	2	3	1	2	1	2	1	1	0	0	1.31944	1.94444	1.11111	1
sp|P0DN79|CBSL_HUMAN	CBSL	Cystathionine beta-synthase-like protein OS=Homo sapiens GN=CBSL PE=1 SV=1	60.55	0	0	0	0	2	2	2	2	2	2	2	2	0	0	1.97531	2.09877	1	1.23457
sp|P56545|CTBP2_HUMAN	CTBP2	C-terminal-binding protein 2 OS=Homo sapiens GN=CTBP2 PE=1 SV=1	48.91	0	0	0	0	2	3	1	1	1	1	1	2	0	0	8.88889	4.55556	3.27778	4.11111
sp|Q13509|TBB3_HUMAN	TUBB3	Tubulin beta-3 chain OS=Homo sapiens GN=TUBB3 PE=1 SV=2	50.4	0	0	0	0	2	2	2	2	2	2	2	2	0	0	1.4	1.8	1.26667	1
sp|Q9BZE1|RM37_HUMAN	MRPL37	39S ribosomal protein L37, mitochondrial OS=Homo sapiens GN=MRPL37 PE=1 SV=2	48.09	0	0	2	2	2	2	1	1	2	2	1	1	0	1	3.29412	3.05882	5	1.70588
sp|Q8TB36|GDAP1_HUMAN	GDAP1	Ganglioside-induced differentiation-associated protein 1 OS=Homo sapiens GN=GDAP1 PE=1 SV=3	41.32	0	0	0	0	2	2	1	1	2	2	2	2	0	0	1.2	1	1.13333	1.2
sp|P63096|GNAI1_HUMAN	GNAI1	Guanine nucleotide-binding protein G(i) subunit alpha-1 OS=Homo sapiens GN=GNAI1 PE=1 SV=2	40.34	0	0	0	0	2	3	2	2	1	1	1	1	0	0	4.5614	4.21053	2.10526	1
sp|Q13642|FHL1_HUMAN	FHL1	Four and a half LIM domains protein 1 OS=Homo sapiens GN=FHL1 PE=1 SV=4	36.24	0	0	0	0	2	2	2	2	0	0	1	1	0	0	3.55556	6.22222	0	3.11111
sp|O14880|MGST3_HUMAN	MGST3	Microsomal glutathione S-transferase 3 OS=Homo sapiens GN=MGST3 PE=1 SV=1	16.51	0	0	0	0	2	2	2	2	0	0	2	2	0	0	1	3.57895	0	1.47368
sp|Q5HYK3|COQ5_HUMAN	COQ5	2-methoxy-6-polyprenyl-1,4-benzoquinol methylase, mitochondrial OS=Homo sapiens GN=COQ5 PE=1 SV=2	37.12	0	0	0	0	2	2	1	1	2	2	1	1	0	0	1.82759	2	2.96552	1
sp|Q8IUX1|T126B_HUMAN	TMEM126B	Complex I assembly factor TMEM126B, mitochondrial OS=Homo sapiens GN=TMEM126B PE=1 SV=2	25.93	0	0	0	0	2	2	2	2	2	2	0	0	0	0	1.11842	1.71053	1	0
sp|Q9UDW1|QCR9_HUMAN	UQCR10	Cytochrome b-c1 complex subunit 9 OS=Homo sapiens GN=UQCR10 PE=1 SV=3	7.3	0	0	0	0	2	3	2	2	1	1	0	0	0	0	3.95833	7.08333	1	0
sp|Q8N1G4|LRC47_HUMAN	LRRC47	Leucine-rich repeat-containing protein 47 OS=Homo sapiens GN=LRRC47 PE=1 SV=1	63.43	0	0	0	0	2	2	2	2	2	2	0	0	0	0	1.05	1.83333	1	0
sp|Q96H55|MYO19_HUMAN	MYO19	Unconventional myosin-XIX OS=Homo sapiens GN=MYO19 PE=1 SV=2	109.07	0	0	0	0	2	2	2	2	2	2	0	0	0	0	1	2.30769	1	0
sp|Q3MHD2|LSM12_HUMAN	LSM12	Protein LSM12 homolog OS=Homo sapiens GN=LSM12 PE=1 SV=2	21.69	0	0	0	0	2	2	1	1	2	2	1	1	0	0	1.86047	1.62791	2.09302	1
sp|Q96PU8|QKI_HUMAN	QKI	Protein quaking OS=Homo sapiens GN=QKI PE=1 SV=1	37.65	0	0	0	0	2	2	2	2	1	1	1	1	0	0	6.52174	5	1.21739	1
sp|Q7Z7H8|RM10_HUMAN	MRPL10	39S ribosomal protein L10, mitochondrial OS=Homo sapiens GN=MRPL10 PE=1 SV=3	29.26	0	0	0	0	2	2	2	2	2	2	0	0	0	0	1	1.29412	1.08235	0
sp|Q15120|PDK3_HUMAN	PDK3	[Pyruvate dehydrogenase (acetyl-transferring)] kinase isozyme 3, mitochondrial OS=Homo sapiens GN=PDK3 PE=1 SV=1	46.91	0	0	0	0	2	2	1	1	1	1	1	1	0	0	2.75	3.05556	1	1.27778
sp|P43246|MSH2_HUMAN	MSH2	DNA mismatch repair protein Msh2 OS=Homo sapiens GN=MSH2 PE=1 SV=1	104.68	0	0	0	0	2	2	0	0	0	0	0	0	0	0	9	0	0	0
sp|O60831|PRAF2_HUMAN	PRAF2	PRA1 family protein 2 OS=Homo sapiens GN=PRAF2 PE=1 SV=1	19.25	0	0	0	0	2	2	1	1	2	2	0	0	0	0	1	2.11268	1.83099	0
sp|Q9NPF4|OSGEP_HUMAN	OSGEP	Probable tRNA N6-adenosine threonylcarbamoyltransferase OS=Homo sapiens GN=OSGEP PE=1 SV=1	36.4	0	0	0	0	2	2	1	1	2	2	0	0	0	0	1	1.02817	1.23944	0
sp|Q9NPF5|DMAP1_HUMAN	DMAP1	DNA methyltransferase 1-associated protein 1 OS=Homo sapiens GN=DMAP1 PE=1 SV=1	52.96	0	0	0	0	2	2	1	2	0	0	1	1	0	0	1	2.38095	0	1.36508
sp|P63167|DYL1_HUMAN	DYNLL1	Dynein light chain 1, cytoplasmic OS=Homo sapiens GN=DYNLL1 PE=1 SV=1	10.36	0	0	0	0	2	2	0	0	2	2	1	1	0	0	3.14815	0	2.77778	1
sp|P60468|SC61B_HUMAN	SEC61B	Protein transport protein Sec61 subunit beta OS=Homo sapiens GN=SEC61B PE=1 SV=2	9.97	0	0	0	0	2	2	0	0	2	3	0	0	0	0	1	0	1.39241	0
sp|P17029|ZKSC1_HUMAN	ZKSCAN1	Zinc finger protein with KRAB and SCAN domains 1 OS=Homo sapiens GN=ZKSCAN1 PE=1 SV=3	63.59	0	0	0	0	2	2	2	2	0	0	0	0	0	0	1	1.49153	0	0
sp|O76094|SRP72_HUMAN	SRP72	Signal recognition particle subunit SRP72 OS=Homo sapiens GN=SRP72 PE=1 SV=3	74.56	0	0	0	0	2	2	1	1	1	1	0	0	0	0	1.375	2.33333	1	0
sp|Q9NZB2|F120A_HUMAN	FAM120A	Constitutive coactivator of PPAR-gamma-like protein 1 OS=Homo sapiens GN=FAM120A PE=1 SV=2	121.81	1	1	0	0	2	2	0	0	1	1	0	0	1	0	7.81609	0	3.90805	0
sp|P60981|DEST_HUMAN	DSTN	Destrin OS=Homo sapiens GN=DSTN PE=1 SV=3	18.49	0	0	0	0	2	2	1	1	1	1	0	0	0	0	1.4	1.8	1	0
sp|Q86T03|TM55B_HUMAN	TMEM55B	Type 1 phosphatidylinositol 4,5-bisphosphate 4-phosphatase OS=Homo sapiens GN=TMEM55B PE=1 SV=1	29.45	0	0	0	0	2	2	1	1	0	0	1	1	0	0	1.49153	2.20339	0	1
sp|P38117|ETFB_HUMAN	ETFB	Electron transfer flavoprotein subunit beta OS=Homo sapiens GN=ETFB PE=1 SV=3	27.83	0	0	0	0	2	2	0	0	0	0	0	0	0	0	1.24359	0	0	0
sp|O75940|SPF30_HUMAN	SMNDC1	Survival of motor neuron-related-splicing factor 30 OS=Homo sapiens GN=SMNDC1 PE=1 SV=1	26.69	0	0	0	0	2	3	1	1	0	0	0	0	0	0	1.59574	1	0	0
sp|Q96IU4|ABHEB_HUMAN	ABHD14B	Protein ABHD14B OS=Homo sapiens GN=ABHD14B PE=1 SV=1	22.33	0	0	0	0	2	2	0	0	1	1	0	0	0	0	1.7931	0	1	0
sp|Q8IX01|SUGP2_HUMAN	SUGP2	SURP and G-patch domain-containing protein 2 OS=Homo sapiens GN=SUGP2 PE=1 SV=2	120.13	0	0	0	0	2	3	0	0	0	0	0	0	0	0	1	0	0	0
sp|Q96BH1|RNF25_HUMAN	RNF25	E3 ubiquitin-protein ligase RNF25 OS=Homo sapiens GN=RNF25 PE=1 SV=1	51.19	0	0	0	0	2	2	1	1	0	0	0	0	0	0	2.72	1	0	0
sp|P11908|PRPS2_HUMAN	PRPS2	Ribose-phosphate pyrophosphokinase 2 OS=Homo sapiens GN=PRPS2 PE=1 SV=2	34.75	0	0	0	0	2	2	0	0	1	1	0	0	0	0	5	0	1	0
sp|O00629|IMA3_HUMAN	KPNA4	Importin subunit alpha-3 OS=Homo sapiens GN=KPNA4 PE=1 SV=1	57.85	0	0	0	0	2	2	0	0	0	0	1	1	0	0	1.64865	0	0	1
sp|P49757|NUMB_HUMAN	NUMB	Protein numb homolog OS=Homo sapiens GN=NUMB PE=1 SV=2	70.76	0	0	0	0	2	2	1	1	0	0	0	0	0	0	1	1.52778	0	0
sp|P42765|THIM_HUMAN	ACAA2	3-ketoacyl-CoA thiolase, mitochondrial OS=Homo sapiens GN=ACAA2 PE=1 SV=2	41.9	0	0	0	0	2	2	0	0	0	0	0	0	0	0	1	0	0	0
sp|Q9H2D1|MFTC_HUMAN	SLC25A32	Mitochondrial folate transporter/carrier OS=Homo sapiens GN=SLC25A32 PE=1 SV=2	35.38	0	0	0	0	2	2	0	0	0	0	0	0	0	0	1	0	0	0
sp|Q9P0U3|SENP1_HUMAN	SENP1	Sentrin-specific protease 1 OS=Homo sapiens GN=SENP1 PE=1 SV=2	73.43	0	0	0	0	2	2	0	0	0	0	0	0	0	0	1	0	0	0
sp|Q9BST9|RTKN_HUMAN	RTKN	Rhotekin OS=Homo sapiens GN=RTKN PE=1 SV=2	62.63	0	0	0	0	2	2	0	0	0	0	0	0	0	0	1	0	0	0
sp|Q99961|SH3G1_HUMAN	SH3GL1	Endophilin-A2 OS=Homo sapiens GN=SH3GL1 PE=1 SV=1	41.46	0	0	0	0	2	2	0	0	0	0	0	0	0	0	1	0	0	0
sp|Q66K74|MAP1S_HUMAN	MAP1S	Microtubule-associated protein 1S OS=Homo sapiens GN=MAP1S PE=1 SV=2	112.14	0	0	0	0	2	2	0	0	0	0	0	0	0	0	1	0	0	0
sp|Q9BW92|SYTM_HUMAN	TARS2	Threonine--tRNA ligase, mitochondrial OS=Homo sapiens GN=TARS2 PE=1 SV=1	80.99	0	0	0	0	2	2	0	0	0	0	0	0	0	0	1	0	0	0
sp|Q96N67|DOCK7_HUMAN	DOCK7	Dedicator of cytokinesis protein 7 OS=Homo sapiens GN=DOCK7 PE=1 SV=4	242.41	0	0	0	0	2	2	0	0	0	0	0	0	0	0	1	0	0	0
sp|Q8NBX0|SCPDL_HUMAN	SCCPDH	Saccharopine dehydrogenase-like oxidoreductase OS=Homo sapiens GN=SCCPDH PE=1 SV=1	47.12	0	0	0	0	2	2	0	0	0	0	0	0	0	0	1	0	0	0
sp|Q6P3W7|SCYL2_HUMAN	SCYL2	SCY1-like protein 2 OS=Homo sapiens GN=SCYL2 PE=1 SV=1	103.64	23	25	25	29	1	1	3	4	8	9	11	11	44	56	1.08	26	40	76
sp|P46379|BAG6_HUMAN	BAG6	Large proline-rich protein BAG6 OS=Homo sapiens GN=BAG6 PE=1 SV=2	119.33	0	0	0	0	1	2	4	5	18	19	14	16	0	0	1	4.82143	35.7143	26.7857
sp|P14625|ENPL_HUMAN	HSP90B1	Endoplasmin OS=Homo sapiens GN=HSP90B1 PE=1 SV=1	92.41	1	1	1	1	1	1	4	4	5	5	4	4	11.6667	1	412.5	875	708.333	541.667
sp|Q04837|SSBP_HUMAN	SSBP1	Single-stranded DNA-binding protein, mitochondrial OS=Homo sapiens GN=SSBP1 PE=1 SV=1	17.25	9	13	11	18	1	1	1	2	3	4	7	8	400	340	2.33333	13.3333	66.6667	64
sp|O75643|U520_HUMAN	SNRNP200	U5 small nuclear ribonucleoprotein 200 kDa helicase OS=Homo sapiens GN=SNRNP200 PE=1 SV=2	244.35	10	11	1	1	1	1	0	0	3	3	0	0	8.66667	1	2.73333	0	9.33333	0
sp|P04075|ALDOA_HUMAN	ALDOA	Fructose-bisphosphate aldolase A OS=Homo sapiens GN=ALDOA PE=1 SV=2	39.4	0	0	1	1	1	1	2	2	1	1	2	2	0	1	4.93333	10.6667	5.06667	8.66667
sp|Q9NZI8|IF2B1_HUMAN	IGF2BP1	Insulin-like growth factor 2 mRNA-binding protein 1 OS=Homo sapiens GN=IGF2BP1 PE=1 SV=2	63.44	8	9	7	7	1	1	3	3	2	2	3	3	39.5833	36.4583	4.27083	20.8333	11.4583	21.875
sp|O95816|BAG2_HUMAN	BAG2	BAG family molecular chaperone regulator 2 OS=Homo sapiens GN=BAG2 PE=1 SV=1	23.76	0	0	0	0	1	1	3	3	5	5	10	16	0	0	1	32.1429	35.7143	214.286
sp|P39019|RS19_HUMAN	RPS19	40S ribosomal protein S19 OS=Homo sapiens GN=RPS19 PE=1 SV=2	16.05	7	8	7	9	1	1	5	5	7	7	7	9	11	27.5	1	9.5	16	32.5
sp|P60228|EIF3E_HUMAN	EIF3E	Eukaryotic translation initiation factor 3 subunit E OS=Homo sapiens GN=EIF3E PE=1 SV=1	52.19	3	3	5	5	1	1	1	1	3	3	5	6	13.8889	61.1111	18.3333	23.3333	66.6667	138.889
sp|O75369|FLNB_HUMAN	FLNB	Filamin-B OS=Homo sapiens GN=FLNB PE=1 SV=2	277.99	2	2	0	0	1	1	1	1	2	2	2	2	1	0	4.47917	11.4583	8.85417	7.60417
sp|P62424|RL7A_HUMAN	RPL7A	60S ribosomal protein L7a OS=Homo sapiens GN=RPL7A PE=1 SV=2	29.98	3	3	5	6	1	1	3	3	3	3	5	5	8.18182	27.2727	8.68687	45.4545	26.2626	59.596
sp|P06744|G6PI_HUMAN	GPI	Glucose-6-phosphate isomerase OS=Homo sapiens GN=GPI PE=1 SV=4	63.11	0	0	0	0	1	1	0	0	0	0	0	0	0	0	62.5	0	0	0
sp|P26373|RL13_HUMAN	RPL13	60S ribosomal protein L13 OS=Homo sapiens GN=RPL13 PE=1 SV=4	24.25	3	3	6	6	1	2	3	3	3	3	6	6	1.81818	6.66667	1.66667	3.78788	4.39394	11.9697
sp|P63104|1433Z_HUMAN	YWHAZ	14-3-3 protein zeta/delta OS=Homo sapiens GN=YWHAZ PE=1 SV=1	27.73	1	1	1	1	1	1	3	4	2	2	3	4	1	1.72727	7.90909	62.7273	8.27273	28.1818
sp|O43491|E41L2_HUMAN	EPB41L2	Band 4.1-like protein 2 OS=Homo sapiens GN=EPB41L2 PE=1 SV=1	112.52	0	0	0	0	1	2	1	2	7	7	4	4	0	0	1	2.29508	7.54098	2.95082
sp|Q92900|RENT1_HUMAN	UPF1	Regulator of nonsense transcripts 1 OS=Homo sapiens GN=UPF1 PE=1 SV=2	124.27	1	1	2	2	1	1	2	2	4	4	3	3	1	2.5	3.07692	21.1538	32.6923	44.2308
sp|P62241|RS8_HUMAN	RPS8	40S ribosomal protein S8 OS=Homo sapiens GN=RPS8 PE=1 SV=2	24.19	3	3	4	5	1	1	1	1	4	4	6	6	1.81579	10.5263	1	2.89474	8.42105	21.8421
sp|O00231|PSD11_HUMAN	PSMD11	26S proteasome non-ATPase regulatory subunit 11 OS=Homo sapiens GN=PSMD11 PE=1 SV=3	47.43	2	2	3	3	1	1	2	2	2	2	6	6	1	2.4	41	73	6.6	32
sp|P11388|TOP2A_HUMAN	TOP2A	DNA topoisomerase 2-alpha OS=Homo sapiens GN=TOP2A PE=1 SV=3	174.28	0	0	0	0	1	1	0	0	7	7	0	0	0	0	1	0	7.36842	0
sp|P38159|RBMX_HUMAN	RBMX	RNA-binding motif protein, X chromosome OS=Homo sapiens GN=RBMX PE=1 SV=3	42.31	4	4	4	4	1	1	0	0	1	1	2	2	7.61905	11.4286	1	0	2.61905	6.66667
sp|Q96HS1|PGAM5_HUMAN	PGAM5	Serine/threonine-protein phosphatase PGAM5, mitochondrial OS=Homo sapiens GN=PGAM5 PE=1 SV=2	31.98	1	1	4	5	1	1	1	2	4	4	3	3	1	14.2857	10.989	35.1648	53.8462	34.0659
sp|P18669|PGAM1_HUMAN	PGAM1	Phosphoglycerate mutase 1 OS=Homo sapiens GN=PGAM1 PE=1 SV=2	28.79	0	0	0	0	1	1	0	0	0	0	1	1	0	0	3.40426	0	0	2.55319
sp|O14983|AT2A1_HUMAN	ATP2A1	Sarcoplasmic/endoplasmic reticulum calcium ATPase 1 OS=Homo sapiens GN=ATP2A1 PE=1 SV=1	110.18	0	0	0	0	1	1	2	2	5	5	3	3	0	0	12.2222	25.5556	61.1111	33.3333
sp|O15270|SPTC2_HUMAN	SPTLC2	Serine palmitoyltransferase 2 OS=Homo sapiens GN=SPTLC2 PE=1 SV=1	62.88	0	0	0	0	1	1	5	5	4	4	3	4	0	0	1	8.70968	3.54839	5.16129
sp|Q9UGP8|SEC63_HUMAN	SEC63	Translocation protein SEC63 homolog OS=Homo sapiens GN=SEC63 PE=1 SV=2	87.94	0	0	0	0	1	1	0	0	6	7	5	5	0	0	1	0	10.9756	9.5122
sp|O00267|SPT5H_HUMAN	SUPT5H	Transcription elongation factor SPT5 OS=Homo sapiens GN=SUPT5H PE=1 SV=1	120.92	0	0	0	0	1	1	1	2	6	6	2	2	0	0	1	5.41667	12.5	3.25
sp|O94776|MTA2_HUMAN	MTA2	Metastasis-associated protein MTA2 OS=Homo sapiens GN=MTA2 PE=1 SV=1	74.98	2	2	4	4	1	1	0	0	2	2	2	2	1	2.38889	1.88889	0	6.66667	2.88889
sp|Q9Y2X3|NOP58_HUMAN	NOP58	Nucleolar protein 58 OS=Homo sapiens GN=NOP58 PE=1 SV=1	59.54	0	0	0	0	1	1	0	0	5	5	2	2	0	0	2.07692	0	15.3846	3.23077
sp|P25789|PSA4_HUMAN	PSMA4	Proteasome subunit alpha type-4 OS=Homo sapiens GN=PSMA4 PE=1 SV=1	29.47	0	0	3	3	1	1	1	1	2	2	3	3	0	4.58333	1.66667	4.58333	7.08333	9.16667
sp|P27348|1433T_HUMAN	YWHAQ	14-3-3 protein theta OS=Homo sapiens GN=YWHAQ PE=1 SV=1	27.75	0	0	0	0	1	1	1	1	2	2	4	5	0	0	1	3.07407	2.85185	18.8889
sp|P07737|PROF1_HUMAN	PFN1	Profilin-1 OS=Homo sapiens GN=PFN1 PE=1 SV=2	15.04	0	0	0	0	1	1	0	0	0	0	0	0	0	0	11.0417	0	0	0
sp|P30044|PRDX5_HUMAN	PRDX5	Peroxiredoxin-5, mitochondrial OS=Homo sapiens GN=PRDX5 PE=1 SV=4	22.07	0	0	0	0	1	1	4	5	0	0	2	2	0	0	14.25	142.5	0	12.25
sp|Q7L5D6|GET4_HUMAN	GET4	Golgi to ER traffic protein 4 homolog OS=Homo sapiens GN=GET4 PE=1 SV=1	36.48	0	0	0	0	1	1	1	1	5	5	3	5	0	0	12.5	16.0714	107.143	153.571
sp|Q9BXS5|AP1M1_HUMAN	AP1M1	AP-1 complex subunit mu-1 OS=Homo sapiens GN=AP1M1 PE=1 SV=3	48.56	0	0	0	0	1	1	3	3	5	6	2	2	0	0	1	8.3871	12.2581	4.83871
tr|Q9NZ23|Q9NZ23_HUMAN	YA61	Drug-sensitive protein 1 OS=Homo sapiens GN=YA61 PE=2 SV=1	14.86	0	0	0	0	1	1	2	2	0	0	2	2	0	0	2	28.2353	0	10.5882
sp|Q9BZF1|OSBL8_HUMAN	OSBPL8	Oxysterol-binding protein-related protein 8 OS=Homo sapiens GN=OSBPL8 PE=1 SV=3	101.13	0	0	0	0	1	1	1	1	4	5	4	4	0	0	1	1.78125	7.8125	7.8125
sp|O60216|RAD21_HUMAN	RAD21	Double-strand-break repair protein rad21 homolog OS=Homo sapiens GN=RAD21 PE=1 SV=2	71.64	0	0	0	0	1	1	3	3	4	5	2	2	0	0	1	4.85714	7.42857	2.14286
sp|O95757|HS74L_HUMAN	HSPA4L	Heat shock 70 kDa protein 4L OS=Homo sapiens GN=HSPA4L PE=1 SV=3	94.45	0	0	0	0	1	1	0	0	2	2	3	3	0	0	1	0	3.07692	5
sp|O75955|FLOT1_HUMAN	FLOT1	Flotillin-1 OS=Homo sapiens GN=FLOT1 PE=1 SV=3	47.33	0	0	4	4	1	1	1	2	2	2	0	0	0	2.05263	1	4.10526	2.89474	0
sp|Q15046|SYK_HUMAN	KARS	Lysine--tRNA ligase OS=Homo sapiens GN=KARS PE=1 SV=3	68	0	0	0	0	1	1	0	0	4	5	0	0	0	0	4.65116	0	55.814	0
sp|Q07020|RL18_HUMAN	RPL18	60S ribosomal protein L18 OS=Homo sapiens GN=RPL18 PE=1 SV=2	21.62	2	2	2	2	1	1	2	2	2	2	2	2	2.38462	7.4359	1.66667	5.38462	4.61538	11.5385
sp|P22090|RS4Y1_HUMAN	RPS4Y1	40S ribosomal protein S4, Y isoform 1 OS=Homo sapiens GN=RPS4Y1 PE=1 SV=2	29.44	1	1	0	0	1	1	1	1	3	3	2	2	1	0	3.14286	3.42857	13.7143	13.1429
sp|P62857|RS28_HUMAN	RPS28	40S ribosomal protein S28 OS=Homo sapiens GN=RPS28 PE=1 SV=1	7.84	1	1	4	5	1	1	2	2	2	2	2	2	5	33.6364	5.90909	14.5455	15.4545	21.8182
sp|P13804|ETFA_HUMAN	ETFA	Electron transfer flavoprotein subunit alpha, mitochondrial OS=Homo sapiens GN=ETFA PE=1 SV=1	35.06	0	0	0	0	1	1	0	0	2	2	4	4	0	0	1.03571	0	1.42857	3.57143
sp|P39748|FEN1_HUMAN	FEN1	Flap endonuclease 1 OS=Homo sapiens GN=FEN1 PE=1 SV=1	42.57	0	0	0	0	1	1	1	1	0	0	0	0	0	0	3.02083	5.20833	0	0
sp|P53041|PPP5_HUMAN	PPP5C	Serine/threonine-protein phosphatase 5 OS=Homo sapiens GN=PPP5C PE=1 SV=1	56.84	0	0	0	0	1	2	1	2	1	1	4	4	0	0	3.89474	5.78947	1.84211	8.42105
sp|Q9NQ39|RS10L_HUMAN	RPS10P5	Putative 40S ribosomal protein S10-like OS=Homo sapiens GN=RPS10P5 PE=5 SV=1	20.11	2	2	2	2	1	1	2	2	2	2	2	2	4	3.27273	1	3.45455	5.81818	6.18182
sp|Q12840|KIF5A_HUMAN	KIF5A	Kinesin heavy chain isoform 5A OS=Homo sapiens GN=KIF5A PE=1 SV=2	117.31	0	0	2	2	1	1	1	1	2	5	1	1	0	1	3.07143	5.85714	19.2857	2.28571
sp|Q96SK2|TM209_HUMAN	TMEM209	Transmembrane protein 209 OS=Homo sapiens GN=TMEM209 PE=1 SV=2	62.88	0	0	0	0	1	1	2	3	3	4	2	2	0	0	1	3.2	4.4	2.8
sp|Q6P1S2|CC033_HUMAN	C3orf33	Protein C3orf33 OS=Homo sapiens GN=C3orf33 PE=1 SV=2	33.74	0	0	0	0	1	1	3	3	3	3	2	2	0	0	1	3.63636	3.37662	2.5974
sp|Q8NFH5|NUP53_HUMAN	NUP35	Nucleoporin NUP53 OS=Homo sapiens GN=NUP35 PE=1 SV=1	34.75	0	0	0	0	1	2	1	1	4	5	0	0	0	0	1.03571	1	5	0
sp|O76003|GLRX3_HUMAN	GLRX3	Glutaredoxin-3 OS=Homo sapiens GN=GLRX3 PE=1 SV=2	37.41	0	0	0	0	1	1	0	0	1	1	0	0	0	0	2.2	0	4	0
sp|Q9Y5Q8|TF3C5_HUMAN	GTF3C5	General transcription factor 3C polypeptide 5 OS=Homo sapiens GN=GTF3C5 PE=1 SV=2	59.53	1	1	2	2	1	1	0	0	3	4	0	0	1	3.46154	5.19231	0	13.4615	0
sp|Q7L0Y3|MRRP1_HUMAN	TRMT10C	Mitochondrial ribonuclease P protein 1 OS=Homo sapiens GN=TRMT10C PE=1 SV=2	47.32	1	1	3	4	1	1	0	0	0	0	2	2	2.09091	6.63636	1	0	0	10
sp|O94906|PRP6_HUMAN	PRPF6	Pre-mRNA-processing factor 6 OS=Homo sapiens GN=PRPF6 PE=1 SV=1	106.86	0	0	3	3	1	1	0	0	1	1	2	2	0	1	1.27451	0	1.31373	2.54902
sp|Q15645|PCH2_HUMAN	TRIP13	Pachytene checkpoint protein 2 homolog OS=Homo sapiens GN=TRIP13 PE=1 SV=2	48.52	0	0	0	0	1	1	2	2	2	2	2	2	0	0	1	5.73333	6.66667	1400
sp|Q7Z2T5|TRM1L_HUMAN	TRMT1L	TRMT1-like protein OS=Homo sapiens GN=TRMT1L PE=1 SV=2	81.7	0	0	0	0	1	1	4	4	1	1	0	0	0	0	1.04545	5.90909	1	0
sp|Q13748|TBA3C_HUMAN	TUBA3C	Tubulin alpha-3C/D chain OS=Homo sapiens GN=TUBA3C PE=1 SV=3	49.93	0	0	0	0	1	1	0	0	3	3	2	2	0	0	1	0	3.08824	2.79412
sp|Q86Y56|DAAF5_HUMAN	DNAAF5	Dynein assembly factor 5, axonemal OS=Homo sapiens GN=DNAAF5 PE=1 SV=4	93.46	0	0	0	0	1	1	0	0	4	4	1	1	0	0	1	0	5.33333	1
tr|B2R5W2|B2R5W2_HUMAN	HNRNPC	Heterogeneous nuclear ribonucleoproteins C1/C2 OS=Homo sapiens GN=HNRNPC PE=1 SV=1	31.93	1	1	3	3	1	1	1	1	0	0	2	3	5.06849	13.1507	3.0137	9.58904	0	36.9863
sp|Q01844|EWS_HUMAN	EWSR1	RNA-binding protein EWS OS=Homo sapiens GN=EWSR1 PE=1 SV=1	68.44	0	0	3	3	1	1	1	1	1	1	0	0	0	1.95	1.5	2.25	1	0
sp|P30837|AL1B1_HUMAN	ALDH1B1	Aldehyde dehydrogenase X, mitochondrial OS=Homo sapiens GN=ALDH1B1 PE=1 SV=3	57.17	0	0	0	0	1	1	1	1	2	2	1	1	0	0	3.78378	5.67568	9.72973	2.16216
sp|P17661|DESM_HUMAN	DES	Desmin OS=Homo sapiens GN=DES PE=1 SV=3	53.5	2	2	2	2	1	1	1	1	3	3	2	2	6.86275	10.3922	5.4902	9.01961	10.3922	12.9412
sp|P50914|RL14_HUMAN	RPL14	60S ribosomal protein L14 OS=Homo sapiens GN=RPL14 PE=1 SV=4	23.42	0	0	3	3	1	2	1	1	1	1	2	2	0	6.57895	3.15789	4.47368	2.89474	8.68421
sp|P67775|PP2AA_HUMAN	PPP2CA	Serine/threonine-protein phosphatase 2A catalytic subunit alpha isoform OS=Homo sapiens GN=PPP2CA PE=1 SV=1	35.57	1	1	1	1	1	2	1	3	1	1	2	2	1	2.09091	34.0909	131.818	29.0909	50
sp|Q9HC07|TM165_HUMAN	TMEM165	Transmembrane protein 165 OS=Homo sapiens GN=TMEM165 PE=1 SV=1	34.88	0	0	0	0	1	1	2	3	2	3	2	2	0	0	1	4.58333	2.91667	1.29167
sp|P04080|CYTB_HUMAN	CSTB	Cystatin-B OS=Homo sapiens GN=CSTB PE=1 SV=2	11.13	0	0	0	0	1	1	2	2	2	2	2	2	0	0	6.84211	25.7895	8.42105	8.42105
sp|Q10567|AP1B1_HUMAN	AP1B1	AP-1 complex subunit beta-1 OS=Homo sapiens GN=AP1B1 PE=1 SV=2	104.57	0	0	3	3	1	1	0	0	1	1	1	1	0	24.1463	5.36585	0	6.82927	7.31707
sp|Q9BRR6|ADPGK_HUMAN	ADPGK	ADP-dependent glucokinase OS=Homo sapiens GN=ADPGK PE=1 SV=1	54.05	0	0	0	0	1	2	3	3	2	2	0	0	0	0	1	8.33333	6.11111	0
sp|Q8WXI9|P66B_HUMAN	GATAD2B	Transcriptional repressor p66-beta OS=Homo sapiens GN=GATAD2B PE=1 SV=1	65.22	1	1	1	1	1	2	2	3	0	0	0	0	1	3.19149	13.1915	34.0426	0	0
sp|Q9Y4C2|TCAF1_HUMAN	TCAF1	TRPM8 channel-associated factor 1 OS=Homo sapiens GN=TCAF1 PE=1 SV=3	102.06	0	0	0	0	1	1	0	0	2	2	2	3	0	0	1	0	2.66667	3.88889
sp|P30042|ES1_HUMAN	C21orf33	ES1 protein homolog, mitochondrial OS=Homo sapiens GN=C21orf33 PE=1 SV=3	28.15	0	0	0	0	1	2	0	0	0	0	0	0	0	0	1.6129	0	0	0
sp|P51532|SMCA4_HUMAN	SMARCA4	Transcription activator BRG1 OS=Homo sapiens GN=SMARCA4 PE=1 SV=2	184.53	0	0	0	0	1	1	1	1	3	3	0	0	0	0	1	1.88889	2.48148	0
sp|Q96FW1|OTUB1_HUMAN	OTUB1	Ubiquitin thioesterase OTUB1 OS=Homo sapiens GN=OTUB1 PE=1 SV=2	31.26	0	0	0	0	1	1	0	0	0	0	1	1	0	0	3.13953	0	0	2.55814
sp|Q96QK1|VPS35_HUMAN	VPS35	Vacuolar protein sorting-associated protein 35 OS=Homo sapiens GN=VPS35 PE=1 SV=2	91.65	0	0	0	0	1	1	0	0	2	2	2	2	0	0	1	0	4.58333	3.375
sp|P43686|PRS6B_HUMAN	PSMC4	26S protease regulatory subunit 6B OS=Homo sapiens GN=PSMC4 PE=1 SV=2	47.34	0	0	0	0	1	2	0	0	3	3	0	0	0	0	1	0	1.90909	0
sp|O00461|GOLI4_HUMAN	GOLIM4	Golgi integral membrane protein 4 OS=Homo sapiens GN=GOLIM4 PE=1 SV=1	81.83	0	0	0	0	1	1	3	3	0	0	0	0	0	0	1	3.91304	0	0
sp|Q96BW9|TAM41_HUMAN	TAMM41	Phosphatidate cytidylyltransferase, mitochondrial OS=Homo sapiens GN=TAMM41 PE=1 SV=2	51.03	0	0	0	0	1	1	2	3	0	0	0	0	0	0	1	6.66667	0	0
sp|Q5JTZ9|SYAM_HUMAN	AARS2	Alanine--tRNA ligase, mitochondrial OS=Homo sapiens GN=AARS2 PE=1 SV=1	107.27	0	0	0	0	1	1	3	3	0	0	0	0	0	0	1	6.4	0	0
sp|P13929|ENOB_HUMAN	ENO3	Beta-enolase OS=Homo sapiens GN=ENO3 PE=1 SV=5	46.96	0	0	1	1	1	1	1	2	1	1	1	1	0	1	11.2963	25.9259	4.07407	14.4444
sp|P04004|VTNC_HUMAN	VTN	Vitronectin OS=Homo sapiens GN=VTN PE=1 SV=1	54.27	0	0	1	2	1	1	1	2	1	2	1	1	0	1.85	17	130	60	70
sp|Q13501|SQSTM_HUMAN	SQSTM1	Sequestosome-1 OS=Homo sapiens GN=SQSTM1 PE=1 SV=1	47.66	1	1	1	1	1	1	2	2	2	3	2	3	1	1.17073	6.58537	29.2683	41.4634	36.5854
KV2A7_MOUSE		Ig kappa chain V-II region 26-10 OS=Mus musculus PE=1 SV=1	12.27	0	0	0	0	1	1	1	2	1	1	1	1	0	0	4.21053	17.1053	2.44737	3.42105
sp|P18621|RL17_HUMAN	RPL17	60S ribosomal protein L17 OS=Homo sapiens GN=RPL17 PE=1 SV=3	21.38	1	1	1	1	1	1	1	1	1	1	2	2	1.02778	2.72222	1.36111	2.5	2.11111	12.5
sp|Q92769|HDAC2_HUMAN	HDAC2	Histone deacetylase 2 OS=Homo sapiens GN=HDAC2 PE=1 SV=2	55.33	0	0	1	1	1	1	1	1	1	1	1	1	0	2.84211	4.31579	9.47368	6.84211	6.31579
sp|P62266|RS23_HUMAN	RPS23	40S ribosomal protein S23 OS=Homo sapiens GN=RPS23 PE=1 SV=3	15.8	1	1	1	1	1	1	1	1	1	1	2	2	1.59574	5.6383	11.7021	22.3404	11.7021	29.7872
sp|P61962|DCAF7_HUMAN	DCAF7	DDB1- and CUL4-associated factor 7 OS=Homo sapiens GN=DCAF7 PE=1 SV=1	38.9	0	0	0	0	1	1	2	2	1	1	1	2	0	0	5	13.8889	6.66667	9.30556
sp|O60841|IF2P_HUMAN	EIF5B	Eukaryotic translation initiation factor 5B OS=Homo sapiens GN=EIF5B PE=1 SV=4	138.74	0	0	1	2	1	2	1	1	2	2	1	1	0	2	4.42857	7.42857	10	3.14286
sp|Q9Y2J2|E41L3_HUMAN	EPB41L3	Band 4.1-like protein 3 OS=Homo sapiens GN=EPB41L3 PE=1 SV=2	120.6	0	0	1	1	1	1	2	2	2	4	1	1	0	1	1.78571	6.57143	12.1429	3.5
sp|P31930|QCR1_HUMAN	UQCRC1	Cytochrome b-c1 complex subunit 1, mitochondrial OS=Homo sapiens GN=UQCRC1 PE=1 SV=3	52.61	0	0	0	0	1	1	1	1	1	1	1	1	0	0	1	4.09091	1	1.27273
sp|P13861|KAP2_HUMAN	PRKAR2A	cAMP-dependent protein kinase type II-alpha regulatory subunit OS=Homo sapiens GN=PRKAR2A PE=1 SV=2	45.49	0	0	0	0	1	1	2	3	2	2	1	1	0	0	1	6.875	2.71875	1.34375
sp|Q9NX63|MIC19_HUMAN	CHCHD3	MICOS complex subunit MIC19 OS=Homo sapiens GN=CHCHD3 PE=1 SV=1	26.14	0	0	0	0	1	1	2	2	2	2	2	2	0	0	1	3.66197	1.5493	1.83099
sp|Q9H3K6|BOLA2_HUMAN	BOLA2	BolA-like protein 2 OS=Homo sapiens GN=BOLA2 PE=1 SV=1	10.11	0	0	0	0	1	1	0	0	0	0	0	0	0	0	2.02703	0	0	0
sp|O00170|AIP_HUMAN	AIP	AH receptor-interacting protein OS=Homo sapiens GN=AIP PE=1 SV=2	37.61	0	0	0	0	1	1	1	1	2	2	2	2	0	0	1.8125	2.5	5.8125	6.875
sp|O43670|ZN207_HUMAN	ZNF207	BUB3-interacting and GLEBS motif-containing protein ZNF207 OS=Homo sapiens GN=ZNF207 PE=1 SV=1	50.72	0	0	1	1	1	1	2	3	0	0	2	2	0	1	4.5	23.3333	0	9.16667
sp|Q13232|NDK3_HUMAN	NME3	Nucleoside diphosphate kinase 3 OS=Homo sapiens GN=NME3 PE=1 SV=2	19	0	0	0	0	1	1	1	1	2	2	2	2	0	0	1	3.23529	3.52941	3.23529
sp|Q06265|EXOS9_HUMAN	EXOSC9	Exosome complex component RRP45 OS=Homo sapiens GN=EXOSC9 PE=1 SV=3	48.92	0	0	2	2	1	1	0	0	0	0	0	0	0	3.23077	3.23077	0	0	0
sp|P13489|RINI_HUMAN	RNH1	Ribonuclease inhibitor OS=Homo sapiens GN=RNH1 PE=1 SV=2	49.94	0	0	0	0	1	1	0	0	2	2	2	2	0	0	1.375	0	1.90625	1.71875
sp|Q9BT22|ALG1_HUMAN	ALG1	Chitobiosyldiphosphodolichol beta-mannosyltransferase OS=Homo sapiens GN=ALG1 PE=1 SV=2	52.48	0	0	0	0	1	1	2	2	1	1	1	1	0	0	1.78261	4.34783	1	1.69565
sp|Q9H0P0|5NT3A_HUMAN	NT5C3A	Cytosolic 5'-nucleotidase 3A OS=Homo sapiens GN=NT5C3A PE=1 SV=3	37.92	0	0	0	0	1	1	2	2	1	1	1	1	0	0	1.85714	7.14286	1.32143	1
sp|O43747|AP1G1_HUMAN	AP1G1	AP-1 complex subunit gamma-1 OS=Homo sapiens GN=AP1G1 PE=1 SV=5	91.29	0	0	0	0	1	1	1	1	2	2	1	1	0	0	1.25	1	2.3	1.2
sp|Q9H2V7|SPNS1_HUMAN	SPNS1	Protein spinster homolog 1 OS=Homo sapiens GN=SPNS1 PE=1 SV=1	56.59	0	0	0	0	1	1	1	1	2	2	1	1	0	0	1.46154	4.53846	7.15385	1
sp|Q9BPX3|CND3_HUMAN	NCAPG	Condensin complex subunit 3 OS=Homo sapiens GN=NCAPG PE=1 SV=1	114.26	0	0	0	0	1	1	1	1	2	2	1	1	0	0	1.47619	2.09524	3.42857	1
sp|P50502|F10A1_HUMAN	ST13	Hsc70-interacting protein OS=Homo sapiens GN=ST13 PE=1 SV=2	41.31	0	0	0	0	1	1	0	0	0	0	1	1	0	0	1.31579	0	0	2.63158
sp|Q71UM5|RS27L_HUMAN	RPS27L	40S ribosomal protein S27-like OS=Homo sapiens GN=RPS27L PE=1 SV=3	9.47	0	0	0	0	1	2	2	2	0	0	1	1	0	0	3.88889	7.11111	0	1
sp|Q8N490|PNKD_HUMAN	PNKD	Probable hydrolase PNKD OS=Homo sapiens GN=PNKD PE=1 SV=2	42.85	0	0	0	0	1	1	1	1	1	1	2	2	0	0	1	1.0625	2.02083	1.91667
sp|Q9UBI6|GBG12_HUMAN	GNG12	Guanine nucleotide-binding protein G(I)/G(S)/G(O) subunit gamma-12 OS=Homo sapiens GN=GNG12 PE=1 SV=3	8	0	0	0	0	1	1	2	2	1	1	1	1	0	0	1.70213	2.87234	1.38298	1
sp|Q9BY32|ITPA_HUMAN	ITPA	Inosine triphosphate pyrophosphatase OS=Homo sapiens GN=ITPA PE=1 SV=2	21.43	0	0	0	0	1	1	2	2	1	1	1	1	0	0	1.13793	4.48276	1.27586	1
sp|Q9BVG4|PBDC1_HUMAN	PBDC1	Protein PBDC1 OS=Homo sapiens GN=PBDC1 PE=1 SV=1	26.04	0	0	0	0	1	1	2	2	1	1	1	1	0	0	1	2.5	2.38889	1.61111
sp|Q86XL3|ANKL2_HUMAN	ANKLE2	Ankyrin repeat and LEM domain-containing protein 2 OS=Homo sapiens GN=ANKLE2 PE=1 SV=4	104.05	0	0	0	0	1	1	0	0	2	2	1	1	0	0	1	0	2.54167	1.45833
sp|Q13257|MD2L1_HUMAN	MAD2L1	Mitotic spindle assembly checkpoint protein MAD2A OS=Homo sapiens GN=MAD2L1 PE=1 SV=1	23.5	0	0	0	0	1	1	0	0	2	2	0	0	0	0	3.38983	0	13.0508	0
sp|P52429|DGKE_HUMAN	DGKE	Diacylglycerol kinase epsilon OS=Homo sapiens GN=DGKE PE=1 SV=1	63.88	0	0	0	0	1	1	1	1	1	1	1	1	0	0	1	1.11111	1.68889	1.6
sp|P04049|RAF1_HUMAN	RAF1	RAF proto-oncogene serine/threonine-protein kinase OS=Homo sapiens GN=RAF1 PE=1 SV=1	73	0	0	0	0	1	1	0	0	1	1	2	2	0	0	1.05	0	1	2.5
sp|P68366|TBA4A_HUMAN	TUBA4A	Tubulin alpha-4A chain OS=Homo sapiens GN=TUBA4A PE=1 SV=1	49.89	0	0	0	0	1	1	0	0	1	1	0	0	0	0	1	0	5.30769	0
sp|O00469|PLOD2_HUMAN	PLOD2	Procollagen-lysine,2-oxoglutarate 5-dioxygenase 2 OS=Homo sapiens GN=PLOD2 PE=1 SV=2	84.63	0	0	0	0	1	1	2	2	1	1	0	0	0	0	1.23077	3.07692	1	0
sp|O75521|ECI2_HUMAN	ECI2	Enoyl-CoA delta isomerase 2, mitochondrial OS=Homo sapiens GN=ECI2 PE=1 SV=4	43.56	0	0	0	0	1	2	0	0	2	2	0	0	0	0	2	0	1	0
sp|P33176|KINH_HUMAN	KIF5B	Kinesin-1 heavy chain OS=Homo sapiens GN=KIF5B PE=1 SV=1	109.62	1	1	0	0	1	1	2	2	0	0	0	0	1	0	7.44186	20	0	0
sp|Q9BTE3|MCMBP_HUMAN	MCMBP	Mini-chromosome maintenance complex-binding protein OS=Homo sapiens GN=MCMBP PE=1 SV=2	72.93	0	0	0	0	1	1	2	2	1	1	0	0	0	0	1.21875	2.5625	1	0
sp|Q6F5E8|CARL2_HUMAN	CARMIL2	Capping protein, Arp2/3 and myosin-I linker protein 2 OS=Homo sapiens GN=CARMIL2 PE=1 SV=2	154.59	0	0	0	0	1	1	2	2	0	0	0	0	0	0	1	2.13333	0	0
sp|Q8IYU8|MICU2_HUMAN	MICU2	Calcium uptake protein 2, mitochondrial OS=Homo sapiens GN=MICU2 PE=1 SV=2	49.63	0	0	0	0	1	1	2	2	0	0	0	0	0	0	1	4.33333	0	0
sp|Q16527|CSRP2_HUMAN	CSRP2	Cysteine and glycine-rich protein 2 OS=Homo sapiens GN=CSRP2 PE=1 SV=3	20.94	0	0	0	0	1	1	2	2	0	0	0	0	0	0	1	3.90625	0	0
sp|Q9Y5V3|MAGD1_HUMAN	MAGED1	Melanoma-associated antigen D1 OS=Homo sapiens GN=MAGED1 PE=1 SV=3	86.11	0	0	0	0	1	1	0	0	2	2	0	0	0	0	1	0	5.86207	0
sp|P49593|PPM1F_HUMAN	PPM1F	Protein phosphatase 1F OS=Homo sapiens GN=PPM1F PE=1 SV=3	49.8	0	0	0	0	1	1	2	2	0	0	0	0	0	0	1	3.59259	0	0
sp|Q9NX40|OCAD1_HUMAN	OCIAD1	OCIA domain-containing protein 1 OS=Homo sapiens GN=OCIAD1 PE=1 SV=1	27.61	0	0	0	0	1	1	2	2	0	0	0	0	0	0	1	5.625	0	0
sp|Q9Y4W2|LAS1L_HUMAN	LAS1L	Ribosomal biogenesis protein LAS1L OS=Homo sapiens GN=LAS1L PE=1 SV=2	83.01	0	0	0	0	1	1	0	0	2	2	0	0	0	0	1	0	2.11538	0
sp|Q9BQ95|ECSIT_HUMAN	ECSIT	Evolutionarily conserved signaling intermediate in Toll pathway, mitochondrial OS=Homo sapiens GN=ECSIT PE=1 SV=1	49.12	0	0	0	0	1	1	1	2	0	0	0	0	0	0	1	4.34343	0	0
sp|Q9GZT3|SLIRP_HUMAN	SLIRP	SRA stem-loop-interacting RNA-binding protein, mitochondrial OS=Homo sapiens GN=SLIRP PE=1 SV=1	12.34	0	0	0	0	1	1	2	2	0	0	0	0	0	0	1	13.8462	0	0
sp|Q9NWK9|BCD1_HUMAN	ZNHIT6	Box C/D snoRNA protein 1 OS=Homo sapiens GN=ZNHIT6 PE=1 SV=1	53.88	0	0	0	0	1	1	1	1	0	0	0	0	0	0	1	1.41667	0	0
sp|O00161|SNP23_HUMAN	SNAP23	Synaptosomal-associated protein 23 OS=Homo sapiens GN=SNAP23 PE=1 SV=1	23.34	0	0	0	0	1	1	0	0	1	1	0	0	0	0	2.13953	0	1	0
sp|Q8TEM1|PO210_HUMAN	NUP210	Nuclear pore membrane glycoprotein 210 OS=Homo sapiens GN=NUP210 PE=1 SV=3	204.98	0	0	0	0	1	1	0	0	1	1	0	0	0	0	1	0	1.90476	0
sp|O75127|PTCD1_HUMAN	PTCD1	Pentatricopeptide repeat-containing protein 1, mitochondrial OS=Homo sapiens GN=PTCD1 PE=1 SV=2	78.81	0	0	1	1	1	1	0	0	0	0	0	0	0	1	12.1053	0	0	0
sp|A2A3N6|PIPSL_HUMAN	PIPSL	Putative PIP5K1A and PSMD4-like protein OS=Homo sapiens GN=PIPSL PE=5 SV=1	94.99	1	1	1	2	1	1	1	1	1	1	1	2	1.17021	3.40426	9.57447	15.9574	11.7021	34.0426
tr|Q53F64|Q53F64_HUMAN		Heterogeneous nuclear ribonucleoprotein AB isoform a variant (Fragment) OS=Homo sapiens PE=2 SV=1	35.97	0	0	1	1	1	2	1	1	1	2	1	1	0	11.4706	5.29412	5.58824	10.5882	20.5882
sp|P62854|RS26_HUMAN	RPS26	40S ribosomal protein S26 OS=Homo sapiens GN=RPS26 PE=1 SV=3	13.01	1	1	1	1	1	1	1	1	1	1	1	1	1.27586	2.89655	1.68966	3.03448	2.96552	5.17241
sp|P47914|RL29_HUMAN	RPL29	60S ribosomal protein L29 OS=Homo sapiens GN=RPL29 PE=1 SV=2	17.74	1	1	1	1	1	1	1	1	1	1	1	1	1.79487	1.53846	1	2.10256	1.20513	2.25641
sp|Q6UW78|UQCC3_HUMAN	UQCC3	Ubiquinol-cytochrome-c reductase complex assembly factor 3 OS=Homo sapiens GN=UQCC3 PE=1 SV=2	10.07	0	0	0	0	1	2	1	1	1	1	1	3	0	0	1.06667	1	1.05333	2
sp|Q9UNL2|SSRG_HUMAN	SSR3	Translocon-associated protein subunit gamma OS=Homo sapiens GN=SSR3 PE=1 SV=1	21.07	0	0	0	0	1	1	1	1	1	1	1	1	0	0	15.7143	20.7143	19.2857	11.4286
sp|Q13885|TBB2A_HUMAN	TUBB2A	Tubulin beta-2A chain OS=Homo sapiens GN=TUBB2A PE=1 SV=1	49.87	0	0	0	0	1	1	1	1	1	1	1	1	0	0	12.6667	15.3333	13.3333	9.33333
sp|P33316|DUT_HUMAN	DUT	Deoxyuridine 5'-triphosphate nucleotidohydrolase, mitochondrial OS=Homo sapiens GN=DUT PE=1 SV=4	26.55	0	0	0	0	1	1	1	2	0	0	0	0	0	0	5.40984	18.0328	0	0
sp|P30154|2AAB_HUMAN	PPP2R1B	Serine/threonine-protein phosphatase 2A 65 kDa regulatory subunit A beta isoform OS=Homo sapiens GN=PPP2R1B PE=1 SV=3	66.17	0	0	0	0	1	1	1	1	1	1	1	1	0	0	2.15385	3	2.53846	2.69231
sp|Q9H7Z7|PGES2_HUMAN	PTGES2	Prostaglandin E synthase 2 OS=Homo sapiens GN=PTGES2 PE=1 SV=1	41.92	0	0	0	0	1	2	1	3	0	0	1	1	0	0	1.45833	5	0	1
sp|P24390|ERD21_HUMAN	KDELR1	ER lumen protein-retaining receptor 1 OS=Homo sapiens GN=KDELR1 PE=1 SV=1	24.53	0	0	0	0	1	1	1	2	1	2	1	1	0	0	1	1.97222	1.91667	1.05556
tr|Q9HB66|Q9HB66_HUMAN	MKKS	Alternative protein MKKS OS=Homo sapiens GN=MKKS PE=1 SV=1	7.26	0	0	0	0	1	1	1	1	1	2	1	1	0	0	1	1	1.71875	1.20312
sp|O00124|UBXN8_HUMAN	UBXN8	UBX domain-containing protein 8 OS=Homo sapiens GN=UBXN8 PE=1 SV=2	30.52	0	0	0	0	1	1	1	1	1	2	1	1	0	0	1.59091	1.5	1.86364	1
sp|P19388|RPAB1_HUMAN	POLR2E	DNA-directed RNA polymerases I, II, and III subunit RPABC1 OS=Homo sapiens GN=POLR2E PE=1 SV=4	24.54	0	0	1	1	1	1	0	0	1	2	1	1	0	1	4	0	12	7.71429
sp|Q9NWB1|RFOX1_HUMAN	RBFOX1	RNA binding protein fox-1 homolog 1 OS=Homo sapiens GN=RBFOX1 PE=1 SV=2	42.76	0	0	1	1	1	1	1	1	1	1	1	1	0	1	11.8182	19.0909	14.8485	11.8182
sp|Q9H3N1|TMX1_HUMAN	TMX1	Thioredoxin-related transmembrane protein 1 OS=Homo sapiens GN=TMX1 PE=1 SV=1	31.77	0	0	0	0	1	1	1	1	1	1	1	1	0	0	2.63158	2.84211	4.36842	3.57895
sp|Q8WXE9|STON2_HUMAN	STON2	Stonin-2 OS=Homo sapiens GN=STON2 PE=1 SV=1	101.1	0	0	1	1	1	1	1	1	1	1	1	1	0	1	2.5	8.25	4.83333	3.58333
sp|Q16186|ADRM1_HUMAN	ADRM1	Proteasomal ubiquitin receptor ADRM1 OS=Homo sapiens GN=ADRM1 PE=1 SV=2	42.13	0	0	0	0	1	1	0	0	1	1	1	1	0	0	3.61111	0	3.66667	2.38889
sp|Q03111|ENL_HUMAN	MLLT1	Protein ENL OS=Homo sapiens GN=MLLT1 PE=1 SV=2	62.02	0	0	0	0	1	5	0	0	0	0	0	0	0	0	1	0	0	0
sp|O95299|NDUAA_HUMAN	NDUFA10	NADH dehydrogenase [ubiquinone] 1 alpha subcomplex subunit 10, mitochondrial OS=Homo sapiens GN=NDUFA10 PE=1 SV=1	40.72	0	0	0	0	1	1	1	1	1	1	1	1	0	0	1.07692	2.69231	1.28846	1
sp|Q5VT66|MARC1_HUMAN	44256	Mitochondrial amidoxime-reducing component 1 OS=Homo sapiens GN=MARC1 PE=1 SV=1	37.48	0	0	0	0	1	1	1	1	1	1	1	1	0	0	1	1.97143	1.28571	1.14286
sp|Q8N4V1|MMGT1_HUMAN	MMGT1	Membrane magnesium transporter 1 OS=Homo sapiens GN=MMGT1 PE=1 SV=1	14.68	0	0	0	0	1	1	1	1	1	1	1	1	0	0	1	2.41463	3.17073	2.68293
tr|A0A0A0MRM8|A0A0A0MRM8_HUMAN	MYO6	Unconventional myosin-VI OS=Homo sapiens GN=MYO6 PE=1 SV=1	144.92	0	0	0	0	1	1	1	1	1	1	1	1	0	0	1.42308	3.03846	1	1
sp|Q9Y5Y2|NUBP2_HUMAN	NUBP2	Cytosolic Fe-S cluster assembly factor NUBP2 OS=Homo sapiens GN=NUBP2 PE=1 SV=1	28.81	0	0	0	0	1	1	1	1	1	1	0	0	0	0	41.9355	54.8387	28.0645	0
sp|Q6UXN9|WDR82_HUMAN	WDR82	WD repeat-containing protein 82 OS=Homo sapiens GN=WDR82 PE=1 SV=1	35.06	0	0	0	0	1	1	1	2	0	0	1	1	0	0	1.55	5	0	1
sp|Q9Y6G9|DC1L1_HUMAN	DYNC1LI1	Cytoplasmic dynein 1 light intermediate chain 1 OS=Homo sapiens GN=DYNC1LI1 PE=1 SV=3	56.54	0	0	0	0	1	1	1	1	1	1	0	0	0	0	1.3913	2.34783	1.3913	0
sp|P30049|ATPD_HUMAN	ATP5D	ATP synthase subunit delta, mitochondrial OS=Homo sapiens GN=ATP5D PE=1 SV=2	17.48	0	0	0	0	1	1	1	1	1	1	1	1	0	0	1.33333	1.5942	1.44928	1
sp|Q92615|LAR4B_HUMAN	LARP4B	La-related protein 4B OS=Homo sapiens GN=LARP4B PE=1 SV=3	80.5	0	0	0	0	1	1	1	1	1	1	1	1	0	0	1	1.125	3.375	1
sp|Q7L014|DDX46_HUMAN	DDX46	Probable ATP-dependent RNA helicase DDX46 OS=Homo sapiens GN=DDX46 PE=1 SV=2	117.29	0	0	0	0	1	1	1	1	1	2	0	0	0	0	1	1.38462	3.76923	0
sp|Q8N6L1|KTAP2_HUMAN	KRTCAP2	Keratinocyte-associated protein 2 OS=Homo sapiens GN=KRTCAP2 PE=1 SV=2	14.67	0	0	0	0	1	1	0	0	1	1	1	2	0	0	1.21053	0	1	2.89474
sp|Q9H5Q4|TFB2M_HUMAN	TFB2M	Dimethyladenosine transferase 2, mitochondrial OS=Homo sapiens GN=TFB2M PE=1 SV=1	45.32	0	0	0	0	1	1	1	1	1	1	1	1	0	0	2.93333	2.86667	2.53333	1
sp|P55735|SEC13_HUMAN	SEC13	Protein SEC13 homolog OS=Homo sapiens GN=SEC13 PE=1 SV=3	35.52	0	0	0	0	1	1	0	0	1	1	0	0	0	0	1	0	26.5217	0
sp|A6NHL2|TBAL3_HUMAN	TUBAL3	Tubulin alpha chain-like 3 OS=Homo sapiens GN=TUBAL3 PE=1 SV=2	49.88	0	0	0	0	1	1	1	1	1	1	1	1	0	0	1	1.26316	1.31579	1.63158
sp|Q8WVI0|SMIM4_HUMAN	SMIM4	Small integral membrane protein 4 OS=Homo sapiens GN=SMIM4 PE=1 SV=2	8.69	0	0	0	0	1	1	1	1	1	1	1	1	0	0	3.91304	4.78261	1	1.04348
sp|Q6PIW4|FIGL1_HUMAN	FIGNL1	Fidgetin-like protein 1 OS=Homo sapiens GN=FIGNL1 PE=1 SV=2	74.03	0	0	0	0	1	1	1	1	1	1	1	1	0	0	1.53061	1.73469	1.53061	1
sp|Q969G3|SMCE1_HUMAN	SMARCE1	SWI/SNF-related matrix-associated actin-dependent regulator of chromatin subfamily E member 1 OS=Homo sapiens GN=SMARCE1 PE=1 SV=2	46.62	0	0	0	0	1	1	1	1	1	2	0	0	0	0	1	1.07692	1.10256	0
sp|O00743|PPP6_HUMAN	PPP6C	Serine/threonine-protein phosphatase 6 catalytic subunit OS=Homo sapiens GN=PPP6C PE=1 SV=1	35.12	0	0	0	0	1	2	1	1	1	1	0	0	0	0	2.3125	2.3125	1	0
sp|O00217|NDUS8_HUMAN	NDUFS8	NADH dehydrogenase [ubiquinone] iron-sulfur protein 8, mitochondrial OS=Homo sapiens GN=NDUFS8 PE=1 SV=1	23.69	0	0	0	0	1	1	1	1	1	1	1	1	0	0	1.26087	1.95652	1.32609	1
sp|Q8TF09|DLRB2_HUMAN	DYNLRB2	Dynein light chain roadblock-type 2 OS=Homo sapiens GN=DYNLRB2 PE=1 SV=1	10.85	0	0	0	0	1	1	1	1	1	1	1	1	0	0	1	2.27273	1.90909	1.22727
sp|Q15392|DHC24_HUMAN	DHCR24	Delta(24)-sterol reductase OS=Homo sapiens GN=DHCR24 PE=1 SV=2	60.06	0	0	0	0	1	1	1	1	1	1	1	1	0	0	1	1.55172	1.62069	1.10345
sp|Q01650|LAT1_HUMAN	SLC7A5	Large neutral amino acids transporter small subunit 1 OS=Homo sapiens GN=SLC7A5 PE=1 SV=2	54.97	0	0	0	0	1	2	1	1	1	1	0	0	0	0	1.74194	1	1.22581	0
sp|Q9NZL4|HPBP1_HUMAN	HSPBP1	Hsp70-binding protein 1 OS=Homo sapiens GN=HSPBP1 PE=1 SV=1	39.45	0	0	0	0	1	1	0	0	1	1	1	1	0	0	2.58621	0	3.44828	6.2069
sp|P50552|VASP_HUMAN	VASP	Vasodilator-stimulated phosphoprotein OS=Homo sapiens GN=VASP PE=1 SV=3	39.81	0	0	0	0	1	1	0	0	1	1	1	1	0	0	1	0	1.20833	1.16667
sp|Q8N5Y8|PAR16_HUMAN	PARP16	Mono [ADP-ribose] polymerase PARP16 OS=Homo sapiens GN=PARP16 PE=1 SV=2	36.36	0	0	0	0	1	1	1	1	1	1	0	0	0	0	1.5493	3.66197	1	0
sp|Q8N2G8|GHDC_HUMAN	GHDC	GH3 domain-containing protein OS=Homo sapiens GN=GHDC PE=1 SV=2	57.49	0	0	0	0	1	1	1	1	1	1	0	0	0	0	1.78788	4.24242	1	0
sp|Q6NTF9|RHBD2_HUMAN	RHBDD2	Rhomboid domain-containing protein 2 OS=Homo sapiens GN=RHBDD2 PE=2 SV=2	39.18	0	0	0	0	1	1	0	0	1	1	1	1	0	0	1.15385	0	1	1
sp|Q8NCA5|FA98A_HUMAN	FAM98A	Protein FAM98A OS=Homo sapiens GN=FAM98A PE=1 SV=1	55.37	1	1	0	0	1	1	0	0	0	0	1	1	1	0	2.7	0	0	4.3
sp|O95394|AGM1_HUMAN	PGM3	Phosphoacetylglucosamine mutase OS=Homo sapiens GN=PGM3 PE=1 SV=1	59.81	0	0	0	0	1	1	1	2	0	0	0	0	0	0	1	3.16667	0	0
sp|Q96DA6|TIM14_HUMAN	DNAJC19	Mitochondrial import inner membrane translocase subunit TIM14 OS=Homo sapiens GN=DNAJC19 PE=1 SV=3	12.49	0	0	0	0	1	1	0	0	1	1	1	1	0	0	1.1746	0	1	2.38095
tr|D3YTI2|D3YTI2_HUMAN	ACP1	Low molecular weight phosphotyrosine protein phosphatase OS=Homo sapiens GN=ACP1 PE=1 SV=1	9.44	0	0	0	0	1	1	1	1	1	1	0	0	0	0	1.30769	2.38462	1	0
sp|Q9UI30|TR112_HUMAN	TRMT112	Multifunctional methyltransferase subunit TRM112-like protein OS=Homo sapiens GN=TRMT112 PE=1 SV=1	14.19	0	0	0	0	1	1	1	1	1	1	0	0	0	0	1.04444	1.57778	1	0
sp|Q9BQ67|GRWD1_HUMAN	GRWD1	Glutamate-rich WD repeat-containing protein 1 OS=Homo sapiens GN=GRWD1 PE=1 SV=1	49.39	0	0	0	0	1	1	0	0	0	0	1	1	0	0	5	0	0	8.63636
sp|Q8NC54|KCT2_HUMAN	KCT2	Keratinocyte-associated transmembrane protein 2 OS=Homo sapiens GN=KCT2 PE=1 SV=2	29.22	0	0	0	0	1	1	1	1	1	1	0	0	0	0	1.31034	1.41379	1	0
sp|P98173|FAM3A_HUMAN	FAM3A	Protein FAM3A OS=Homo sapiens GN=FAM3A PE=1 SV=2	25.14	0	0	0	0	1	1	1	1	1	1	0	0	0	0	1.5	2.5	1	0
sp|Q8WUY8|NAT14_HUMAN	NAT14	N-acetyltransferase 14 OS=Homo sapiens GN=NAT14 PE=1 SV=1	21.64	0	0	0	0	1	1	1	2	0	0	0	0	0	0	1	5.58824	0	0
sp|Q9NP97|DLRB1_HUMAN	DYNLRB1	Dynein light chain roadblock-type 1 OS=Homo sapiens GN=DYNLRB1 PE=1 SV=3	10.91	0	0	0	0	1	1	1	1	1	1	0	0	0	0	1	2.26316	1.21053	0
sp|Q9BVK6|TMED9_HUMAN	TMED9	Transmembrane emp24 domain-containing protein 9 OS=Homo sapiens GN=TMED9 PE=1 SV=2	27.26	0	0	0	0	1	1	1	1	1	1	0	0	0	0	1	1.55844	1	0
sp|P16298|PP2BB_HUMAN	PPP3CB	Serine/threonine-protein phosphatase 2B catalytic subunit beta isoform OS=Homo sapiens GN=PPP3CB PE=1 SV=2	58.99	0	0	0	0	1	1	0	0	1	1	1	1	0	0	1.52174	0	1.82609	1
sp|O14681|EI24_HUMAN	EI24	Etoposide-induced protein 2.4 homolog OS=Homo sapiens GN=EI24 PE=1 SV=4	38.94	0	0	0	0	1	1	1	1	1	1	0	0	0	0	1	3.2	1.58	0
sp|Q9UBJ2|ABCD2_HUMAN	ABCD2	ATP-binding cassette sub-family D member 2 OS=Homo sapiens GN=ABCD2 PE=1 SV=1	83.18	0	0	0	0	1	1	1	1	1	1	0	0	0	0	2.5	4	1	0
sp|Q9UHA4|LTOR3_HUMAN	LAMTOR3	Ragulator complex protein LAMTOR3 OS=Homo sapiens GN=LAMTOR3 PE=1 SV=1	13.61	0	0	0	0	1	1	1	1	1	1	0	0	0	0	1.37931	2.27586	1	0
tr|B7Z8Y3|B7Z8Y3_HUMAN		cDNA FLJ61696, highly similar to Double-stranded RNA-specific adenosine deaminase (EC 3.5.4.-) OS=Homo sapiens PE=2 SV=1	106.95	0	0	1	1	1	1	1	1	0	0	0	0	0	1	2.5	4.43182	0	0
tr|B3KUE6|B3KUE6_HUMAN		cDNA FLJ39696 fis, clone SMINT2011033, highly similar to Sorting and assembly machinery component 50 homolog OS=Homo sapiens PE=2 SV=1	30.19	0	0	0	0	1	1	1	1	0	0	1	1	0	0	1	1.86667	0	1.33333
sp|P21964|COMT_HUMAN	COMT	Catechol O-methyltransferase OS=Homo sapiens GN=COMT PE=1 SV=2	30.02	0	0	0	0	1	1	0	0	1	2	0	0	0	0	1	0	2.34043	0
sp|P60059|SC61G_HUMAN	SEC61G	Protein transport protein Sec61 subunit gamma OS=Homo sapiens GN=SEC61G PE=1 SV=1	7.74	0	0	0	0	1	1	1	1	1	1	0	0	0	0	1.16667	1.17857	1	0
sp|P56385|ATP5I_HUMAN	ATP5I	ATP synthase subunit e, mitochondrial OS=Homo sapiens GN=ATP5I PE=1 SV=2	7.93	0	0	0	0	1	1	1	1	1	1	0	0	0	0	1	1.625	1.8125	0
sp|O00193|SMAP_HUMAN	SMAP	Small acidic protein OS=Homo sapiens GN=SMAP PE=1 SV=1	20.32	0	0	0	0	1	1	1	1	0	0	0	0	0	0	1	1.35	0	0
sp|Q12962|TAF10_HUMAN	TAF10	Transcription initiation factor TFIID subunit 10 OS=Homo sapiens GN=TAF10 PE=1 SV=1	21.7	0	0	0	0	1	1	1	1	0	0	0	0	0	0	1.03175	1	0	0
sp|Q9BPX6|MICU1_HUMAN	MICU1	Calcium uptake protein 1, mitochondrial OS=Homo sapiens GN=MICU1 PE=1 SV=1	54.32	0	0	0	0	1	1	1	1	0	0	0	0	0	0	1	1.68421	0	0
sp|A6NDU8|CE051_HUMAN	C5orf51	UPF0600 protein C5orf51 OS=Homo sapiens GN=C5orf51 PE=1 SV=1	33.6	0	0	0	0	1	1	1	1	0	0	0	0	0	0	1	1.18182	0	0
sp|P01111|RASN_HUMAN	NRAS	GTPase NRas OS=Homo sapiens GN=NRAS PE=1 SV=1	21.22	0	0	0	0	1	2	0	0	0	0	0	0	0	0	1	0	0	0
tr|D3DTH7|D3DTH7_HUMAN	MYO1C	Myosin IC, isoform CRA_a OS=Homo sapiens GN=MYO1C PE=3 SV=1	98.87	0	0	0	0	1	1	1	1	0	0	0	0	0	0	1	1.38298	0	0
sp|Q9UH62|ARMX3_HUMAN	ARMCX3	Armadillo repeat-containing X-linked protein 3 OS=Homo sapiens GN=ARMCX3 PE=1 SV=1	42.47	0	0	0	0	1	1	0	0	1	1	0	0	0	0	1	0	1.05882	0
sp|Q96CU9|FXRD1_HUMAN	FOXRED1	FAD-dependent oxidoreductase domain-containing protein 1 OS=Homo sapiens GN=FOXRED1 PE=1 SV=2	53.78	0	0	0	0	1	1	1	1	0	0	0	0	0	0	1	1.77419	0	0
sp|P35270|SPRE_HUMAN	SPR	Sepiapterin reductase OS=Homo sapiens GN=SPR PE=1 SV=1	28.03	0	0	0	0	1	1	1	1	0	0	0	0	0	0	1	1.33333	0	0
sp|Q8NBA8|DTWD2_HUMAN	DTWD2	DTW domain-containing protein 2 OS=Homo sapiens GN=DTWD2 PE=1 SV=1	33.39	0	0	0	0	1	2	0	0	0	0	0	0	0	0	1	0	0	0
sp|P55316|FOXG1_HUMAN	FOXG1	Forkhead box protein G1 OS=Homo sapiens GN=FOXG1 PE=1 SV=2	52.32	0	0	0	0	1	2	0	0	0	0	0	0	0	0	1	0	0	0
sp|Q9NYY8|FAKD2_HUMAN	FASTKD2	FAST kinase domain-containing protein 2, mitochondrial OS=Homo sapiens GN=FASTKD2 PE=1 SV=1	81.41	0	0	0	0	1	1	1	1	0	0	0	0	0	0	1	2.47368	0	0
sp|O60333|KIF1B_HUMAN	KIF1B	Kinesin-like protein KIF1B OS=Homo sapiens GN=KIF1B PE=1 SV=5	204.35	0	0	0	0	1	1	0	0	1	1	0	0	0	0	1	0	1.14286	0
sp|Q9H0S4|DDX47_HUMAN	DDX47	Probable ATP-dependent RNA helicase DDX47 OS=Homo sapiens GN=DDX47 PE=1 SV=1	50.61	0	0	0	0	1	1	1	1	0	0	0	0	0	0	1	1.55172	0	0
sp|Q9UDX5|MTFP1_HUMAN	MTFP1	Mitochondrial fission process protein 1 OS=Homo sapiens GN=MTFP1 PE=1 SV=1	18	0	0	0	0	1	1	0	0	1	1	0	0	0	0	1	0	1.34286	0
sp|Q99943|PLCA_HUMAN	AGPAT1	1-acyl-sn-glycerol-3-phosphate acyltransferase alpha OS=Homo sapiens GN=AGPAT1 PE=1 SV=2	31.7	0	0	0	0	1	1	0	0	1	1	0	0	0	0	1	0	1.34286	0
tr|B2RC06|B2RC06_HUMAN		cDNA, FLJ95791, highly similar to Homo sapiens aurora kinase B (AURKB), mRNA OS=Homo sapiens PE=2 SV=1	39.25	0	0	0	0	1	1	0	0	1	1	0	0	0	0	1	0	1.16216	0
sp|P35611|ADDA_HUMAN	ADD1	Alpha-adducin OS=Homo sapiens GN=ADD1 PE=1 SV=2	80.9	0	0	0	0	1	1	1	1	0	0	0	0	0	0	1	1.34783	0	0
sp|Q9UI47|CTNA3_HUMAN	CTNNA3	Catenin alpha-3 OS=Homo sapiens GN=CTNNA3 PE=1 SV=2	99.75	0	0	0	0	1	1	1	1	0	0	0	0	0	0	1	1.82927	0	0
sp|Q06210|GFPT1_HUMAN	GFPT1	Glutamine--fructose-6-phosphate aminotransferase [isomerizing] 1 OS=Homo sapiens GN=GFPT1 PE=1 SV=3	78.76	0	0	0	0	1	1	0	0	1	1	0	0	0	0	2.05556	0	1	0
sp|Q8TBP6|S2540_HUMAN	SLC25A40	Solute carrier family 25 member 40 OS=Homo sapiens GN=SLC25A40 PE=1 SV=1	38.1	0	0	0	0	1	1	0	0	1	1	0	0	0	0	1	0	1.1	0
sp|Q86VU5|CMTD1_HUMAN	COMTD1	Catechol O-methyltransferase domain-containing protein 1 OS=Homo sapiens GN=COMTD1 PE=1 SV=1	28.79	0	0	0	0	1	1	1	1	0	0	0	0	0	0	1	3.33333	0	0
sp|P56589|PEX3_HUMAN	PEX3	Peroxisomal biogenesis factor 3 OS=Homo sapiens GN=PEX3 PE=1 SV=1	42.11	0	0	0	0	1	1	1	1	0	0	0	0	0	0	1	1.5	0	0
sp|Q14738|2A5D_HUMAN	PPP2R5D	Serine/threonine-protein phosphatase 2A 56 kDa regulatory subunit delta isoform OS=Homo sapiens GN=PPP2R5D PE=1 SV=1	69.95	0	0	0	0	1	1	0	0	1	1	0	0	0	0	1.45455	0	1	0
sp|Q96I59|SYNM_HUMAN	NARS2	Probable asparagine--tRNA ligase, mitochondrial OS=Homo sapiens GN=NARS2 PE=1 SV=3	54.06	0	0	0	0	1	1	1	1	0	0	0	0	0	0	1	1.13889	0	0
sp|Q04206|TF65_HUMAN	RELA	Transcription factor p65 OS=Homo sapiens GN=RELA PE=1 SV=2	60.18	0	0	0	0	1	1	0	0	1	1	0	0	0	0	1	0	1.7931	0
sp|Q00013|EM55_HUMAN	MPP1	55 kDa erythrocyte membrane protein OS=Homo sapiens GN=MPP1 PE=1 SV=2	52.26	0	0	0	0	1	1	0	0	1	1	0	0	0	0	1.0625	0	1	0
sp|O75190|DNJB6_HUMAN	DNAJB6	DnaJ homolog subfamily B member 6 OS=Homo sapiens GN=DNAJB6 PE=1 SV=2	36.06	0	0	0	0	1	1	0	0	1	1	0	0	0	0	1	0	1.08108	0
tr|E9PIE4|E9PIE4_HUMAN	MTCH2	Mitochondrial carrier homolog 2 (Fragment) OS=Homo sapiens GN=MTCH2 PE=1 SV=8	28.53	0	0	0	0	1	1	1	1	0	0	0	0	0	0	1	1.62857	0	0
sp|P09669|COX6C_HUMAN	COX6C	Cytochrome c oxidase subunit 6C OS=Homo sapiens GN=COX6C PE=1 SV=2	8.78	0	0	0	0	1	1	0	0	1	1	0	0	0	0	1	0	1.45	0
sp|P51553|IDH3G_HUMAN	IDH3G	Isocitrate dehydrogenase [NAD] subunit gamma, mitochondrial OS=Homo sapiens GN=IDH3G PE=1 SV=1	42.77	0	0	0	0	1	1	0	0	0	0	0	0	0	0	1	0	0	0
sp|Q8NE86|MCU_HUMAN	MCU	Calcium uniporter protein, mitochondrial OS=Homo sapiens GN=MCU PE=1 SV=1	39.84	0	0	0	0	1	1	0	0	0	0	0	0	0	0	1	0	0	0
sp|Q9NXV6|CARF_HUMAN	CDKN2AIP	CDKN2A-interacting protein OS=Homo sapiens GN=CDKN2AIP PE=1 SV=3	61.09	0	0	0	0	1	1	0	0	0	0	0	0	0	0	1	0	0	0
sp|Q6DKJ4|NXN_HUMAN	NXN	Nucleoredoxin OS=Homo sapiens GN=NXN PE=1 SV=2	48.36	0	0	0	0	1	1	0	0	0	0	0	0	0	0	1	0	0	0
sp|Q9BVX2|T106C_HUMAN	TMEM106C	Transmembrane protein 106C OS=Homo sapiens GN=TMEM106C PE=1 SV=1	27.86	0	0	0	0	1	1	0	0	0	0	0	0	0	0	1	0	0	0
sp|P42166|LAP2A_HUMAN	TMPO	Lamina-associated polypeptide 2, isoform alpha OS=Homo sapiens GN=TMPO PE=1 SV=2	75.45	0	0	0	0	1	1	0	0	0	0	0	0	0	0	1	0	0	0
sp|Q8NEZ5|FBX22_HUMAN	FBXO22	F-box only protein 22 OS=Homo sapiens GN=FBXO22 PE=1 SV=1	44.48	0	0	0	0	1	1	0	0	0	0	0	0	0	0	1	0	0	0
sp|Q5EBL8|PDZ11_HUMAN	PDZD11	PDZ domain-containing protein 11 OS=Homo sapiens GN=PDZD11 PE=1 SV=2	16.12	0	0	0	0	1	1	0	0	0	0	0	0	0	0	1	0	0	0
sp|O60563|CCNT1_HUMAN	CCNT1	Cyclin-T1 OS=Homo sapiens GN=CCNT1 PE=1 SV=1	80.63	0	0	0	0	1	1	0	0	0	0	0	0	0	0	1	0	0	0
sp|Q15464|SHB_HUMAN	SHB	SH2 domain-containing adapter protein B OS=Homo sapiens GN=SHB PE=1 SV=2	55.01	0	0	0	0	1	1	0	0	0	0	0	0	0	0	1	0	0	0
sp|Q7Z4H3|HDDC2_HUMAN	HDDC2	HD domain-containing protein 2 OS=Homo sapiens GN=HDDC2 PE=1 SV=1	23.38	0	0	0	0	1	1	0	0	0	0	0	0	0	0	1	0	0	0
sp|Q14807|KIF22_HUMAN	KIF22	Kinesin-like protein KIF22 OS=Homo sapiens GN=KIF22 PE=1 SV=5	73.22	0	0	0	0	1	1	0	0	0	0	0	0	0	0	1	0	0	0
sp|Q01167|FOXK2_HUMAN	FOXK2	Forkhead box protein K2 OS=Homo sapiens GN=FOXK2 PE=1 SV=3	69.02	0	0	0	0	1	1	0	0	0	0	0	0	0	0	1	0	0	0
sp|Q96G61|NUD11_HUMAN	NUDT11	Diphosphoinositol polyphosphate phosphohydrolase 3-beta OS=Homo sapiens GN=NUDT11 PE=1 SV=1	18.55	0	0	0	0	1	1	0	0	0	0	0	0	0	0	1	0	0	0
sp|P82979|SARNP_HUMAN	SARNP	SAP domain-containing ribonucleoprotein OS=Homo sapiens GN=SARNP PE=1 SV=3	23.66	0	0	0	0	1	1	0	0	0	0	0	0	0	0	1	0	0	0
sp|P48507|GSH0_HUMAN	GCLM	Glutamate--cysteine ligase regulatory subunit OS=Homo sapiens GN=GCLM PE=1 SV=1	30.71	0	0	0	0	1	1	0	0	0	0	0	0	0	0	1	0	0	0
sp|Q8NC96|NECP1_HUMAN	NECAP1	Adaptin ear-binding coat-associated protein 1 OS=Homo sapiens GN=NECAP1 PE=1 SV=2	29.72	0	0	0	0	1	1	0	0	0	0	0	0	0	0	1	0	0	0
sp|Q9Y4R8|TELO2_HUMAN	TELO2	Telomere length regulation protein TEL2 homolog OS=Homo sapiens GN=TELO2 PE=1 SV=2	91.69	0	0	0	0	1	1	0	0	0	0	0	0	0	0	1	0	0	0
sp|Q9NS86|LANC2_HUMAN	LANCL2	LanC-like protein 2 OS=Homo sapiens GN=LANCL2 PE=1 SV=1	50.82	0	0	0	0	1	1	0	0	0	0	0	0	0	0	1	0	0	0
sp|Q9UBV8|PEF1_HUMAN	PEF1	Peflin OS=Homo sapiens GN=PEF1 PE=1 SV=1	30.36	0	0	0	0	1	1	0	0	0	0	0	0	0	0	1	0	0	0
sp|Q9NR77|PXMP2_HUMAN	PXMP2	Peroxisomal membrane protein 2 OS=Homo sapiens GN=PXMP2 PE=1 SV=3	22.24	0	0	0	0	1	1	0	0	0	0	0	0	0	0	1	0	0	0
sp|Q00403|TF2B_HUMAN	GTF2B	Transcription initiation factor IIB OS=Homo sapiens GN=GTF2B PE=1 SV=1	34.81	0	0	0	0	1	1	0	0	0	0	0	0	0	0	1	0	0	0
sp|Q96P11|NSUN5_HUMAN	NSUN5	Probable 28S rRNA (cytosine-C(5))-methyltransferase OS=Homo sapiens GN=NSUN5 PE=1 SV=2	46.66	0	0	0	0	1	1	0	0	0	0	0	0	0	0	1	0	0	0
sp|Q99523|SORT_HUMAN	SORT1	Sortilin OS=Homo sapiens GN=SORT1 PE=1 SV=3	92.01	0	0	0	0	1	1	0	0	0	0	0	0	0	0	1	0	0	0
sp|Q8N5A5|ZGPAT_HUMAN	ZGPAT	Zinc finger CCCH-type with G patch domain-containing protein OS=Homo sapiens GN=ZGPAT PE=1 SV=3	57.32	0	0	0	0	1	1	0	0	0	0	0	0	0	0	1	0	0	0
sp|Q9H0B6|KLC2_HUMAN	KLC2	Kinesin light chain 2 OS=Homo sapiens GN=KLC2 PE=1 SV=1	68.89	0	0	0	0	1	1	0	0	0	0	0	0	0	0	1	0	0	0
sp|Q6P1L8|RM14_HUMAN	MRPL14	39S ribosomal protein L14, mitochondrial OS=Homo sapiens GN=MRPL14 PE=1 SV=1	15.94	0	0	0	0	1	1	0	0	0	0	0	0	0	0	1	0	0	0
sp|Q8NB37|GALD1_HUMAN	GATD1	Glutamine amidotransferase-like class 1 domain-containing protein 1 OS=Homo sapiens GN=GATD1 PE=1 SV=1	23.28	0	0	0	0	1	1	0	0	0	0	0	0	0	0	1	0	0	0
sp|Q9BWM7|SFXN3_HUMAN	SFXN3	Sideroflexin-3 OS=Homo sapiens GN=SFXN3 PE=1 SV=3	35.48	0	0	0	0	1	1	0	0	0	0	0	0	0	0	1	0	0	0
sp|Q9Y5Y9|SCNAA_HUMAN	SCN10A	Sodium channel protein type 10 subunit alpha OS=Homo sapiens GN=SCN10A PE=1 SV=2	220.48	0	0	0	0	1	1	0	0	0	0	0	0	0	0	1	0	0	0
sp|Q9BUN8|DERL1_HUMAN	DERL1	Derlin-1 OS=Homo sapiens GN=DERL1 PE=1 SV=1	28.78	0	0	0	0	1	1	0	0	0	0	0	0	0	0	1	0	0	0
sp|Q96J01|THOC3_HUMAN	THOC3	THO complex subunit 3 OS=Homo sapiens GN=THOC3 PE=1 SV=1	38.75	0	0	0	0	1	1	0	0	0	0	0	0	0	0	1	0	0	0
sp|O60573|IF4E2_HUMAN	EIF4E2	Eukaryotic translation initiation factor 4E type 2 OS=Homo sapiens GN=EIF4E2 PE=1 SV=1	28.34	0	0	0	0	1	1	0	0	0	0	0	0	0	0	1	0	0	0
sp|O95825|QORL1_HUMAN	CRYZL1	Quinone oxidoreductase-like protein 1 OS=Homo sapiens GN=CRYZL1 PE=1 SV=2	38.67	0	0	0	0	1	1	0	0	0	0	0	0	0	0	1	0	0	0
sp|Q9NRW7|VPS45_HUMAN	VPS45	Vacuolar protein sorting-associated protein 45 OS=Homo sapiens GN=VPS45 PE=1 SV=1	65.04	0	0	0	0	1	1	0	0	0	0	0	0	0	0	1	0	0	0
sp|O14757|CHK1_HUMAN	CHEK1	Serine/threonine-protein kinase Chk1 OS=Homo sapiens GN=CHEK1 PE=1 SV=2	54.4	0	0	0	0	1	1	0	0	0	0	0	0	0	0	1	0	0	0
sp|Q6ZXV5|TMTC3_HUMAN	TMTC3	Transmembrane and TPR repeat-containing protein 3 OS=Homo sapiens GN=TMTC3 PE=1 SV=2	103.94	0	0	0	0	1	1	0	0	0	0	0	0	0	0	1	0	0	0
sp|Q96AE4|FUBP1_HUMAN	FUBP1	Far upstream element-binding protein 1 OS=Homo sapiens GN=FUBP1 PE=1 SV=3	67.52	0	0	0	0	0	0	0	0	0	0	0	0	0	0	0	0	0	0
sp|P02545|LMNA_HUMAN	LMNA	Prelamin-A/C OS=Homo sapiens GN=LMNA PE=1 SV=1	74.09	21	21	29	31	0	0	4	4	6	6	19	21	7.3913	19.1304	0	1	1.56522	8.69565
sp|P98175|RBM10_HUMAN	RBM10	RNA-binding protein 10 OS=Homo sapiens GN=RBM10 PE=1 SV=3	103.47	25	26	23	28	0	0	0	0	13	14	14	17	2.25806	3.22581	0	0	1	10.4301
sp|Q32P28|P3H1_HUMAN	P3H1	Prolyl 3-hydroxylase 1 OS=Homo sapiens GN=P3H1 PE=1 SV=2	83.34	0	0	0	0	0	0	0	0	0	0	0	0	0	0	0	0	0	0
sp|P58107|EPIPL_HUMAN	EPPK1	Epiplakin OS=Homo sapiens GN=EPPK1 PE=1 SV=2	555.28	0	0	0	0	0	0	0	0	0	0	0	0	0	0	0	0	0	0
sp|O14744|ANM5_HUMAN	PRMT5	Protein arginine N-methyltransferase 5 OS=Homo sapiens GN=PRMT5 PE=1 SV=4	72.64	8	8	18	19	0	0	3	3	10	10	13	13	140	260	0	22	200	340
sp|Q13813|SPTN1_HUMAN	SPTAN1	Spectrin alpha chain, non-erythrocytic 1 OS=Homo sapiens GN=SPTAN1 PE=1 SV=3	284.36	22	22	0	0	0	0	0	0	0	0	0	0	80.9524	0	0	0	0	0
sp|Q14697|GANAB_HUMAN	GANAB	Neutral alpha-glucosidase AB OS=Homo sapiens GN=GANAB PE=1 SV=3	106.81	0	0	0	0	0	0	0	0	0	0	0	0	0	0	0	0	0	0
sp|A6NHR9|SMHD1_HUMAN	SMCHD1	Structural maintenance of chromosomes flexible hinge domain-containing protein 1 OS=Homo sapiens GN=SMCHD1 PE=1 SV=2	226.23	20	20	2	2	0	0	0	0	0	0	0	0	21.25	1	0	0	0	0
sp|P49585|PCY1A_HUMAN	PCYT1A	Choline-phosphate cytidylyltransferase A OS=Homo sapiens GN=PCYT1A PE=1 SV=2	41.7	0	0	0	0	0	0	0	0	19	57	15	39	0	0	0	0	2.43478	1
sp|Q15208|STK38_HUMAN	STK38	Serine/threonine-protein kinase 38 OS=Homo sapiens GN=STK38 PE=1 SV=1	54.16	11	16	14	20	0	0	4	5	12	13	9	9	1.5	3.05556	0	1	6.38889	4.44444
sp|P12277|KCRB_HUMAN	CKB	Creatine kinase B-type OS=Homo sapiens GN=CKB PE=1 SV=1	42.62	0	0	0	0	0	0	0	0	0	0	0	0	0	0	0	0	0	0
sp|P00558|PGK1_HUMAN	PGK1	Phosphoglycerate kinase 1 OS=Homo sapiens GN=PGK1 PE=1 SV=3	44.59	0	0	0	0	0	0	0	0	0	0	0	0	0	0	0	0	0	0
sp|Q03252|LMNB2_HUMAN	LMNB2	Lamin-B2 OS=Homo sapiens GN=LMNB2 PE=1 SV=4	69.91	0	0	0	0	0	0	0	0	0	0	0	0	0	0	0	0	0	0
sp|Q8N5Z5|KCD17_HUMAN	KCTD17	BTB/POZ domain-containing protein KCTD17 OS=Homo sapiens GN=KCTD17 PE=1 SV=3	35.65	7	14	11	23	0	0	5	5	10	16	13	24	1.53846	1.92308	0	1	3.07692	4.23077
sp|O60506|HNRPQ_HUMAN	SYNCRIP	Heterogeneous nuclear ribonucleoprotein Q OS=Homo sapiens GN=SYNCRIP PE=1 SV=2	69.56	9	10	13	16	0	0	3	3	0	0	5	8	8.75	17.5	0	7.5	0	30
sp|Q9Y2W1|TR150_HUMAN	THRAP3	Thyroid hormone receptor-associated protein 3 OS=Homo sapiens GN=THRAP3 PE=1 SV=2	108.6	9	9	12	14	0	0	0	0	0	0	1	1	10	23.1818	0	0	0	1
sp|P55884|EIF3B_HUMAN	EIF3B	Eukaryotic translation initiation factor 3 subunit B OS=Homo sapiens GN=EIF3B PE=1 SV=3	92.42	0	0	3	3	0	0	3	3	11	13	8	8	0	2.3913	0	10.8696	38.2609	23.913
sp|P35580|MYH10_HUMAN	MYH10	Myosin-10 OS=Homo sapiens GN=MYH10 PE=1 SV=3	228.86	9	10	3	3	0	0	1	1	5	5	0	0	5	1	0	1.59091	32.2727	0
sp|Q01082|SPTB2_HUMAN	SPTBN1	Spectrin beta chain, non-erythrocytic 1 OS=Homo sapiens GN=SPTBN1 PE=1 SV=2	274.44	14	15	0	0	0	0	0	0	0	0	0	0	1	0	0	0	0	0
sp|P36578|RL4_HUMAN	RPL4	60S ribosomal protein L4 OS=Homo sapiens GN=RPL4 PE=1 SV=5	47.67	6	6	9	9	0	0	2	3	6	6	7	7	1.24359	4.48718	0	2.69231	5.25641	11.0256
sp|P31947|1433S_HUMAN	SFN	14-3-3 protein sigma OS=Homo sapiens GN=SFN PE=1 SV=1	27.76	0	0	0	0	0	0	0	0	0	0	0	0	0	0	0	0	0	0
sp|Q9Y5K3|PCY1B_HUMAN	PCYT1B	Choline-phosphate cytidylyltransferase B OS=Homo sapiens GN=PCYT1B PE=1 SV=1	41.91	0	0	0	0	0	0	0	0	12	18	10	16	0	0	0	0	1.875	1
sp|O43707|ACTN4_HUMAN	ACTN4	Alpha-actinin-4 OS=Homo sapiens GN=ACTN4 PE=1 SV=2	104.79	0	0	0	0	0	0	0	0	0	0	1	1	0	0	0	0	0	1
sp|Q9BTV4|TMM43_HUMAN	TMEM43	Transmembrane protein 43 OS=Homo sapiens GN=TMEM43 PE=1 SV=1	44.85	0	0	0	0	0	0	2	2	9	10	10	10	0	0	0	38.5965	175.439	192.982
sp|Q8WWY3|PRP31_HUMAN	PRPF31	U4/U6 small nuclear ribonucleoprotein Prp31 OS=Homo sapiens GN=PRPF31 PE=1 SV=2	55.42	5	6	10	11	0	0	0	0	2	2	2	4	1.75	8.5	0	0	1	2.75
sp|P11172|UMPS_HUMAN	UMPS	Uridine 5'-monophosphate synthase OS=Homo sapiens GN=UMPS PE=1 SV=1	52.19	0	0	0	0	0	0	5	5	11	12	5	5	0	0	0	1	3.57143	1.14286
sp|O75718|CRTAP_HUMAN	CRTAP	Cartilage-associated protein OS=Homo sapiens GN=CRTAP PE=1 SV=1	46.53	0	0	0	0	0	0	0	0	0	0	0	0	0	0	0	0	0	0
sp|P29401|TKT_HUMAN	TKT	Transketolase OS=Homo sapiens GN=TKT PE=1 SV=3	67.83	0	0	0	0	0	0	0	0	0	0	0	0	0	0	0	0	0	0
sp|P36952|SPB5_HUMAN	SERPINB5	Serpin B5 OS=Homo sapiens GN=SERPINB5 PE=1 SV=2	42.07	0	0	0	0	0	0	0	0	0	0	0	0	0	0	0	0	0	0
sp|P39023|RL3_HUMAN	RPL3	60S ribosomal protein L3 OS=Homo sapiens GN=RPL3 PE=1 SV=2	46.08	3	4	5	6	0	0	2	3	6	6	8	8	1.16364	4.36364	0	2	4.72727	12.7273
sp|P46781|RS9_HUMAN	RPS9	40S ribosomal protein S9 OS=Homo sapiens GN=RPS9 PE=1 SV=3	22.58	5	5	9	9	0	0	2	3	4	4	6	6	20.5	55	0	15.5	28.5	55
sp|P40926|MDHM_HUMAN	MDH2	Malate dehydrogenase, mitochondrial OS=Homo sapiens GN=MDH2 PE=1 SV=3	35.48	0	0	0	0	0	0	0	0	0	0	0	0	0	0	0	0	0	0
sp|Q99729|ROAA_HUMAN	HNRNPAB	Heterogeneous nuclear ribonucleoprotein A/B OS=Homo sapiens GN=HNRNPAB PE=1 SV=2	36.2	4	4	5	5	0	0	0	0	4	4	7	7	15.8333	13.3333	0	0	14.1667	60
sp|P27797|CALR_HUMAN	CALR	Calreticulin OS=Homo sapiens GN=CALR PE=1 SV=1	48.11	0	0	0	0	0	0	0	0	0	0	0	0	0	0	0	0	0	0
sp|Q16850|CP51A_HUMAN	CYP51A1	Lanosterol 14-alpha demethylase OS=Homo sapiens GN=CYP51A1 PE=1 SV=3	56.77	0	0	0	0	0	0	0	0	10	13	7	7	0	0	0	0	2.40625	1
sp|O43592|XPOT_HUMAN	XPOT	Exportin-T OS=Homo sapiens GN=XPOT PE=1 SV=2	109.89	0	0	0	0	0	0	1	1	9	9	5	5	0	0	0	1	4.92537	6.86567
sp|P30101|PDIA3_HUMAN	PDIA3	Protein disulfide-isomerase A3 OS=Homo sapiens GN=PDIA3 PE=1 SV=4	56.75	0	0	0	0	0	0	0	0	0	0	0	0	0	0	0	0	0	0
sp|P13667|PDIA4_HUMAN	PDIA4	Protein disulfide-isomerase A4 OS=Homo sapiens GN=PDIA4 PE=1 SV=2	72.89	0	0	0	0	0	0	0	0	0	0	0	0	0	0	0	0	0	0
sp|O15042|SR140_HUMAN	U2SURP	U2 snRNP-associated SURP motif-containing protein OS=Homo sapiens GN=U2SURP PE=1 SV=2	118.22	4	4	8	8	0	0	0	0	1	1	0	0	1.21739	5.86957	0	0	1	0
sp|Q9BUQ8|DDX23_HUMAN	DDX23	Probable ATP-dependent RNA helicase DDX23 OS=Homo sapiens GN=DDX23 PE=1 SV=3	95.52	3	3	8	9	0	0	0	0	0	0	0	0	1	5.76923	0	0	0	0
sp|Q8WVV4|POF1B_HUMAN	POF1B	Protein POF1B OS=Homo sapiens GN=POF1B PE=1 SV=3	68.02	0	0	0	0	0	0	0	0	0	0	0	0	0	0	0	0	0	0
sp|Q9UHX1|PUF60_HUMAN	PUF60	Poly(U)-binding-splicing factor PUF60 OS=Homo sapiens GN=PUF60 PE=1 SV=1	59.84	3	3	6	8	0	0	0	0	0	0	0	0	1.9375	6.875	0	0	0	0
sp|P09211|GSTP1_HUMAN	GSTP1	Glutathione S-transferase P OS=Homo sapiens GN=GSTP1 PE=1 SV=2	23.34	0	0	0	0	0	0	0	0	0	0	0	0	0	0	0	0	0	0
sp|P52209|6PGD_HUMAN	PGD	6-phosphogluconate dehydrogenase, decarboxylating OS=Homo sapiens GN=PGD PE=1 SV=3	53.11	0	0	0	0	0	0	0	0	0	0	0	0	0	0	0	0	0	0
sp|Q15459|SF3A1_HUMAN	SF3A1	Splicing factor 3A subunit 1 OS=Homo sapiens GN=SF3A1 PE=1 SV=1	88.83	2	2	5	6	0	0	3	4	3	3	2	3	3.66667	8.16667	0	15.8333	11.6667	11.6667
sp|P54577|SYYC_HUMAN	YARS	Tyrosine--tRNA ligase, cytoplasmic OS=Homo sapiens GN=YARS PE=1 SV=4	59.11	0	0	0	0	0	0	0	0	3	3	2	2	0	0	0	0	2.28571	2.31429
sp|Q07955|SRSF1_HUMAN	SRSF1	Serine/arginine-rich splicing factor 1 OS=Homo sapiens GN=SRSF1 PE=1 SV=2	27.73	5	6	7	12	0	0	0	0	0	0	0	0	1	4	0	0	0	0
sp|Q9BSJ8|ESYT1_HUMAN	ESYT1	Extended synaptotagmin-1 OS=Homo sapiens GN=ESYT1 PE=1 SV=1	122.78	0	0	0	0	0	0	0	0	7	8	7	7	0	0	0	0	1.375	1
sp|Q9BQG0|MBB1A_HUMAN	MYBBP1A	Myb-binding protein 1A OS=Homo sapiens GN=MYBBP1A PE=1 SV=2	148.76	1	1	0	0	0	0	2	2	4	4	5	6	1	0	0	18.8636	18.4091	40.9091
sp|Q9BRS2|RIOK1_HUMAN	RIOK1	Serine/threonine-protein kinase RIO1 OS=Homo sapiens GN=RIOK1 PE=1 SV=2	65.54	3	3	9	9	0	0	0	0	0	0	0	0	1	4.82759	0	0	0	0
sp|P01024|CO3_HUMAN	C3	Complement C3 OS=Homo sapiens GN=C3 PE=1 SV=2	187.03	0	0	0	0	0	0	0	0	0	0	0	0	0	0	0	0	0	0
sp|Q99459|CDC5L_HUMAN	CDC5L	Cell division cycle 5-like protein OS=Homo sapiens GN=CDC5L PE=1 SV=2	92.19	3	3	7	7	0	0	0	0	0	0	1	1	1.0625	18.125	0	0	0	1
sp|Q09666|AHNK_HUMAN	AHNAK	Neuroblast differentiation-associated protein AHNAK OS=Homo sapiens GN=AHNAK PE=1 SV=2	628.7	0	0	0	0	0	0	0	0	0	0	0	0	0	0	0	0	0	0
sp|Q9BQA1|MEP50_HUMAN	WDR77	Methylosome protein 50 OS=Homo sapiens GN=WDR77 PE=1 SV=1	36.7	5	5	6	7	0	0	2	2	4	4	6	6	51	97	0	11	88	150
sp|Q02878|RL6_HUMAN	RPL6	60S ribosomal protein L6 OS=Homo sapiens GN=RPL6 PE=1 SV=3	32.71	0	0	5	5	0	0	0	0	3	4	6	6	0	2.62295	0	0	4.42623	6.06557
sp|Q9BUJ2|HNRL1_HUMAN	HNRNPUL1	Heterogeneous nuclear ribonucleoprotein U-like protein 1 OS=Homo sapiens GN=HNRNPUL1 PE=1 SV=2	95.68	1	1	2	2	0	0	0	0	2	2	1	1	1	6.66667	0	0	26.3158	12.807
sp|P62753|RS6_HUMAN	RPS6	40S ribosomal protein S6 OS=Homo sapiens GN=RPS6 PE=1 SV=1	28.66	2	2	6	7	0	0	1	1	2	3	5	5	1.89655	6.55172	0	1.63793	5.17241	13.2759
sp|P62906|RL10A_HUMAN	RPL10A	60S ribosomal protein L10a OS=Homo sapiens GN=RPL10A PE=1 SV=2	24.82	3	3	7	7	0	0	0	0	0	0	5	5	2.9697	9.69697	0	0	0	17.5758
sp|Q9UMS4|PRP19_HUMAN	PRPF19	Pre-mRNA-processing factor 19 OS=Homo sapiens GN=PRPF19 PE=1 SV=1	55.15	0	0	4	4	0	0	0	0	4	4	7	7	0	2.70833	0	0	5.83333	9.79167
sp|Q15717|ELAV1_HUMAN	ELAVL1	ELAV-like protein 1 OS=Homo sapiens GN=ELAVL1 PE=1 SV=2	36.07	5	5	7	7	0	0	0	0	2	2	2	2	3.07692	8.46154	0	0	4.35897	4.61538
sp|P62750|RL23A_HUMAN	RPL23A	60S ribosomal protein L23a OS=Homo sapiens GN=RPL23A PE=1 SV=1	17.68	2	2	5	5	0	0	0	0	0	0	5	5	1	14.6154	0	0	0	25
sp|P55786|PSA_HUMAN	NPEPPS	Puromycin-sensitive aminopeptidase OS=Homo sapiens GN=NPEPPS PE=1 SV=2	103.21	0	0	0	0	0	0	0	0	0	0	2	2	0	0	0	0	0	1
sp|Q13200|PSMD2_HUMAN	PSMD2	26S proteasome non-ATPase regulatory subunit 2 OS=Homo sapiens GN=PSMD2 PE=1 SV=3	100.14	0	0	0	0	0	0	5	5	6	7	5	5	0	0	0	1.40625	1.28125	1
sp|Q9UQ80|PA2G4_HUMAN	PA2G4	Proliferation-associated protein 2G4 OS=Homo sapiens GN=PA2G4 PE=1 SV=3	43.76	0	0	0	0	0	0	0	0	0	0	0	0	0	0	0	0	0	0
sp|Q02790|FKBP4_HUMAN	FKBP4	Peptidyl-prolyl cis-trans isomerase FKBP4 OS=Homo sapiens GN=FKBP4 PE=1 SV=3	51.77	0	0	0	0	0	0	0	0	0	0	0	0	0	0	0	0	0	0
sp|P22392|NDKB_HUMAN	NME2	Nucleoside diphosphate kinase B OS=Homo sapiens GN=NME2 PE=1 SV=1	17.29	0	0	0	0	0	0	0	0	6	7	5	5	0	0	0	0	3.23529	2.94118
sp|Q15750|TAB1_HUMAN	TAB1	TGF-beta-activated kinase 1 and MAP3K7-binding protein 1 OS=Homo sapiens GN=TAB1 PE=1 SV=1	54.61	3	4	4	4	0	0	0	0	2	2	4	4	1	2.16667	0	0	1.36111	4.72222
sp|P37802|TAGL2_HUMAN	TAGLN2	Transgelin-2 OS=Homo sapiens GN=TAGLN2 PE=1 SV=3	22.38	0	0	0	0	0	0	0	0	0	0	0	0	0	0	0	0	0	0
sp|Q13347|EIF3I_HUMAN	EIF3I	Eukaryotic translation initiation factor 3 subunit I OS=Homo sapiens GN=EIF3I PE=1 SV=1	36.48	0	0	4	4	0	0	0	0	5	7	3	3	0	1	0	0	5.9322	4.91525
sp|Q92620|PRP16_HUMAN	DHX38	Pre-mRNA-splicing factor ATP-dependent RNA helicase PRP16 OS=Homo sapiens GN=DHX38 PE=1 SV=2	140.42	4	4	6	6	0	0	0	0	0	0	0	0	1	1.95238	0	0	0	0
sp|Q9NYF8|BCLF1_HUMAN	BCLAF1	Bcl-2-associated transcription factor 1 OS=Homo sapiens GN=BCLAF1 PE=1 SV=2	106.06	2	2	6	7	0	0	0	0	0	0	0	0	1	4.73684	0	0	0	0
sp|P09651|ROA1_HUMAN	HNRNPA1	Heterogeneous nuclear ribonucleoprotein A1 OS=Homo sapiens GN=HNRNPA1 PE=1 SV=5	38.72	4	6	6	11	0	0	3	9	2	6	5	8	8.5	11	0	3.6	2.7	13
sp|Q99873|ANM1_HUMAN	PRMT1	Protein arginine N-methyltransferase 1 OS=Homo sapiens GN=PRMT1 PE=1 SV=2	41.49	2	2	5	5	0	0	0	0	0	0	0	0	1.06452	2.29032	0	0	0	0
sp|Q13561|DCTN2_HUMAN	DCTN2	Dynactin subunit 2 OS=Homo sapiens GN=DCTN2 PE=1 SV=4	44.2	3	3	5	5	0	0	1	1	1	2	1	1	1	7.5	0	1.625	1.5	2
sp|O60256|KPRB_HUMAN	PRPSAP2	Phosphoribosyl pyrophosphate synthase-associated protein 2 OS=Homo sapiens GN=PRPSAP2 PE=1 SV=1	40.9	0	0	0	0	0	0	0	0	0	0	0	0	0	0	0	0	0	0
sp|P37837|TALDO_HUMAN	TALDO1	Transaldolase OS=Homo sapiens GN=TALDO1 PE=1 SV=2	37.52	0	0	0	0	0	0	0	0	0	0	0	0	0	0	0	0	0	0
sp|P08758|ANXA5_HUMAN	ANXA5	Annexin A5 OS=Homo sapiens GN=ANXA5 PE=1 SV=2	35.91	0	0	0	0	0	0	0	0	0	0	0	0	0	0	0	0	0	0
sp|O00303|EIF3F_HUMAN	EIF3F	Eukaryotic translation initiation factor 3 subunit F OS=Homo sapiens GN=EIF3F PE=1 SV=1	37.54	2	2	5	5	0	0	0	0	3	3	2	2	1	1.8	0	0	8.33333	6.33333
sp|O14979|HNRDL_HUMAN	HNRNPDL	Heterogeneous nuclear ribonucleoprotein D-like OS=Homo sapiens GN=HNRNPDL PE=1 SV=3	46.41	2	2	4	4	0	0	0	0	0	0	3	3	4.52941	10.5882	0	0	0	12.9412
sp|Q96DG6|CMBL_HUMAN	CMBL	Carboxymethylenebutenolidase homolog OS=Homo sapiens GN=CMBL PE=1 SV=1	28.03	0	0	0	0	0	0	0	0	0	0	0	0	0	0	0	0	0	0
sp|P54819|KAD2_HUMAN	AK2	Adenylate kinase 2, mitochondrial OS=Homo sapiens GN=AK2 PE=1 SV=2	26.46	0	0	0	0	0	0	0	0	0	0	3	3	0	0	0	0	0	3.7619
sp|P15927|RFA2_HUMAN	RPA2	Replication protein A 32 kDa subunit OS=Homo sapiens GN=RPA2 PE=1 SV=1	29.23	3	3	5	5	0	0	0	0	0	0	3	4	1	1.84615	0	0	0	2.84615
sp|P51610|HCFC1_HUMAN	HCFC1	Host cell factor 1 OS=Homo sapiens GN=HCFC1 PE=1 SV=2	208.6	0	0	0	0	0	0	3	3	6	6	3	3	0	0	0	1.18182	2.45455	1
sp|Q86UE4|LYRIC_HUMAN	MTDH	Protein LYRIC OS=Homo sapiens GN=MTDH PE=1 SV=2	63.8	2	2	7	8	0	0	0	0	0	0	0	0	3.38983	40.678	0	0	0	0
sp|Q9HAV4|XPO5_HUMAN	XPO5	Exportin-5 OS=Homo sapiens GN=XPO5 PE=1 SV=1	136.22	0	0	0	0	0	0	0	0	7	7	2	2	0	0	0	0	45.4545	15.6818
sp|P19367|HXK1_HUMAN	HK1	Hexokinase-1 OS=Homo sapiens GN=HK1 PE=1 SV=3	102.42	0	0	0	0	0	0	0	0	2	2	0	0	0	0	0	0	2.81818	0
sp|P30622|CLIP1_HUMAN	CLIP1	CAP-Gly domain-containing linker protein 1 OS=Homo sapiens GN=CLIP1 PE=1 SV=2	162.15	7	7	2	2	0	0	0	0	0	0	0	0	4.4	1	0	0	0	0
sp|Q9UQ35|SRRM2_HUMAN	SRRM2	Serine/arginine repetitive matrix protein 2 OS=Homo sapiens GN=SRRM2 PE=1 SV=2	299.44	5	5	3	3	0	0	0	0	0	0	0	0	1	1	0	0	0	0
sp|P02787|TRFE_HUMAN	TF	Serotransferrin OS=Homo sapiens GN=TF PE=1 SV=3	77.01	0	0	0	0	0	0	0	0	0	0	0	0	0	0	0	0	0	0
sp|P18754|RCC1_HUMAN	RCC1	Regulator of chromosome condensation OS=Homo sapiens GN=RCC1 PE=1 SV=1	44.94	0	0	0	0	0	0	0	0	0	0	0	0	0	0	0	0	0	0
sp|P62277|RS13_HUMAN	RPS13	40S ribosomal protein S13 OS=Homo sapiens GN=RPS13 PE=1 SV=2	17.21	3	3	5	5	0	0	4	4	3	3	3	3	1.63934	3.77049	0	6.39344	5.57377	7.54098
sp|P60174|TPIS_HUMAN	TPI1	Triosephosphate isomerase OS=Homo sapiens GN=TPI1 PE=1 SV=3	30.77	0	0	0	0	0	0	1	1	0	0	0	0	0	0	0	1	0	0
sp|Q16576|RBBP7_HUMAN	RBBP7	Histone-binding protein RBBP7 OS=Homo sapiens GN=RBBP7 PE=1 SV=1	47.79	0	0	0	0	0	0	4	5	6	6	5	6	0	0	0	1.18182	1.36364	1
sp|Q9Y262|EIF3L_HUMAN	EIF3L	Eukaryotic translation initiation factor 3 subunit L OS=Homo sapiens GN=EIF3L PE=1 SV=1	66.68	2	2	5	6	0	0	1	1	2	2	2	3	1.32	4.4	0	1.92	3.48	4
sp|P46777|RL5_HUMAN	RPL5	60S ribosomal protein L5 OS=Homo sapiens GN=RPL5 PE=1 SV=3	34.34	3	3	4	5	0	0	0	0	3	4	4	4	1.31579	2.84211	0	0	1	1.73684
sp|Q92616|GCN1_HUMAN	GCN1	eIF-2-alpha kinase activator GCN1 OS=Homo sapiens GN=GCN1 PE=1 SV=6	292.57	0	0	0	0	0	0	3	3	6	7	3	3	0	0	0	15.4167	41.6667	10.4167
sp|P05091|ALDH2_HUMAN	ALDH2	Aldehyde dehydrogenase, mitochondrial OS=Homo sapiens GN=ALDH2 PE=1 SV=2	56.35	0	0	0	0	0	0	0	0	0	0	0	0	0	0	0	0	0	0
sp|Q15181|IPYR_HUMAN	PPA1	Inorganic pyrophosphatase OS=Homo sapiens GN=PPA1 PE=1 SV=2	32.64	0	0	0	0	0	0	1	1	0	0	0	0	0	0	0	2.82051	0	0
sp|P00387|NB5R3_HUMAN	CYB5R3	NADH-cytochrome b5 reductase 3 OS=Homo sapiens GN=CYB5R3 PE=1 SV=3	34.21	3	3	4	4	0	0	0	0	0	0	0	0	1.64516	2.03226	0	0	0	0
sp|P11441|UBL4A_HUMAN	UBL4A	Ubiquitin-like protein 4A OS=Homo sapiens GN=UBL4A PE=1 SV=1	17.77	0	0	0	0	0	0	0	0	5	5	6	6	0	0	0	0	1	1.17949
sp|P15311|EZRI_HUMAN	EZR	Ezrin OS=Homo sapiens GN=EZR PE=1 SV=4	69.37	0	0	0	0	0	0	0	0	0	0	0	0	0	0	0	0	0	0
sp|Q7L5N7|PCAT2_HUMAN	LPCAT2	Lysophosphatidylcholine acyltransferase 2 OS=Homo sapiens GN=LPCAT2 PE=1 SV=1	60.17	0	0	0	0	0	0	4	4	4	4	3	3	0	0	0	1.61538	1.30769	1
sp|Q8WUY1|THEM6_HUMAN	THEM6	Protein THEM6 OS=Homo sapiens GN=THEM6 PE=1 SV=2	23.85	0	0	0	0	0	0	4	4	2	2	5	5	0	0	0	4.9	1	3.1
sp|Q9H2U1|DHX36_HUMAN	DHX36	ATP-dependent RNA helicase DHX36 OS=Homo sapiens GN=DHX36 PE=1 SV=2	114.69	2	3	5	5	0	0	0	0	0	0	2	2	1	2.42857	0	0	0	2.2381
sp|P07954|FUMH_HUMAN	FH	Fumarate hydratase, mitochondrial OS=Homo sapiens GN=FH PE=1 SV=3	54.6	0	0	0	0	0	0	0	0	0	0	0	0	0	0	0	0	0	0
tr|Q8TE01|Q8TE01_HUMAN	derp12	DERP12 (Dermal papilla derived protein 12) OS=Homo sapiens GN=derp12 PE=2 SV=1	38.17	2	2	3	3	0	0	1	1	0	0	4	4	1.7234	2.76596	0	1	0	4.46809
sp|P82650|RT22_HUMAN	MRPS22	28S ribosomal protein S22, mitochondrial OS=Homo sapiens GN=MRPS22 PE=1 SV=1	41.25	2	2	6	6	0	0	0	0	0	0	2	2	1	2.6129	0	0	0	2.03226
sp|Q96KR1|ZFR_HUMAN	ZFR	Zinc finger RNA-binding protein OS=Homo sapiens GN=ZFR PE=1 SV=2	116.94	4	4	3	4	0	0	0	0	1	1	1	1	1.05263	1	0	0	1.18421	1.26316
sp|Q13247|SRSF6_HUMAN	SRSF6	Serine/arginine-rich splicing factor 6 OS=Homo sapiens GN=SRSF6 PE=1 SV=2	39.56	3	3	6	6	0	0	0	0	1	1	0	0	2.14286	6.42857	0	0	1	0
sp|O43318|M3K7_HUMAN	MAP3K7	Mitogen-activated protein kinase kinase kinase 7 OS=Homo sapiens GN=MAP3K7 PE=1 SV=1	67.15	1	1	4	4	0	0	0	0	2	3	1	1	1	3.64286	0	0	6.42857	2.35714
sp|P34897|GLYM_HUMAN	SHMT2	Serine hydroxymethyltransferase, mitochondrial OS=Homo sapiens GN=SHMT2 PE=1 SV=3	55.96	0	0	0	0	0	0	0	0	0	0	0	0	0	0	0	0	0	0
sp|P57740|NU107_HUMAN	NUP107	Nuclear pore complex protein Nup107 OS=Homo sapiens GN=NUP107 PE=1 SV=1	106.31	0	0	0	0	0	0	2	2	6	7	0	0	0	0	0	1	3.52941	0
sp|Q9NVI1|FANCI_HUMAN	FANCI	Fanconi anemia group I protein OS=Homo sapiens GN=FANCI PE=1 SV=4	149.23	0	0	0	0	0	0	0	0	6	6	2	3	0	0	0	0	1.81818	1
sp|Q9NZC9|SMAL1_HUMAN	SMARCAL1	SWI/SNF-related matrix-associated actin-dependent regulator of chromatin subfamily A-like protein 1 OS=Homo sapiens GN=SMARCAL1 PE=1 SV=1	105.87	4	4	4	4	0	0	0	0	0	0	0	0	2.02439	1	0	0	0	0
sp|Q2NL82|TSR1_HUMAN	TSR1	Pre-rRNA-processing protein TSR1 homolog OS=Homo sapiens GN=TSR1 PE=1 SV=1	91.75	1	1	6	6	0	0	0	0	0	0	0	0	1	14.1463	0	0	0	0
sp|Q00341|VIGLN_HUMAN	HDLBP	Vigilin OS=Homo sapiens GN=HDLBP PE=1 SV=2	141.37	6	7	0	0	0	0	0	0	0	0	0	0	1	0	0	0	0	0
sp|P18206|VINC_HUMAN	VCL	Vinculin OS=Homo sapiens GN=VCL PE=1 SV=4	123.72	0	0	0	0	0	0	0	0	0	0	0	0	0	0	0	0	0	0
sp|P14735|IDE_HUMAN	IDE	Insulin-degrading enzyme OS=Homo sapiens GN=IDE PE=1 SV=4	117.89	0	0	0	0	0	0	0	0	0	0	0	0	0	0	0	0	0	0
sp|P31150|GDIA_HUMAN	GDI1	Rab GDP dissociation inhibitor alpha OS=Homo sapiens GN=GDI1 PE=1 SV=2	50.55	0	0	0	0	0	0	0	0	0	0	0	0	0	0	0	0	0	0
sp|P48444|COPD_HUMAN	ARCN1	Coatomer subunit delta OS=Homo sapiens GN=ARCN1 PE=1 SV=1	57.17	1	1	1	1	0	0	3	3	4	4	4	4	1	2.92683	0	31.7073	29.2683	34.1463
sp|O75131|CPNE3_HUMAN	CPNE3	Copine-3 OS=Homo sapiens GN=CPNE3 PE=1 SV=1	60.09	2	2	2	2	0	0	1	1	0	0	0	0	1	1.5	0	1.66667	0	0
sp|P62917|RL8_HUMAN	RPL8	60S ribosomal protein L8 OS=Homo sapiens GN=RPL8 PE=1 SV=2	28.01	1	1	3	3	0	0	1	1	2	2	3	3	1	1.5	0	1.58333	1.83333	7
sp|P31942|HNRH3_HUMAN	HNRNPH3	Heterogeneous nuclear ribonucleoprotein H3 OS=Homo sapiens GN=HNRNPH3 PE=1 SV=2	36.9	4	5	3	4	0	0	0	0	0	0	1	1	4.16667	5	0	0	0	1
sp|P50395|GDIB_HUMAN	GDI2	Rab GDP dissociation inhibitor beta OS=Homo sapiens GN=GDI2 PE=1 SV=2	50.63	0	0	0	0	0	0	0	0	0	0	0	0	0	0	0	0	0	0
sp|P40925|MDHC_HUMAN	MDH1	Malate dehydrogenase, cytoplasmic OS=Homo sapiens GN=MDH1 PE=1 SV=4	36.4	0	0	0	0	0	0	0	0	0	0	0	0	0	0	0	0	0	0
sp|Q9UNX3|RL26L_HUMAN	RPL26L1	60S ribosomal protein L26-like 1 OS=Homo sapiens GN=RPL26L1 PE=1 SV=1	17.25	2	2	5	5	0	0	1	1	3	3	2	2	5.16667	19.1667	0	7	14.1667	20
sp|P31946|1433B_HUMAN	YWHAB	14-3-3 protein beta/alpha OS=Homo sapiens GN=YWHAB PE=1 SV=3	28.06	0	0	0	0	0	0	0	0	0	0	1	2	0	0	0	0	0	1
sp|P61313|RL15_HUMAN	RPL15	60S ribosomal protein L15 OS=Homo sapiens GN=RPL15 PE=1 SV=2	24.13	1	1	2	2	0	0	0	0	0	0	3	3	1	4.15385	0	0	0	16.1538
sp|Q16629|SRSF7_HUMAN	SRSF7	Serine/arginine-rich splicing factor 7 OS=Homo sapiens GN=SRSF7 PE=1 SV=1	27.35	1	1	4	4	0	0	0	0	1	1	2	2	2.69841	34.9206	0	0	5.55556	19.0476
sp|Q12874|SF3A3_HUMAN	SF3A3	Splicing factor 3A subunit 3 OS=Homo sapiens GN=SF3A3 PE=1 SV=1	58.81	1	2	4	5	0	0	0	0	2	2	1	1	1	9.59459	0	0	10.2703	6.62162
sp|Q92552|RT27_HUMAN	MRPS27	28S ribosomal protein S27, mitochondrial OS=Homo sapiens GN=MRPS27 PE=1 SV=3	47.58	4	4	4	5	0	0	1	1	0	0	0	0	1	1.41379	0	2.03448	0	0
sp|Q9UKM9|RALY_HUMAN	RALY	RNA-binding protein Raly OS=Homo sapiens GN=RALY PE=1 SV=1	32.44	3	3	5	6	0	0	0	0	0	0	0	0	1	1.66667	0	0	0	0
sp|P19105|ML12A_HUMAN	MYL12A	Myosin regulatory light chain 12A OS=Homo sapiens GN=MYL12A PE=1 SV=2	19.78	0	0	2	2	0	0	2	2	0	0	2	2	0	1	0	8.95833	0	6.25
sp|Q13867|BLMH_HUMAN	BLMH	Bleomycin hydrolase OS=Homo sapiens GN=BLMH PE=1 SV=1	52.53	0	0	1	1	0	0	0	0	0	0	2	2	0	1.2766	0	0	0	19.1489
sp|P26640|SYVC_HUMAN	VARS	Valine--tRNA ligase OS=Homo sapiens GN=VARS PE=1 SV=4	140.39	1	1	0	0	0	0	0	0	3	4	0	0	1	0	0	0	28	0
sp|P49748|ACADV_HUMAN	ACADVL	Very long-chain specific acyl-CoA dehydrogenase, mitochondrial OS=Homo sapiens GN=ACADVL PE=1 SV=1	70.35	0	0	0	0	0	0	0	0	0	0	0	0	0	0	0	0	0	0
sp|Q8IWX8|CHERP_HUMAN	CHERP	Calcium homeostasis endoplasmic reticulum protein OS=Homo sapiens GN=CHERP PE=1 SV=3	103.64	3	3	4	5	0	0	0	0	0	0	0	0	1	2.70588	0	0	0	0
sp|Q9Y657|SPIN1_HUMAN	SPIN1	Spindlin-1 OS=Homo sapiens GN=SPIN1 PE=1 SV=3	29.58	3	3	3	3	0	0	0	0	1	1	1	1	2.36111	2.5	0	0	1	1.38889
sp|Q5SNT2|TM201_HUMAN	TMEM201	Transmembrane protein 201 OS=Homo sapiens GN=TMEM201 PE=1 SV=1	72.19	0	0	0	0	0	0	0	0	5	5	3	3	0	0	0	0	1.78723	1
sp|Q96DI7|SNR40_HUMAN	SNRNP40	U5 small nuclear ribonucleoprotein 40 kDa protein OS=Homo sapiens GN=SNRNP40 PE=1 SV=1	39.29	0	0	1	1	0	0	3	3	3	3	0	0	0	1	0	25	22.7273	0
sp|Q14126|DSG2_HUMAN	DSG2	Desmoglein-2 OS=Homo sapiens GN=DSG2 PE=1 SV=2	122.22	0	0	0	0	0	0	2	2	5	5	0	0	0	0	0	1	1.5	0
sp|Q9H3U1|UN45A_HUMAN	UNC45A	Protein unc-45 homolog A OS=Homo sapiens GN=UNC45A PE=1 SV=1	103.01	0	0	0	0	0	0	0	0	4	4	2	3	0	0	0	0	1	1.05882
sp|Q7L2E3|DHX30_HUMAN	DHX30	Putative ATP-dependent RNA helicase DHX30 OS=Homo sapiens GN=DHX30 PE=1 SV=1	133.85	1	1	4	4	0	0	0	0	1	1	0	0	2.07692	13.8462	0	0	1	0
sp|Q9Y6M1|IF2B2_HUMAN	IGF2BP2	Insulin-like growth factor 2 mRNA-binding protein 2 OS=Homo sapiens GN=IGF2BP2 PE=1 SV=2	66.08	1	1	5	5	0	0	0	0	0	0	0	0	1	2.90476	0	0	0	0
sp|P01857|IGHG1_HUMAN	IGHG1	Immunoglobulin heavy constant gamma 1 OS=Homo sapiens GN=IGHG1 PE=1 SV=1	36.08	0	0	0	0	0	0	0	0	0	0	0	0	0	0	0	0	0	0
sp|Q1KMD3|HNRL2_HUMAN	HNRNPUL2	Heterogeneous nuclear ribonucleoprotein U-like protein 2 OS=Homo sapiens GN=HNRNPUL2 PE=1 SV=1	85.05	2	2	4	4	0	0	0	0	0	0	0	0	1	1.7	0	0	0	0
sp|P78316|NOP14_HUMAN	NOP14	Nucleolar protein 14 OS=Homo sapiens GN=NOP14 PE=1 SV=3	97.61	0	0	5	5	0	0	0	0	0	0	0	0	0	1	0	0	0	0
sp|O60437|PEPL_HUMAN	PPL	Periplakin OS=Homo sapiens GN=PPL PE=1 SV=4	204.62	0	0	0	0	0	0	0	0	0	0	0	0	0	0	0	0	0	0
sp|Q9BV73|CP250_HUMAN	CEP250	Centrosome-associated protein CEP250 OS=Homo sapiens GN=CEP250 PE=1 SV=2	280.97	5	5	0	0	0	0	0	0	0	0	0	0	1	0	0	0	0	0
sp|P52789|HXK2_HUMAN	HK2	Hexokinase-2 OS=Homo sapiens GN=HK2 PE=1 SV=2	102.31	0	0	0	0	0	0	0	0	4	4	0	0	0	0	0	0	19	0
sp|Q14203|DCTN1_HUMAN	DCTN1	Dynactin subunit 1 OS=Homo sapiens GN=DCTN1 PE=1 SV=3	141.61	2	2	0	0	0	0	0	0	3	3	0	0	1	0	0	0	8.75	0
sp|P05455|LA_HUMAN	SSB	Lupus La protein OS=Homo sapiens GN=SSB PE=1 SV=2	46.81	1	1	2	3	0	0	0	0	1	1	2	3	1.63636	6.09091	0	0	3.45455	8.63636
sp|P83731|RL24_HUMAN	RPL24	60S ribosomal protein L24 OS=Homo sapiens GN=RPL24 PE=1 SV=1	17.77	2	2	2	2	0	0	1	1	2	3	3	3	2.68421	1.94737	0	7.89474	12.1053	21.0526
sp|Q8WVM8|SCFD1_HUMAN	SCFD1	Sec1 family domain-containing protein 1 OS=Homo sapiens GN=SCFD1 PE=1 SV=4	72.33	0	0	0	0	0	0	0	0	3	3	2	2	0	0	0	0	4.11111	4.05556
sp|P12532|KCRU_HUMAN	CKMT1A	Creatine kinase U-type, mitochondrial OS=Homo sapiens GN=CKMT1A PE=1 SV=1	47.01	0	0	0	0	0	0	0	0	0	0	0	0	0	0	0	0	0	0
sp|Q9UN86|G3BP2_HUMAN	G3BP2	Ras GTPase-activating protein-binding protein 2 OS=Homo sapiens GN=G3BP2 PE=1 SV=2	54.09	0	0	3	4	0	0	0	0	3	3	2	3	0	31.1538	0	0	96.1538	69.2308
sp|Q96EP5|DAZP1_HUMAN	DAZAP1	DAZ-associated protein 1 OS=Homo sapiens GN=DAZAP1 PE=1 SV=1	43.36	0	0	0	0	0	0	0	0	0	0	0	0	0	0	0	0	0	0
sp|P35813|PPM1A_HUMAN	PPM1A	Protein phosphatase 1A OS=Homo sapiens GN=PPM1A PE=1 SV=1	42.42	3	3	1	1	0	0	1	2	2	2	2	2	1.7963	1.01852	0	1	3.33333	7.59259
sp|Q9P2R3|ANFY1_HUMAN	ANKFY1	Rabankyrin-5 OS=Homo sapiens GN=ANKFY1 PE=1 SV=2	128.32	2	2	3	3	0	0	1	1	1	1	1	2	1.09091	2.22727	0	1.5	1	2.18182
sp|Q9Y512|SAM50_HUMAN	SAMM50	Sorting and assembly machinery component 50 homolog OS=Homo sapiens GN=SAMM50 PE=1 SV=3	51.94	0	0	0	0	0	0	3	3	2	2	3	4	0	0	0	2.97872	1	3.40426
sp|Q07820|MCL1_HUMAN	MCL1	Induced myeloid leukemia cell differentiation protein Mcl-1 OS=Homo sapiens GN=MCL1 PE=1 SV=3	37.31	0	0	0	0	0	0	1	1	3	3	4	5	0	0	0	1	2.6506	3.9759
sp|Q92890|UFD1_HUMAN	UFD1	Ubiquitin recognition factor in ER-associated degradation protein 1 OS=Homo sapiens GN=UFD1 PE=1 SV=3	34.48	0	0	0	0	0	0	0	0	3	3	4	6	0	0	0	0	1	2.04
sp|P30040|ERP29_HUMAN	ERP29	Endoplasmic reticulum resident protein 29 OS=Homo sapiens GN=ERP29 PE=1 SV=4	28.98	0	0	0	0	0	0	0	0	0	0	0	0	0	0	0	0	0	0
sp|Q8WUM4|PDC6I_HUMAN	PDCD6IP	Programmed cell death 6-interacting protein OS=Homo sapiens GN=PDCD6IP PE=1 SV=1	95.96	0	0	0	0	0	0	0	0	0	0	0	0	0	0	0	0	0	0
sp|Q9Y2W6|TDRKH_HUMAN	TDRKH	Tudor and KH domain-containing protein OS=Homo sapiens GN=TDRKH PE=1 SV=2	62.01	0	0	0	0	0	0	3	3	2	2	3	3	0	0	0	1.22727	1	2.22727
sp|Q13112|CAF1B_HUMAN	CHAF1B	Chromatin assembly factor 1 subunit B OS=Homo sapiens GN=CHAF1B PE=1 SV=1	61.45	0	0	0	0	0	0	0	0	0	0	0	0	0	0	0	0	0	0
sp|Q16875|F263_HUMAN	PFKFB3	6-phosphofructo-2-kinase/fructose-2,6-bisphosphatase 3 OS=Homo sapiens GN=PFKFB3 PE=1 SV=1	59.57	3	3	4	5	0	0	0	0	0	0	0	0	1	2.5	0	0	0	0
sp|Q9Y617|SERC_HUMAN	PSAT1	Phosphoserine aminotransferase OS=Homo sapiens GN=PSAT1 PE=1 SV=2	40.4	0	0	0	0	0	0	0	0	0	0	0	0	0	0	0	0	0	0
sp|P62899|RL31_HUMAN	RPL31	60S ribosomal protein L31 OS=Homo sapiens GN=RPL31 PE=1 SV=1	14.45	1	1	1	1	0	0	1	1	1	1	4	4	3.83333	1	0	9.16667	6.58333	30.8333
sp|O75964|ATP5L_HUMAN	ATP5L	ATP synthase subunit g, mitochondrial OS=Homo sapiens GN=ATP5L PE=1 SV=3	11.42	0	0	0	0	0	0	2	3	4	4	1	1	0	0	0	2	2.35714	1
sp|P06737|PYGL_HUMAN	PYGL	Glycogen phosphorylase, liver form OS=Homo sapiens GN=PYGL PE=1 SV=4	97.09	0	0	0	0	0	0	0	0	0	0	0	0	0	0	0	0	0	0
sp|Q8TAT6|NPL4_HUMAN	NPLOC4	Nuclear protein localization protein 4 homolog OS=Homo sapiens GN=NPLOC4 PE=1 SV=3	68.08	0	0	0	0	0	0	0	0	3	3	4	4	0	0	0	0	1	1.41176
sp|Q8TC12|RDH11_HUMAN	RDH11	Retinol dehydrogenase 11 OS=Homo sapiens GN=RDH11 PE=1 SV=2	35.36	0	0	0	0	0	0	0	0	4	4	3	3	0	0	0	0	1.63158	1
sp|P35609|ACTN2_HUMAN	ACTN2	Alpha-actinin-2 OS=Homo sapiens GN=ACTN2 PE=1 SV=1	103.79	0	0	0	0	0	0	0	0	0	0	0	0	0	0	0	0	0	0
sp|P13674|P4HA1_HUMAN	P4HA1	Prolyl 4-hydroxylase subunit alpha-1 OS=Homo sapiens GN=P4HA1 PE=1 SV=2	61.01	1	1	0	0	0	0	0	0	1	1	0	0	1	0	0	0	5.06024	0
sp|Q9HCN8|SDF2L_HUMAN	SDF2L1	Stromal cell-derived factor 2-like protein 1 OS=Homo sapiens GN=SDF2L1 PE=1 SV=2	23.58	0	0	0	0	0	0	1	1	3	3	3	3	0	0	0	1	1.70588	2.23529
sp|O15372|EIF3H_HUMAN	EIF3H	Eukaryotic translation initiation factor 3 subunit H OS=Homo sapiens GN=EIF3H PE=1 SV=1	39.91	0	0	2	2	0	0	0	0	2	2	0	0	0	2.05263	0	0	15.2632	0
sp|Q9UHD8|SEPT9_HUMAN	44448	Septin-9 OS=Homo sapiens GN=SEPT9 PE=1 SV=2	65.36	0	0	0	0	0	0	0	0	0	0	0	0	0	0	0	0	0	0
sp|Q9Y394|DHRS7_HUMAN	DHRS7	Dehydrogenase/reductase SDR family member 7 OS=Homo sapiens GN=DHRS7 PE=1 SV=1	38.27	0	0	0	0	0	0	0	0	3	3	4	4	0	0	0	0	1.70588	1
sp|Q9BZZ5|API5_HUMAN	API5	Apoptosis inhibitor 5 OS=Homo sapiens GN=API5 PE=1 SV=3	58.97	0	0	0	0	0	0	0	0	0	0	0	0	0	0	0	0	0	0
sp|Q9UNM6|PSD13_HUMAN	PSMD13	26S proteasome non-ATPase regulatory subunit 13 OS=Homo sapiens GN=PSMD13 PE=1 SV=2	42.92	0	0	2	2	0	0	0	0	0	0	0	0	0	1.08333	0	0	0	0
sp|Q9BVT8|TMUB1_HUMAN	TMUB1	Transmembrane and ubiquitin-like domain-containing protein 1 OS=Homo sapiens GN=TMUB1 PE=1 SV=1	26.24	0	0	0	0	0	0	3	3	0	0	4	4	0	0	0	1.04762	0	1
sp|P42285|SK2L2_HUMAN	SKIV2L2	Superkiller viralicidic activity 2-like 2 OS=Homo sapiens GN=SKIV2L2 PE=1 SV=3	117.73	3	3	3	3	0	0	0	0	0	0	0	0	2.84091	2.95455	0	0	0	0
sp|P62995|TRA2B_HUMAN	TRA2B	Transformer-2 protein homolog beta OS=Homo sapiens GN=TRA2B PE=1 SV=1	33.65	2	2	3	3	0	0	0	0	0	0	1	1	1	2.43902	0	0	0	10
sp|Q6UWP8|SBSN_HUMAN	SBSN	Suprabasin OS=Homo sapiens GN=SBSN PE=1 SV=2	60.5	0	0	1	2	0	0	0	0	0	0	0	0	0	1	0	0	0	0
sp|Q96S55|WRIP1_HUMAN	WRNIP1	ATPase WRNIP1 OS=Homo sapiens GN=WRNIP1 PE=1 SV=2	72.09	0	0	0	0	0	0	0	0	2	2	3	4	0	0	0	0	1	1.73913
sp|Q93100|KPBB_HUMAN	PHKB	Phosphorylase b kinase regulatory subunit beta OS=Homo sapiens GN=PHKB PE=1 SV=3	124.81	3	3	2	2	0	0	0	0	0	0	0	0	3.125	18.75	0	0	0	0
sp|Q9Y676|RT18B_HUMAN	MRPS18B	28S ribosomal protein S18b, mitochondrial OS=Homo sapiens GN=MRPS18B PE=1 SV=1	29.38	2	2	4	4	0	0	0	0	0	0	0	0	1	4.13636	0	0	0	0
sp|Q7Z353|HDX_HUMAN	HDX	Highly divergent homeobox OS=Homo sapiens GN=HDX PE=1 SV=1	77.16	2	2	3	3	0	0	0	0	0	0	0	0	1	1.96154	0	0	0	0
sp|Q9HCY8|S10AE_HUMAN	S100A14	Protein S100-A14 OS=Homo sapiens GN=S100A14 PE=1 SV=1	11.65	0	0	0	0	0	0	0	0	0	0	1	1	0	0	0	0	0	1
sp|P35637|FUS_HUMAN	FUS	RNA-binding protein FUS OS=Homo sapiens GN=FUS PE=1 SV=1	53.39	0	0	3	4	0	0	0	0	0	0	0	0	0	2.65306	0	0	0	0
sp|Q15021|CND1_HUMAN	NCAPD2	Condensin complex subunit 1 OS=Homo sapiens GN=NCAPD2 PE=1 SV=3	157.08	0	0	0	0	0	0	0	0	3	3	2	2	0	0	0	0	1.56818	1
sp|Q15274|NADC_HUMAN	QPRT	Nicotinate-nucleotide pyrophosphorylase [carboxylating] OS=Homo sapiens GN=QPRT PE=1 SV=3	30.83	2	2	3	3	0	0	0	0	0	0	0	0	1	1.46	0	0	0	0
sp|Q92973|TNPO1_HUMAN	TNPO1	Transportin-1 OS=Homo sapiens GN=TNPO1 PE=1 SV=2	102.29	0	0	0	0	0	0	0	0	3	3	1	1	0	0	0	0	16.6667	3.08333
sp|Q9UHB6|LIMA1_HUMAN	LIMA1	LIM domain and actin-binding protein 1 OS=Homo sapiens GN=LIMA1 PE=1 SV=1	85.17	0	0	0	0	0	0	4	5	0	0	0	0	0	0	0	1	0	0
sp|O95373|IPO7_HUMAN	IPO7	Importin-7 OS=Homo sapiens GN=IPO7 PE=1 SV=1	119.44	0	0	0	0	0	0	0	0	0	0	4	5	0	0	0	0	0	1
sp|Q14444|CAPR1_HUMAN	CAPRIN1	Caprin-1 OS=Homo sapiens GN=CAPRIN1 PE=1 SV=2	78.32	3	3	1	1	0	0	0	0	0	0	0	0	5.58824	1	0	0	0	0
sp|Q92797|SYMPK_HUMAN	SYMPK	Symplekin OS=Homo sapiens GN=SYMPK PE=1 SV=2	141.06	0	0	0	0	0	0	0	0	3	3	1	1	0	0	0	0	4.6	1
sp|O43290|SNUT1_HUMAN	SART1	U4/U6.U5 tri-snRNP-associated protein 1 OS=Homo sapiens GN=SART1 PE=1 SV=1	90.2	0	0	4	4	0	0	0	0	0	0	0	0	0	1	0	0	0	0
sp|P02647|APOA1_HUMAN	APOA1	Apolipoprotein A-I OS=Homo sapiens GN=APOA1 PE=1 SV=1	30.76	0	0	0	0	0	0	0	0	0	0	0	0	0	0	0	0	0	0
sp|Q96GA3|LTV1_HUMAN	LTV1	Protein LTV1 homolog OS=Homo sapiens GN=LTV1 PE=1 SV=1	54.82	0	0	4	4	0	0	0	0	0	0	0	0	0	1	0	0	0	0
sp|P01009|A1AT_HUMAN	SERPINA1	Alpha-1-antitrypsin OS=Homo sapiens GN=SERPINA1 PE=1 SV=3	46.71	0	0	0	0	0	0	0	0	0	0	0	0	0	0	0	0	0	0
sp|Q13838|DX39B_HUMAN	DDX39B	Spliceosome RNA helicase DDX39B OS=Homo sapiens GN=DDX39B PE=1 SV=1	48.96	0	0	0	0	0	0	0	0	0	0	0	0	0	0	0	0	0	0
sp|Q9P003|CNIH4_HUMAN	CNIH4	Protein cornichon homolog 4 OS=Homo sapiens GN=CNIH4 PE=1 SV=1	16.08	0	0	0	0	0	0	0	0	4	4	0	0	0	0	0	0	1	0
sp|Q9Y446|PKP3_HUMAN	PKP3	Plakophilin-3 OS=Homo sapiens GN=PKP3 PE=1 SV=1	87.03	0	0	0	0	0	0	0	0	0	0	0	0	0	0	0	0	0	0
sp|P49189|AL9A1_HUMAN	ALDH9A1	4-trimethylaminobutyraldehyde dehydrogenase OS=Homo sapiens GN=ALDH9A1 PE=1 SV=3	53.77	0	0	0	0	0	0	0	0	0	0	0	0	0	0	0	0	0	0
sp|Q13576|IQGA2_HUMAN	IQGAP2	Ras GTPase-activating-like protein IQGAP2 OS=Homo sapiens GN=IQGAP2 PE=1 SV=4	180.47	0	0	0	0	0	0	1	1	3	3	0	0	0	0	0	1	1.72727	0
sp|Q8NI27|THOC2_HUMAN	THOC2	THO complex subunit 2 OS=Homo sapiens GN=THOC2 PE=1 SV=2	182.66	0	0	0	0	0	0	0	0	4	4	0	0	0	0	0	0	1	0
sp|Q13895|BYST_HUMAN	BYSL	Bystin OS=Homo sapiens GN=BYSL PE=1 SV=3	49.57	0	0	4	4	0	0	0	0	0	0	0	0	0	1	0	0	0	0
tr|C9JSZ1|C9JSZ1_HUMAN	FUBP1	Far upstream element-binding protein 1 (Fragment) OS=Homo sapiens GN=FUBP1 PE=1 SV=1	24.03	0	0	0	0	0	0	0	0	0	0	0	0	0	0	0	0	0	0
sp|P62847|RS24_HUMAN	RPS24	40S ribosomal protein S24 OS=Homo sapiens GN=RPS24 PE=1 SV=1	15.41	0	0	2	2	0	0	1	1	2	2	2	2	0	4.28571	0	2.96703	6.92308	12.0879
sp|P84098|RL19_HUMAN	RPL19	60S ribosomal protein L19 OS=Homo sapiens GN=RPL19 PE=1 SV=1	23.45	2	2	3	4	0	0	0	0	1	2	2	2	2.4375	20	0	0	8.125	28.125
sp|Q8TD47|RS4Y2_HUMAN	RPS4Y2	40S ribosomal protein S4, Y isoform 2 OS=Homo sapiens GN=RPS4Y2 PE=2 SV=3	29.28	3	3	2	2	0	0	2	2	3	3	3	3	1	1.13333	0	1.26667	2.13333	3.33333
sp|Q9BXP5|SRRT_HUMAN	SRRT	Serrate RNA effector molecule homolog OS=Homo sapiens GN=SRRT PE=1 SV=1	100.6	3	3	3	3	0	0	0	0	0	0	1	1	4.32836	5.22388	0	0	0	4.47761
sp|P56537|IF6_HUMAN	EIF6	Eukaryotic translation initiation factor 6 OS=Homo sapiens GN=EIF6 PE=1 SV=1	26.58	0	0	0	0	0	0	0	0	0	0	0	0	0	0	0	0	0	0
sp|P30048|PRDX3_HUMAN	PRDX3	Thioredoxin-dependent peroxide reductase, mitochondrial OS=Homo sapiens GN=PRDX3 PE=1 SV=3	27.68	0	0	1	1	0	0	1	1	0	0	0	0	0	1	0	10.6	0	0
sp|Q9P258|RCC2_HUMAN	RCC2	Protein RCC2 OS=Homo sapiens GN=RCC2 PE=1 SV=2	56.05	0	0	1	1	0	0	0	0	0	0	2	2	0	1	0	0	0	24.2857
sp|P51149|RAB7A_HUMAN	RAB7A	Ras-related protein Rab-7a OS=Homo sapiens GN=RAB7A PE=1 SV=1	23.47	0	0	0	0	0	0	0	0	0	0	0	0	0	0	0	0	0	0
sp|O00232|PSD12_HUMAN	PSMD12	26S proteasome non-ATPase regulatory subunit 12 OS=Homo sapiens GN=PSMD12 PE=1 SV=3	52.87	1	1	1	1	0	0	0	0	1	1	3	3	1.42857	1	0	0	14.8571	26
sp|Q16352|AINX_HUMAN	INA	Alpha-internexin OS=Homo sapiens GN=INA PE=1 SV=2	55.36	2	3	3	3	0	0	0	0	0	0	0	0	8.02632	2.89474	0	0	0	0
sp|P30086|PEBP1_HUMAN	PEBP1	Phosphatidylethanolamine-binding protein 1 OS=Homo sapiens GN=PEBP1 PE=1 SV=3	21.04	0	0	0	0	0	0	0	0	0	0	0	0	0	0	0	0	0	0
sp|Q9Y224|CN166_HUMAN	C14orf166	UPF0568 protein C14orf166 OS=Homo sapiens GN=C14orf166 PE=1 SV=1	28.05	2	2	2	2	0	0	1	1	1	1	1	1	1.66667	2.22222	0	11.3889	2.5	2.5
sp|O43809|CPSF5_HUMAN	NUDT21	Cleavage and polyadenylation specificity factor subunit 5 OS=Homo sapiens GN=NUDT21 PE=1 SV=1	26.21	0	0	3	3	0	0	0	0	0	0	0	0	0	1	0	0	0	0
sp|Q07812|BAX_HUMAN	BAX	Apoptosis regulator BAX OS=Homo sapiens GN=BAX PE=1 SV=1	21.17	0	0	0	0	0	0	0	0	3	4	3	4	0	0	0	0	1.50877	1
sp|P61353|RL27_HUMAN	RPL27	60S ribosomal protein L27 OS=Homo sapiens GN=RPL27 PE=1 SV=2	15.79	2	2	3	3	0	0	0	0	0	0	1	1	4.16667	8.88889	0	0	0	8.05556
sp|Q9UNE7|CHIP_HUMAN	STUB1	E3 ubiquitin-protein ligase CHIP OS=Homo sapiens GN=STUB1 PE=1 SV=2	34.83	0	0	0	0	0	0	1	2	2	2	3	3	0	0	0	1.09091	1	2.45455
sp|P61158|ARP3_HUMAN	ACTR3	Actin-related protein 3 OS=Homo sapiens GN=ACTR3 PE=1 SV=3	47.34	0	0	0	0	0	0	0	0	0	0	0	0	0	0	0	0	0	0
sp|O75390|CISY_HUMAN	CS	Citrate synthase, mitochondrial OS=Homo sapiens GN=CS PE=1 SV=2	51.68	0	0	0	0	0	0	0	0	0	0	0	0	0	0	0	0	0	0
sp|Q16543|CDC37_HUMAN	CDC37	Hsp90 co-chaperone Cdc37 OS=Homo sapiens GN=CDC37 PE=1 SV=1	44.44	0	0	0	0	0	0	1	2	0	0	2	2	0	0	0	12.1053	0	6.31579
sp|Q9NSD9|SYFB_HUMAN	FARSB	Phenylalanine--tRNA ligase beta subunit OS=Homo sapiens GN=FARSB PE=1 SV=3	66.07	0	0	0	0	0	0	0	0	0	0	0	0	0	0	0	0	0	0
sp|O96000|NDUBA_HUMAN	NDUFB10	NADH dehydrogenase [ubiquinone] 1 beta subcomplex subunit 10 OS=Homo sapiens GN=NDUFB10 PE=1 SV=3	20.76	0	0	0	0	0	0	2	2	2	2	2	3	0	0	0	1.01176	1	1.76471
sp|Q6NVV1|R13P3_HUMAN	RPL13AP3	Putative 60S ribosomal protein L13a protein RPL13AP3 OS=Homo sapiens GN=RPL13AP3 PE=5 SV=1	12.13	0	0	2	2	0	0	1	1	0	0	2	2	0	2.04545	0	1.04545	0	2.5
sp|Q99733|NP1L4_HUMAN	NAP1L4	Nucleosome assembly protein 1-like 4 OS=Homo sapiens GN=NAP1L4 PE=1 SV=1	42.8	0	0	0	0	0	0	0	0	1	1	1	1	0	0	0	0	6.875	6.875
sp|Q96JJ7|TMX3_HUMAN	TMX3	Protein disulfide-isomerase TMX3 OS=Homo sapiens GN=TMX3 PE=1 SV=2	51.84	0	0	0	0	0	0	3	5	1	1	0	0	0	0	0	3.91304	1	0
sp|Q8WUA4|TF3C2_HUMAN	GTF3C2	General transcription factor 3C polypeptide 2 OS=Homo sapiens GN=GTF3C2 PE=1 SV=2	100.62	0	0	0	0	0	0	2	2	2	2	2	2	0	0	0	1.91892	1.02703	1
sp|P41250|GARS_HUMAN	GARS	Glycine--tRNA ligase OS=Homo sapiens GN=GARS PE=1 SV=3	83.11	0	0	0	0	0	0	0	0	0	0	0	0	0	0	0	0	0	0
sp|P35244|RFA3_HUMAN	RPA3	Replication protein A 14 kDa subunit OS=Homo sapiens GN=RPA3 PE=1 SV=1	13.56	2	2	1	1	0	0	1	1	0	0	2	2	5.07143	1	0	4.28571	0	14.2857
sp|Q8TEX9|IPO4_HUMAN	IPO4	Importin-4 OS=Homo sapiens GN=IPO4 PE=1 SV=2	118.64	0	0	0	0	0	0	1	2	2	2	2	2	0	0	0	1.2449	1.08163	1
sp|Q15019|SEPT2_HUMAN	44441	Septin-2 OS=Homo sapiens GN=SEPT2 PE=1 SV=1	41.46	0	0	0	0	0	0	1	2	0	0	0	0	0	0	0	3	0	0
sp|Q9BU61|NDUF3_HUMAN	NDUFAF3	NADH dehydrogenase [ubiquinone] 1 alpha subcomplex assembly factor 3 OS=Homo sapiens GN=NDUFAF3 PE=1 SV=1	20.34	0	0	0	0	0	0	2	3	2	2	1	1	0	0	0	2.85714	1.96429	1
sp|Q96QR8|PURB_HUMAN	PURB	Transcriptional activator protein Pur-beta OS=Homo sapiens GN=PURB PE=1 SV=3	33.22	3	3	2	2	0	0	0	0	0	0	1	1	1.66667	1	0	0	0	1.02564
sp|Q9Y5S9|RBM8A_HUMAN	RBM8A	RNA-binding protein 8A OS=Homo sapiens GN=RBM8A PE=1 SV=1	19.88	1	1	2	2	0	0	0	0	0	0	0	0	1.38462	3.15385	0	0	0	0
sp|Q86V81|THOC4_HUMAN	ALYREF	THO complex subunit 4 OS=Homo sapiens GN=ALYREF PE=1 SV=3	26.87	2	2	2	3	0	0	0	0	0	0	0	0	1.3871	1	0	0	0	0
sp|Q9BVP2|GNL3_HUMAN	GNL3	Guanine nucleotide-binding protein-like 3 OS=Homo sapiens GN=GNL3 PE=1 SV=2	61.95	0	0	3	3	0	0	0	0	1	1	1	1	0	1	0	0	1.38462	2
sp|P51858|HDGF_HUMAN	HDGF	Hepatoma-derived growth factor OS=Homo sapiens GN=HDGF PE=1 SV=1	26.77	0	0	0	0	0	0	0	0	0	0	0	0	0	0	0	0	0	0
sp|Q15907|RB11B_HUMAN	RAB11B	Ras-related protein Rab-11B OS=Homo sapiens GN=RAB11B PE=1 SV=4	24.47	0	0	0	0	0	0	0	0	0	0	0	0	0	0	0	0	0	0
sp|Q9BUA3|CK084_HUMAN	C11orf84	Uncharacterized protein C11orf84 OS=Homo sapiens GN=C11orf84 PE=1 SV=3	41.01	1	2	2	3	0	0	0	0	0	0	0	0	1	2.41176	0	0	0	0
sp|P00505|AATM_HUMAN	GOT2	Aspartate aminotransferase, mitochondrial OS=Homo sapiens GN=GOT2 PE=1 SV=3	47.49	0	0	0	0	0	0	0	0	0	0	0	0	0	0	0	0	0	0
sp|Q96QF0|RAB3I_HUMAN	RAB3IP	Rab-3A-interacting protein OS=Homo sapiens GN=RAB3IP PE=1 SV=1	52.99	3	3	2	2	0	0	0	0	0	0	0	0	1.04167	1	0	0	0	0
sp|P42025|ACTY_HUMAN	ACTR1B	Beta-centractin OS=Homo sapiens GN=ACTR1B PE=1 SV=1	42.27	0	0	1	1	0	0	0	0	3	3	1	1	0	1	0	0	18.75	2.70833
sp|P28482|MK01_HUMAN	MAPK1	Mitogen-activated protein kinase 1 OS=Homo sapiens GN=MAPK1 PE=1 SV=3	41.36	0	0	0	0	0	0	0	0	0	0	0	0	0	0	0	0	0	0
sp|P36551|HEM6_HUMAN	CPOX	Oxygen-dependent coproporphyrinogen-III oxidase, mitochondrial OS=Homo sapiens GN=CPOX PE=1 SV=3	50.12	0	0	0	0	0	0	0	0	0	0	0	0	0	0	0	0	0	0
sp|Q09161|NCBP1_HUMAN	NCBP1	Nuclear cap-binding protein subunit 1 OS=Homo sapiens GN=NCBP1 PE=1 SV=1	91.78	1	1	3	3	0	0	0	0	0	0	0	0	1.30435	4.56522	0	0	0	0
sp|Q6IAA8|LTOR1_HUMAN	LAMTOR1	Ragulator complex protein LAMTOR1 OS=Homo sapiens GN=LAMTOR1 PE=1 SV=2	17.73	0	0	0	0	0	0	0	0	3	5	0	0	0	0	0	0	1	0
sp|Q6SPF0|SAMD1_HUMAN	SAMD1	Atherin OS=Homo sapiens GN=SAMD1 PE=1 SV=1	56.02	0	0	0	0	0	0	2	3	2	2	0	0	0	0	0	3.91304	1	0
sp|P02786|TFR1_HUMAN	TFRC	Transferrin receptor protein 1 OS=Homo sapiens GN=TFRC PE=1 SV=2	84.82	0	0	0	0	0	0	1	2	3	3	0	0	0	0	0	1	1.92308	0
sp|Q13190|STX5_HUMAN	STX5	Syntaxin-5 OS=Homo sapiens GN=STX5 PE=1 SV=2	39.65	0	0	0	0	0	0	0	0	3	3	2	2	0	0	0	0	1.4	1
sp|P31939|PUR9_HUMAN	ATIC	Bifunctional purine biosynthesis protein PURH OS=Homo sapiens GN=ATIC PE=1 SV=3	64.58	0	0	0	0	0	0	0	0	0	0	0	0	0	0	0	0	0	0
sp|Q14964|RB39A_HUMAN	RAB39A	Ras-related protein Rab-39A OS=Homo sapiens GN=RAB39A PE=1 SV=2	24.99	0	0	0	0	0	0	0	0	3	3	2	2	0	0	0	0	1.70455	1
sp|P07741|APT_HUMAN	APRT	Adenine phosphoribosyltransferase OS=Homo sapiens GN=APRT PE=1 SV=2	19.6	0	0	0	0	0	0	0	0	0	0	0	0	0	0	0	0	0	0
sp|Q9H0E2|TOLIP_HUMAN	TOLLIP	Toll-interacting protein OS=Homo sapiens GN=TOLLIP PE=1 SV=1	30.26	0	0	0	0	0	0	0	0	1	1	3	3	0	0	0	0	1	3.44828
sp|P51398|RT29_HUMAN	DAP3	28S ribosomal protein S29, mitochondrial OS=Homo sapiens GN=DAP3 PE=1 SV=1	45.54	2	2	2	2	0	0	0	0	0	0	0	0	1	1.26667	0	0	0	0
sp|P82673|RT35_HUMAN	MRPS35	28S ribosomal protein S35, mitochondrial OS=Homo sapiens GN=MRPS35 PE=1 SV=1	36.82	1	1	0	0	0	0	1	1	0	0	2	2	1	0	0	2.75	0	3.16667
sp|P01876|IGHA1_HUMAN	IGHA1	Immunoglobulin heavy constant alpha 1 OS=Homo sapiens GN=IGHA1 PE=1 SV=2	37.63	0	0	0	0	0	0	0	0	0	0	0	0	0	0	0	0	0	0
sp|Q9ULV0|MYO5B_HUMAN	MYO5B	Unconventional myosin-Vb OS=Homo sapiens GN=MYO5B PE=1 SV=3	213.54	3	3	1	1	0	0	0	0	0	0	0	0	2.89855	1	0	0	0	0
tr|A0A1B0GVI3|A0A1B0GVI3_HUMAN	KRT10	Keratin, type I cytoskeletal 10 (Fragment) OS=Homo sapiens GN=KRT10 PE=1 SV=1	10.02	0	0	0	0	0	0	0	0	0	0	0	0	0	0	0	0	0	0
sp|Q9BV44|THUM3_HUMAN	THUMPD3	THUMP domain-containing protein 3 OS=Homo sapiens GN=THUMPD3 PE=1 SV=1	56.97	0	0	0	0	0	0	2	2	2	2	0	0	0	0	0	2.21053	1	0
sp|Q14690|RRP5_HUMAN	PDCD11	Protein RRP5 homolog OS=Homo sapiens GN=PDCD11 PE=1 SV=3	208.57	0	0	0	0	0	0	0	0	3	4	0	0	0	0	0	0	1	0
sp|Q9UKV3|ACINU_HUMAN	ACIN1	Apoptotic chromatin condensation inducer in the nucleus OS=Homo sapiens GN=ACIN1 PE=1 SV=2	151.77	1	1	3	3	0	0	0	0	0	0	0	0	1	5.09091	0	0	0	0
sp|P23458|JAK1_HUMAN	JAK1	Tyrosine-protein kinase JAK1 OS=Homo sapiens GN=JAK1 PE=1 SV=2	133.19	1	1	3	3	0	0	0	0	0	0	0	0	1	4.4	0	0	0	0
sp|O60825|F262_HUMAN	PFKFB2	6-phosphofructo-2-kinase/fructose-2,6-bisphosphatase 2 OS=Homo sapiens GN=PFKFB2 PE=1 SV=2	58.44	1	1	3	3	0	0	0	0	0	0	0	0	1	3.50649	0	0	0	0
sp|P08133|ANXA6_HUMAN	ANXA6	Annexin A6 OS=Homo sapiens GN=ANXA6 PE=1 SV=3	75.83	0	0	0	0	0	0	0	0	0	0	0	0	0	0	0	0	0	0
sp|Q8IXB1|DJC10_HUMAN	DNAJC10	DnaJ homolog subfamily C member 10 OS=Homo sapiens GN=DNAJC10 PE=1 SV=2	91.02	0	0	1	1	0	0	1	1	0	0	2	2	0	1	0	13.75	0	23.3333
sp|Q6PKG0|LARP1_HUMAN	LARP1	La-related protein 1 OS=Homo sapiens GN=LARP1 PE=1 SV=2	123.43	1	1	3	3	0	0	0	0	0	0	0	0	1	7.45455	0	0	0	0
sp|A3KMH1|VWA8_HUMAN	VWA8	von Willebrand factor A domain-containing protein 8 OS=Homo sapiens GN=VWA8 PE=1 SV=2	214.69	0	0	0	0	0	0	3	4	0	0	0	0	0	0	0	1	0	0
sp|P20020|AT2B1_HUMAN	ATP2B1	Plasma membrane calcium-transporting ATPase 1 OS=Homo sapiens GN=ATP2B1 PE=1 SV=3	138.67	0	0	0	0	0	0	0	0	3	3	1	1	0	0	0	0	3.40741	1
sp|P38606|VATA_HUMAN	ATP6V1A	V-type proton ATPase catalytic subunit A OS=Homo sapiens GN=ATP6V1A PE=1 SV=2	68.26	0	0	0	0	0	0	0	0	0	0	0	0	0	0	0	0	0	0
sp|Q13242|SRSF9_HUMAN	SRSF9	Serine/arginine-rich splicing factor 9 OS=Homo sapiens GN=SRSF9 PE=1 SV=1	25.53	0	0	3	4	0	0	0	0	0	0	0	0	0	1	0	0	0	0
sp|Q14134|TRI29_HUMAN	TRIM29	Tripartite motif-containing protein 29 OS=Homo sapiens GN=TRIM29 PE=1 SV=2	65.79	0	0	0	0	0	0	0	0	0	0	0	0	0	0	0	0	0	0
sp|Q01469|FABP5_HUMAN	FABP5	Fatty acid-binding protein, epidermal OS=Homo sapiens GN=FABP5 PE=1 SV=3	15.15	0	0	0	0	0	0	0	0	0	0	0	0	0	0	0	0	0	0
sp|Q8NBU5|ATAD1_HUMAN	ATAD1	ATPase family AAA domain-containing protein 1 OS=Homo sapiens GN=ATAD1 PE=1 SV=1	40.72	0	0	0	0	0	0	2	2	0	0	2	2	0	0	0	1.375	0	1
sp|Q15424|SAFB1_HUMAN	SAFB	Scaffold attachment factor B1 OS=Homo sapiens GN=SAFB PE=1 SV=4	102.58	3	3	0	0	0	0	0	0	0	0	0	0	1	0	0	0	0	0
sp|P07384|CAN1_HUMAN	CAPN1	Calpain-1 catalytic subunit OS=Homo sapiens GN=CAPN1 PE=1 SV=1	81.84	0	0	0	0	0	0	0	0	0	0	2	2	0	0	0	0	0	3.38462
sp|P55081|MFAP1_HUMAN	MFAP1	Microfibrillar-associated protein 1 OS=Homo sapiens GN=MFAP1 PE=1 SV=2	51.93	3	3	0	0	0	0	0	0	0	0	0	0	1	0	0	0	0	0
sp|Q13330|MTA1_HUMAN	MTA1	Metastasis-associated protein MTA1 OS=Homo sapiens GN=MTA1 PE=1 SV=2	80.74	0	0	1	1	0	0	0	0	2	2	0	0	0	1	0	0	3.08333	0
sp|Q15436|SC23A_HUMAN	SEC23A	Protein transport protein Sec23A OS=Homo sapiens GN=SEC23A PE=1 SV=2	86.11	0	0	0	0	0	0	0	0	1	1	1	1	0	0	0	0	18.2759	5.51724
sp|P11171|41_HUMAN	EPB41	Protein 4.1 OS=Homo sapiens GN=EPB41 PE=1 SV=4	96.96	0	0	0	0	0	0	0	0	3	3	0	0	0	0	0	0	1	0
sp|Q9UJW0|DCTN4_HUMAN	DCTN4	Dynactin subunit 4 OS=Homo sapiens GN=DCTN4 PE=1 SV=1	52.3	0	0	0	0	0	0	0	0	3	3	0	0	0	0	0	0	1	0
sp|Q92817|EVPL_HUMAN	EVPL	Envoplakin OS=Homo sapiens GN=EVPL PE=1 SV=3	231.46	0	0	0	0	0	0	0	0	0	0	0	0	0	0	0	0	0	0
sp|P82930|RT34_HUMAN	MRPS34	28S ribosomal protein S34, mitochondrial OS=Homo sapiens GN=MRPS34 PE=1 SV=2	25.63	0	0	0	0	0	0	0	0	0	0	3	3	0	0	0	0	0	1
sp|P11216|PYGB_HUMAN	PYGB	Glycogen phosphorylase, brain form OS=Homo sapiens GN=PYGB PE=1 SV=5	96.63	0	0	0	0	0	0	0	0	0	0	0	0	0	0	0	0	0	0
sp|P04040|CATA_HUMAN	CAT	Catalase OS=Homo sapiens GN=CAT PE=1 SV=3	59.72	0	0	0	0	0	0	0	0	0	0	3	3	0	0	0	0	0	1
sp|Q9Y2R9|RT07_HUMAN	MRPS7	28S ribosomal protein S7, mitochondrial OS=Homo sapiens GN=MRPS7 PE=1 SV=2	28.12	0	0	3	3	0	0	0	0	0	0	0	0	0	1	0	0	0	0
sp|P78344|IF4G2_HUMAN	EIF4G2	Eukaryotic translation initiation factor 4 gamma 2 OS=Homo sapiens GN=EIF4G2 PE=1 SV=1	102.3	0	0	0	0	0	0	0	0	3	3	0	0	0	0	0	0	1	0
sp|Q14254|FLOT2_HUMAN	FLOT2	Flotillin-2 OS=Homo sapiens GN=FLOT2 PE=1 SV=2	47.03	0	0	3	3	0	0	0	0	0	0	0	0	0	1	0	0	0	0
sp|Q9Y5B9|SP16H_HUMAN	SUPT16H	FACT complex subunit SPT16 OS=Homo sapiens GN=SUPT16H PE=1 SV=1	119.84	1	1	0	0	0	0	0	0	2	2	0	0	1	0	0	0	10.7692	0
sp|P45974|UBP5_HUMAN	USP5	Ubiquitin carboxyl-terminal hydrolase 5 OS=Homo sapiens GN=USP5 PE=1 SV=2	95.73	0	0	0	0	0	0	0	0	0	0	2	2	0	0	0	0	0	2.65306
sp|Q9NZV5|SELN_HUMAN	SELENON	Selenoprotein N OS=Homo sapiens GN=SELENON PE=1 SV=5	65.77	0	0	0	0	0	0	3	3	0	0	0	0	0	0	0	1	0	0
sp|O95793|STAU1_HUMAN	STAU1	Double-stranded RNA-binding protein Staufen homolog 1 OS=Homo sapiens GN=STAU1 PE=1 SV=2	63.14	1	1	2	2	0	0	0	0	0	0	0	0	1	2.66667	0	0	0	0
sp|O60508|PRP17_HUMAN	CDC40	Pre-mRNA-processing factor 17 OS=Homo sapiens GN=CDC40 PE=1 SV=1	65.48	0	0	3	3	0	0	0	0	0	0	0	0	0	1	0	0	0	0
sp|A8MWD9|RUXGL_HUMAN	SNRPGP15	Putative small nuclear ribonucleoprotein G-like protein 15 OS=Homo sapiens GN=SNRPGP15 PE=5 SV=2	8.54	0	0	2	2	0	0	0	0	1	1	0	0	0	1	0	0	2	0
sp|Q52LJ0|FA98B_HUMAN	FAM98B	Protein FAM98B OS=Homo sapiens GN=FAM98B PE=1 SV=1	37.17	1	1	0	0	0	0	2	2	0	0	0	0	1	0	0	106.173	0	0
sp|Q9H0D6|XRN2_HUMAN	XRN2	5'-3' exoribonuclease 2 OS=Homo sapiens GN=XRN2 PE=1 SV=1	108.51	0	0	3	3	0	0	0	0	0	0	0	0	0	1	0	0	0	0
sp|O43172|PRP4_HUMAN	PRPF4	U4/U6 small nuclear ribonucleoprotein Prp4 OS=Homo sapiens GN=PRPF4 PE=1 SV=2	58.41	0	0	0	0	0	0	0	0	0	0	3	3	0	0	0	0	0	1
sp|Q96EY7|PTCD3_HUMAN	PTCD3	Pentatricopeptide repeat domain-containing protein 3, mitochondrial OS=Homo sapiens GN=PTCD3 PE=1 SV=3	78.5	0	0	3	3	0	0	0	0	0	0	0	0	0	1	0	0	0	0
sp|P09972|ALDOC_HUMAN	ALDOC	Fructose-bisphosphate aldolase C OS=Homo sapiens GN=ALDOC PE=1 SV=2	39.43	0	0	0	0	0	0	0	0	0	0	0	0	0	0	0	0	0	0
sp|Q92526|TCPW_HUMAN	CCT6B	T-complex protein 1 subunit zeta-2 OS=Homo sapiens GN=CCT6B PE=1 SV=5	57.78	0	0	0	0	0	0	2	2	2	2	2	2	0	0	0	11.5789	15.2632	16.3158
sp|Q13151|ROA0_HUMAN	HNRNPA0	Heterogeneous nuclear ribonucleoprotein A0 OS=Homo sapiens GN=HNRNPA0 PE=1 SV=1	30.82	0	0	2	2	0	0	0	0	2	2	2	2	0	1.17021	0	0	1.70213	4.04255
sp|Q15517|CDSN_HUMAN	CDSN	Corneodesmosin OS=Homo sapiens GN=CDSN PE=1 SV=3	51.49	1	1	0	0	0	0	0	0	0	0	2	3	1.6875	0	0	0	0	42.5
sp|Q71DI3|H32_HUMAN	HIST2H3A	Histone H3.2 OS=Homo sapiens GN=HIST2H3A PE=1 SV=3	15.38	0	0	0	0	0	0	0	0	1	1	0	0	0	0	0	0	3.07692	0
sp|P63220|RS21_HUMAN	RPS21	40S ribosomal protein S21 OS=Homo sapiens GN=RPS21 PE=1 SV=1	9.11	0	0	2	2	0	0	1	1	1	2	1	1	0	3.625	0	5.0625	6.1875	4.25
sp|P05387|RLA2_HUMAN	RPLP2	60S acidic ribosomal protein P2 OS=Homo sapiens GN=RPLP2 PE=1 SV=1	11.66	1	1	0	0	0	0	0	0	2	2	2	2	1	0	0	0	18.9655	29.3103
sp|P52565|GDIR1_HUMAN	ARHGDIA	Rho GDP-dissociation inhibitor 1 OS=Homo sapiens GN=ARHGDIA PE=1 SV=3	23.19	0	0	1	1	0	0	0	0	0	0	0	0	0	1	0	0	0	0
sp|P61981|1433G_HUMAN	YWHAG	14-3-3 protein gamma OS=Homo sapiens GN=YWHAG PE=1 SV=2	28.28	0	0	1	1	0	0	1	1	1	1	1	1	0	1	0	11.5789	4.42105	5.36842
sp|P08579|RU2B_HUMAN	SNRPB2	U2 small nuclear ribonucleoprotein B'' OS=Homo sapiens GN=SNRPB2 PE=1 SV=1	25.47	2	2	2	2	0	0	0	0	0	0	0	0	1.31429	1.48571	0	0	0	0
sp|O14828|SCAM3_HUMAN	SCAMP3	Secretory carrier-associated membrane protein 3 OS=Homo sapiens GN=SCAMP3 PE=1 SV=3	38.26	0	0	0	0	0	0	2	2	2	3	0	0	0	0	0	20.9091	20	0
sp|P46020|KPB1_HUMAN	PHKA1	Phosphorylase b kinase regulatory subunit alpha, skeletal muscle isoform OS=Homo sapiens GN=PHKA1 PE=1 SV=2	137.22	1	2	2	3	0	0	0	0	0	0	0	0	2.82609	2.6087	0	0	0	0
sp|P36957|ODO2_HUMAN	DLST	Dihydrolipoyllysine-residue succinyltransferase component of 2-oxoglutarate dehydrogenase complex, mitochondrial OS=Homo sapiens GN=DLST PE=1 SV=4	48.72	0	0	1	1	0	0	0	0	0	0	0	0	0	1	0	0	0	0
sp|Q86U42|PABP2_HUMAN	PABPN1	Polyadenylate-binding protein 2 OS=Homo sapiens GN=PABPN1 PE=1 SV=3	32.73	1	1	0	0	0	0	0	0	0	0	0	0	1.4	0	0	0	0	0
sp|P46776|RL27A_HUMAN	RPL27A	60S ribosomal protein L27a OS=Homo sapiens GN=RPL27A PE=1 SV=2	16.55	1	1	1	1	0	0	0	0	0	0	0	0	2	2.59259	0	0	0	0
sp|P42766|RL35_HUMAN	RPL35	60S ribosomal protein L35 OS=Homo sapiens GN=RPL35 PE=1 SV=2	14.54	1	1	1	1	0	0	1	1	1	1	2	2	1	1.60345	0	1.89655	1.55172	7.75862
sp|P46779|RL28_HUMAN	RPL28	60S ribosomal protein L28 OS=Homo sapiens GN=RPL28 PE=1 SV=3	15.74	0	0	2	2	0	0	0	0	1	1	1	1	0	1.61224	0	0	1.46939	3.46939
sp|Q01105|SET_HUMAN	SET	Protein SET OS=Homo sapiens GN=SET PE=1 SV=3	33.47	0	0	0	0	0	0	0	0	0	0	0	0	0	0	0	0	0	0
sp|Q9UBQ7|GRHPR_HUMAN	GRHPR	Glyoxylate reductase/hydroxypyruvate reductase OS=Homo sapiens GN=GRHPR PE=1 SV=1	35.65	0	0	0	0	0	0	0	0	0	0	0	0	0	0	0	0	0	0
sp|Q04917|1433F_HUMAN	YWHAH	14-3-3 protein eta OS=Homo sapiens GN=YWHAH PE=1 SV=4	28.2	0	0	0	0	0	0	1	1	0	0	1	1	0	0	0	1.6129	0	1.64516
sp|P54619|AAKG1_HUMAN	PRKAG1	5'-AMP-activated protein kinase subunit gamma-1 OS=Homo sapiens GN=PRKAG1 PE=1 SV=1	37.56	0	0	0	0	0	0	1	1	2	2	2	2	0	0	0	1	1.93333	2
sp|Q5JTV8|TOIP1_HUMAN	TOR1AIP1	Torsin-1A-interacting protein 1 OS=Homo sapiens GN=TOR1AIP1 PE=1 SV=2	66.21	0	0	0	0	0	0	1	1	2	2	2	2	0	0	0	1.15385	1.61538	1
sp|P0DOY2|IGLC2_HUMAN	IGLC2	Immunoglobulin lambda constant 2 OS=Homo sapiens GN=IGLC2 PE=1 SV=1	11.29	0	0	0	0	0	0	0	0	0	0	0	0	0	0	0	0	0	0
sp|Q9NR31|SAR1A_HUMAN	SAR1A	GTP-binding protein SAR1a OS=Homo sapiens GN=SAR1A PE=1 SV=1	22.35	0	0	0	0	0	0	0	0	0	0	0	0	0	0	0	0	0	0
sp|P28072|PSB6_HUMAN	PSMB6	Proteasome subunit beta type-6 OS=Homo sapiens GN=PSMB6 PE=1 SV=4	25.34	0	0	0	0	0	0	0	0	0	0	0	0	0	0	0	0	0	0
sp|P51665|PSMD7_HUMAN	PSMD7	26S proteasome non-ATPase regulatory subunit 7 OS=Homo sapiens GN=PSMD7 PE=1 SV=2	37	0	0	0	0	0	0	0	0	0	0	2	3	0	0	0	0	0	20
sp|O14967|CLGN_HUMAN	CLGN	Calmegin OS=Homo sapiens GN=CLGN PE=1 SV=1	69.99	0	0	0	0	0	0	0	0	2	2	1	2	0	0	0	0	1	1.475
sp|Q9Y6Y0|NS1BP_HUMAN	IVNS1ABP	Influenza virus NS1A-binding protein OS=Homo sapiens GN=IVNS1ABP PE=1 SV=3	71.68	2	3	1	1	0	0	0	0	0	0	0	0	1.9	1	0	0	0	0
sp|P12814|ACTN1_HUMAN	ACTN1	Alpha-actinin-1 OS=Homo sapiens GN=ACTN1 PE=1 SV=2	102.99	0	0	0	0	0	0	0	0	0	0	0	0	0	0	0	0	0	0
sp|Q16643|DREB_HUMAN	DBN1	Drebrin OS=Homo sapiens GN=DBN1 PE=1 SV=4	71.39	0	0	1	1	0	0	0	0	0	0	0	0	0	1.03093	0	0	0	0
sp|O00422|SAP18_HUMAN	SAP18	Histone deacetylase complex subunit SAP18 OS=Homo sapiens GN=SAP18 PE=1 SV=1	17.55	0	0	0	0	0	0	0	0	2	3	1	1	0	0	0	0	4.4	1
sp|Q96T17|MA7D2_HUMAN	MAP7D2	MAP7 domain-containing protein 2 OS=Homo sapiens GN=MAP7D2 PE=1 SV=2	81.92	0	0	0	0	0	0	1	1	2	2	1	1	0	0	0	2.7027	2.7027	1
sp|Q5BKZ1|ZN326_HUMAN	ZNF326	DBIRD complex subunit ZNF326 OS=Homo sapiens GN=ZNF326 PE=1 SV=2	65.61	2	2	1	1	0	0	0	0	0	0	1	1	1.90909	1.18182	0	0	0	1
tr|B7ZAF6|B7ZAF6_HUMAN	SUCLA2	Succinate--CoA ligase [ADP-forming] subunit beta, mitochondrial OS=Homo sapiens GN=SUCLA2 PE=2 SV=1	43.83	0	0	0	0	0	0	2	2	2	2	0	0	0	0	0	1.25	1	0
sp|P26038|MOES_HUMAN	MSN	Moesin OS=Homo sapiens GN=MSN PE=1 SV=3	67.78	0	0	0	0	0	0	0	0	0	0	0	0	0	0	0	0	0	0
sp|P60604|UB2G2_HUMAN	UBE2G2	Ubiquitin-conjugating enzyme E2 G2 OS=Homo sapiens GN=UBE2G2 PE=1 SV=1	18.55	0	0	0	0	0	0	0	0	2	2	2	2	0	0	0	0	1.09091	1
sp|O43169|CYB5B_HUMAN	CYB5B	Cytochrome b5 type B OS=Homo sapiens GN=CYB5B PE=1 SV=2	16.32	0	0	0	0	0	0	1	2	0	0	2	2	0	0	0	3.75	0	1
sp|Q13451|FKBP5_HUMAN	FKBP5	Peptidyl-prolyl cis-trans isomerase FKBP5 OS=Homo sapiens GN=FKBP5 PE=1 SV=2	51.18	0	0	0	0	0	0	1	1	1	1	2	2	0	0	0	2.33333	1	2.55556
sp|Q9BQT8|ODC_HUMAN	SLC25A21	Mitochondrial 2-oxodicarboxylate carrier OS=Homo sapiens GN=SLC25A21 PE=1 SV=1	33.28	0	0	0	0	0	0	2	2	2	2	0	0	0	0	0	1.57303	1	0
sp|Q6NUM9|RETST_HUMAN	RETSAT	All-trans-retinol 13,14-reductase OS=Homo sapiens GN=RETSAT PE=1 SV=2	66.78	0	0	0	0	0	0	0	0	2	2	2	2	0	0	0	0	3.2967	1
sp|Q14839|CHD4_HUMAN	CHD4	Chromodomain-helicase-DNA-binding protein 4 OS=Homo sapiens GN=CHD4 PE=1 SV=2	217.87	0	0	0	0	0	0	2	2	2	2	0	0	0	0	0	1.57895	1	0
sp|P49720|PSB3_HUMAN	PSMB3	Proteasome subunit beta type-3 OS=Homo sapiens GN=PSMB3 PE=1 SV=2	22.93	0	0	0	0	0	0	0	0	0	0	0	0	0	0	0	0	0	0
sp|O43776|SYNC_HUMAN	NARS	Asparagine--tRNA ligase, cytoplasmic OS=Homo sapiens GN=NARS PE=1 SV=1	62.9	0	0	0	0	0	0	1	1	0	0	0	0	0	0	0	3	0	0
sp|P28066|PSA5_HUMAN	PSMA5	Proteasome subunit alpha type-5 OS=Homo sapiens GN=PSMA5 PE=1 SV=3	26.39	0	0	0	0	0	0	0	0	0	0	0	0	0	0	0	0	0	0
sp|O95870|ABHGA_HUMAN	ABHD16A	Protein ABHD16A OS=Homo sapiens GN=ABHD16A PE=1 SV=3	63.2	0	0	0	0	0	0	2	2	1	2	0	0	0	0	0	1.7	1	0
sp|P06396|GELS_HUMAN	GSN	Gelsolin OS=Homo sapiens GN=GSN PE=1 SV=1	85.64	0	0	0	0	0	0	0	0	0	0	0	0	0	0	0	0	0	0
sp|O15120|PLCB_HUMAN	AGPAT2	1-acyl-sn-glycerol-3-phosphate acyltransferase beta OS=Homo sapiens GN=AGPAT2 PE=1 SV=1	30.89	0	0	0	0	0	0	0	0	2	2	2	2	0	0	0	0	1.07407	1
sp|Q15555|MARE2_HUMAN	MAPRE2	Microtubule-associated protein RP/EB family member 2 OS=Homo sapiens GN=MAPRE2 PE=1 SV=1	37.01	0	0	0	0	0	0	0	0	2	2	2	2	0	0	0	0	1.48889	1
sp|P14314|GLU2B_HUMAN	PRKCSH	Glucosidase 2 subunit beta OS=Homo sapiens GN=PRKCSH PE=1 SV=2	59.39	0	0	0	0	0	0	0	0	0	0	0	0	0	0	0	0	0	0
sp|P01834|IGKC_HUMAN	IGKC	Immunoglobulin kappa constant OS=Homo sapiens GN=IGKC PE=1 SV=2	11.76	0	0	0	0	0	0	0	0	0	0	0	0	0	0	0	0	0	0
sp|Q9NYK5|RM39_HUMAN	MRPL39	39S ribosomal protein L39, mitochondrial OS=Homo sapiens GN=MRPL39 PE=1 SV=3	38.69	1	1	1	1	0	0	0	0	0	0	1	1	1	1.15493	0	0	0	4.22535
sp|Q15042|RB3GP_HUMAN	RAB3GAP1	Rab3 GTPase-activating protein catalytic subunit OS=Homo sapiens GN=RAB3GAP1 PE=1 SV=3	110.45	2	2	2	2	0	0	0	0	0	0	0	0	1	1.65	0	0	0	0
sp|Q96C86|DCPS_HUMAN	DCPS	m7GpppX diphosphatase OS=Homo sapiens GN=DCPS PE=1 SV=2	38.59	0	0	0	0	0	0	0	0	0	0	0	0	0	0	0	0	0	0
sp|Q8NBS9|TXND5_HUMAN	TXNDC5	Thioredoxin domain-containing protein 5 OS=Homo sapiens GN=TXNDC5 PE=1 SV=2	47.6	0	0	0	0	0	0	2	2	0	0	0	0	0	0	0	8.63636	0	0
sp|Q9NVS9|PNPO_HUMAN	PNPO	Pyridoxine-5'-phosphate oxidase OS=Homo sapiens GN=PNPO PE=1 SV=1	29.97	0	0	0	0	0	0	0	0	0	0	0	0	0	0	0	0	0	0
sp|P34896|GLYC_HUMAN	SHMT1	Serine hydroxymethyltransferase, cytosolic OS=Homo sapiens GN=SHMT1 PE=1 SV=1	53.05	0	0	0	0	0	0	0	0	0	0	0	0	0	0	0	0	0	0
sp|O94766|B3GA3_HUMAN	B3GAT3	Galactosylgalactosylxylosylprotein 3-beta-glucuronosyltransferase 3 OS=Homo sapiens GN=B3GAT3 PE=1 SV=2	37.1	0	0	0	0	0	0	2	2	1	1	0	0	0	0	0	9.28571	1	0
sp|O94874|UFL1_HUMAN	UFL1	E3 UFM1-protein ligase 1 OS=Homo sapiens GN=UFL1 PE=1 SV=2	89.54	0	0	0	0	0	0	0	0	2	3	0	0	0	0	0	0	1	0
sp|O95232|LC7L3_HUMAN	LUC7L3	Luc7-like protein 3 OS=Homo sapiens GN=LUC7L3 PE=1 SV=2	51.44	2	2	1	1	0	0	0	0	0	0	0	0	2.31579	1	0	0	0	0
sp|Q13243|SRSF5_HUMAN	SRSF5	Serine/arginine-rich splicing factor 5 OS=Homo sapiens GN=SRSF5 PE=1 SV=1	31.25	1	1	2	2	0	0	0	0	0	0	0	0	1	3	0	0	0	0
sp|Q9GZY8|MFF_HUMAN	MFF	Mitochondrial fission factor OS=Homo sapiens GN=MFF PE=1 SV=1	38.44	0	0	0	0	0	0	0	0	2	2	1	1	0	0	0	0	3.04	1
sp|Q99798|ACON_HUMAN	ACO2	Aconitate hydratase, mitochondrial OS=Homo sapiens GN=ACO2 PE=1 SV=2	85.37	0	0	0	0	0	0	0	0	0	0	0	0	0	0	0	0	0	0
sp|Q9NXK8|FXL12_HUMAN	FBXL12	F-box/LRR-repeat protein 12 OS=Homo sapiens GN=FBXL12 PE=1 SV=1	37	0	0	0	0	0	0	0	0	2	2	1	1	0	0	0	0	2.42308	1
sp|P09234|RU1C_HUMAN	SNRPC	U1 small nuclear ribonucleoprotein C OS=Homo sapiens GN=SNRPC PE=1 SV=1	17.38	1	1	0	0	0	0	0	0	1	1	1	1	1	0	0	0	6.02273	8.18182
sp|O00487|PSDE_HUMAN	PSMD14	26S proteasome non-ATPase regulatory subunit 14 OS=Homo sapiens GN=PSMD14 PE=1 SV=1	34.55	0	0	1	1	0	0	1	1	1	1	0	0	0	1	0	2	7	0
sp|Q13595|TRA2A_HUMAN	TRA2A	Transformer-2 protein homolog alpha OS=Homo sapiens GN=TRA2A PE=1 SV=1	32.67	1	1	2	2	0	0	0	0	0	0	0	0	1	3.90476	0	0	0	0
sp|P46778|RL21_HUMAN	RPL21	60S ribosomal protein L21 OS=Homo sapiens GN=RPL21 PE=1 SV=2	18.55	1	1	0	0	0	0	1	1	0	0	1	1	1	0	0	61.9048	0	66.6667
sp|O14523|C2C2L_HUMAN	C2CD2L	Phospholipid transfer protein C2CD2L OS=Homo sapiens GN=C2CD2L PE=1 SV=3	76.13	0	0	0	0	0	0	0	0	2	2	1	1	0	0	0	0	4.13043	1
sp|Q8IWC1|MA7D3_HUMAN	MAP7D3	MAP7 domain-containing protein 3 OS=Homo sapiens GN=MAP7D3 PE=1 SV=2	98.37	0	0	0	0	0	0	1	1	2	2	0	0	0	0	0	1	6	0
sp|Q92667|AKAP1_HUMAN	AKAP1	A-kinase anchor protein 1, mitochondrial OS=Homo sapiens GN=AKAP1 PE=1 SV=1	97.28	0	0	0	0	0	0	0	0	2	3	0	0	0	0	0	0	1	0
sp|P07099|HYEP_HUMAN	EPHX1	Epoxide hydrolase 1 OS=Homo sapiens GN=EPHX1 PE=1 SV=1	52.91	0	0	0	0	0	0	0	0	2	3	0	0	0	0	0	0	1	0
sp|Q9HCS7|SYF1_HUMAN	XAB2	Pre-mRNA-splicing factor SYF1 OS=Homo sapiens GN=XAB2 PE=1 SV=2	99.95	2	2	1	1	0	0	0	0	0	0	0	0	1.38806	1	0	0	0	0
sp|Q9UKK9|NUDT5_HUMAN	NUDT5	ADP-sugar pyrophosphatase OS=Homo sapiens GN=NUDT5 PE=1 SV=1	24.31	0	0	0	0	0	0	0	0	0	0	0	0	0	0	0	0	0	0
sp|P02748|CO9_HUMAN	C9	Complement component C9 OS=Homo sapiens GN=C9 PE=1 SV=2	63.13	1	1	2	2	0	0	0	0	0	0	0	0	1	1.5	0	0	0	0
sp|P16403|H12_HUMAN	HIST1H1C	Histone H1.2 OS=Homo sapiens GN=HIST1H1C PE=1 SV=2	21.35	2	2	1	1	0	0	0	0	0	0	0	0	7.08861	1	0	0	0	0
sp|O60783|RT14_HUMAN	MRPS14	28S ribosomal protein S14, mitochondrial OS=Homo sapiens GN=MRPS14 PE=1 SV=1	15.13	0	0	2	2	0	0	0	0	0	0	1	1	0	1	0	0	0	1.55
sp|Q8N5C8|TAB3_HUMAN	TAB3	TGF-beta-activated kinase 1 and MAP3K7-binding protein 3 OS=Homo sapiens GN=TAB3 PE=1 SV=2	78.63	1	1	2	2	0	0	0	0	0	0	0	0	1	4.03846	0	0	0	0
sp|O75223|GGCT_HUMAN	GGCT	Gamma-glutamylcyclotransferase OS=Homo sapiens GN=GGCT PE=1 SV=1	20.99	1	1	0	0	0	0	0	0	0	0	0	0	1	0	0	0	0	0
sp|Q9Y5Q9|TF3C3_HUMAN	GTF3C3	General transcription factor 3C polypeptide 3 OS=Homo sapiens GN=GTF3C3 PE=1 SV=1	101.21	1	1	2	2	0	0	0	0	0	0	0	0	1	6.57895	0	0	0	0
sp|Q9Y3B7|RM11_HUMAN	MRPL11	39S ribosomal protein L11, mitochondrial OS=Homo sapiens GN=MRPL11 PE=1 SV=1	20.67	1	1	1	1	0	0	1	1	0	0	0	0	1.15385	1	0	33.0769	0	0
sp|P68402|PA1B2_HUMAN	PAFAH1B2	Platelet-activating factor acetylhydrolase IB subunit beta OS=Homo sapiens GN=PAFAH1B2 PE=1 SV=1	25.55	0	0	0	0	0	0	0	0	0	0	0	0	0	0	0	0	0	0
sp|Q6UXV4|MIC27_HUMAN	APOOL	MICOS complex subunit MIC27 OS=Homo sapiens GN=APOOL PE=1 SV=1	29.14	0	0	0	0	0	0	0	0	1	1	2	2	0	0	0	0	1	1.53061
sp|Q9NX58|LYAR_HUMAN	LYAR	Cell growth-regulating nucleolar protein OS=Homo sapiens GN=LYAR PE=1 SV=2	43.59	0	0	2	2	0	0	0	0	0	0	0	0	0	2.89474	0	0	0	0
sp|Q9BZJ0|CRNL1_HUMAN	CRNKL1	Crooked neck-like protein 1 OS=Homo sapiens GN=CRNKL1 PE=1 SV=4	100.39	1	1	2	2	0	0	0	0	0	0	0	0	1	4.84848	0	0	0	0
sp|Q14232|EI2BA_HUMAN	EIF2B1	Translation initiation factor eIF-2B subunit alpha OS=Homo sapiens GN=EIF2B1 PE=1 SV=1	33.69	0	0	0	0	0	0	0	0	0	0	0	0	0	0	0	0	0	0
sp|Q7KZN9|COX15_HUMAN	COX15	Cytochrome c oxidase assembly protein COX15 homolog OS=Homo sapiens GN=COX15 PE=1 SV=1	46	0	0	0	0	0	0	2	3	0	0	0	0	0	0	0	1	0	0
sp|Q6PGP7|TTC37_HUMAN	TTC37	Tetratricopeptide repeat protein 37 OS=Homo sapiens GN=TTC37 PE=1 SV=1	175.37	0	0	0	0	0	0	1	1	0	0	2	2	0	0	0	1	0	1.8
sp|Q9H6S0|YTDC2_HUMAN	YTHDC2	Probable ATP-dependent RNA helicase YTHDC2 OS=Homo sapiens GN=YTHDC2 PE=1 SV=2	160.15	0	0	0	0	0	0	0	0	2	2	1	1	0	0	0	0	2.13636	1
sp|Q9Y2Q9|RT28_HUMAN	MRPS28	28S ribosomal protein S28, mitochondrial OS=Homo sapiens GN=MRPS28 PE=1 SV=1	20.83	1	1	2	2	0	0	0	0	0	0	0	0	1	3.05556	0	0	0	0
sp|P52294|IMA5_HUMAN	KPNA1	Importin subunit alpha-5 OS=Homo sapiens GN=KPNA1 PE=1 SV=3	60.18	0	0	0	0	0	0	2	2	0	0	1	1	0	0	0	1.08696	0	1
sp|Q9H0W5|CCDC8_HUMAN	CCDC8	Coiled-coil domain-containing protein 8 OS=Homo sapiens GN=CCDC8 PE=1 SV=2	59.34	0	0	0	0	0	0	0	0	2	3	0	0	0	0	0	0	1	0
sp|Q13418|ILK_HUMAN	ILK	Integrin-linked protein kinase OS=Homo sapiens GN=ILK PE=1 SV=2	51.39	0	0	0	0	0	0	0	0	2	2	1	1	0	0	0	0	2.85714	1
sp|Q9HCE1|MOV10_HUMAN	MOV10	Putative helicase MOV-10 OS=Homo sapiens GN=MOV10 PE=1 SV=2	113.6	1	1	1	2	0	0	0	0	0	0	0	0	1	1.97802	0	0	0	0
sp|Q9Y6I9|TX264_HUMAN	TEX264	Testis-expressed protein 264 OS=Homo sapiens GN=TEX264 PE=1 SV=1	34.17	0	0	0	0	0	0	0	0	2	2	1	1	0	0	0	0	2.34043	1
sp|Q12996|CSTF3_HUMAN	CSTF3	Cleavage stimulation factor subunit 3 OS=Homo sapiens GN=CSTF3 PE=1 SV=1	82.87	0	0	0	0	0	0	0	0	2	2	1	1	0	0	0	0	1.21429	1
sp|P11802|CDK4_HUMAN	CDK4	Cyclin-dependent kinase 4 OS=Homo sapiens GN=CDK4 PE=1 SV=2	33.71	0	0	0	0	0	0	0	0	0	0	0	0	0	0	0	0	0	0
sp|O95400|CD2B2_HUMAN	CD2BP2	CD2 antigen cytoplasmic tail-binding protein 2 OS=Homo sapiens GN=CD2BP2 PE=1 SV=1	37.62	2	2	1	1	0	0	0	0	0	0	0	0	1.10526	1	0	0	0	0
sp|P0DN76|U2AF5_HUMAN	U2AF1L5	Splicing factor U2AF 35 kDa subunit-like protein OS=Homo sapiens GN=U2AF1L5 PE=1 SV=1	27.85	0	0	2	2	0	0	1	1	0	0	0	0	0	4.85714	0	1	0	0
sp|P62314|SMD1_HUMAN	SNRPD1	Small nuclear ribonucleoprotein Sm D1 OS=Homo sapiens GN=SNRPD1 PE=1 SV=1	13.27	2	3	0	0	0	0	0	0	0	0	0	0	1	0	0	0	0	0
sp|P50213|IDH3A_HUMAN	IDH3A	Isocitrate dehydrogenase [NAD] subunit alpha, mitochondrial OS=Homo sapiens GN=IDH3A PE=1 SV=1	39.57	0	0	0	0	0	0	1	1	2	2	0	0	0	0	0	1	1.375	0
sp|Q8WVC6|DCAKD_HUMAN	DCAKD	Dephospho-CoA kinase domain-containing protein OS=Homo sapiens GN=DCAKD PE=1 SV=1	26.53	0	0	0	0	0	0	0	0	2	2	1	1	0	0	0	0	1.66667	1
sp|P25686|DNJB2_HUMAN	DNAJB2	DnaJ homolog subfamily B member 2 OS=Homo sapiens GN=DNAJB2 PE=1 SV=3	35.56	0	0	0	0	0	0	0	0	1	1	2	2	0	0	0	0	1	1.97143
sp|Q9NRX1|PNO1_HUMAN	PNO1	RNA-binding protein PNO1 OS=Homo sapiens GN=PNO1 PE=1 SV=1	27.91	0	0	2	2	0	0	0	0	1	1	0	0	0	6.11111	0	0	1	0
sp|Q9Y2H1|ST38L_HUMAN	STK38L	Serine/threonine-protein kinase 38-like OS=Homo sapiens GN=STK38L PE=1 SV=3	53.97	0	0	2	3	0	0	0	0	0	0	0	0	0	1	0	0	0	0
sp|P01859|IGHG2_HUMAN	IGHG2	Immunoglobulin heavy constant gamma 2 OS=Homo sapiens GN=IGHG2 PE=1 SV=2	35.88	0	0	0	0	0	0	0	0	0	0	0	0	0	0	0	0	0	0
sp|P02679|FIBG_HUMAN	FGG	Fibrinogen gamma chain OS=Homo sapiens GN=FGG PE=1 SV=3	51.48	0	0	0	0	0	0	0	0	0	0	0	0	0	0	0	0	0	0
sp|P07197|NFM_HUMAN	NEFM	Neurofilament medium polypeptide OS=Homo sapiens GN=NEFM PE=1 SV=3	102.41	1	1	1	1	0	0	0	0	0	0	0	0	1.07792	1	0	0	0	0
sp|Q15428|SF3A2_HUMAN	SF3A2	Splicing factor 3A subunit 2 OS=Homo sapiens GN=SF3A2 PE=1 SV=2	49.22	0	0	0	0	0	0	0	0	2	2	0	0	0	0	0	0	1	0
sp|Q8TEY7|UBP33_HUMAN	USP33	Ubiquitin carboxyl-terminal hydrolase 33 OS=Homo sapiens GN=USP33 PE=1 SV=2	106.66	0	0	0	0	0	0	0	0	0	0	2	2	0	0	0	0	0	1
sp|Q9BVI4|NOC4L_HUMAN	NOC4L	Nucleolar complex protein 4 homolog OS=Homo sapiens GN=NOC4L PE=1 SV=1	58.43	0	0	1	1	0	0	0	0	1	1	0	0	0	1	0	0	3.26087	0
sp|P51531|SMCA2_HUMAN	SMARCA2	Probable global transcription activator SNF2L2 OS=Homo sapiens GN=SMARCA2 PE=1 SV=2	181.17	0	0	0	0	0	0	0	0	2	2	0	0	0	0	0	0	1	0
sp|Q15008|PSMD6_HUMAN	PSMD6	26S proteasome non-ATPase regulatory subunit 6 OS=Homo sapiens GN=PSMD6 PE=1 SV=1	45.5	0	0	0	0	0	0	0	0	0	0	2	2	0	0	0	0	0	1
sp|O96019|ACL6A_HUMAN	ACTL6A	Actin-like protein 6A OS=Homo sapiens GN=ACTL6A PE=1 SV=1	47.43	0	0	0	0	0	0	0	0	2	2	0	0	0	0	0	0	1	0
sp|Q13045|FLII_HUMAN	FLII	Protein flightless-1 homolog OS=Homo sapiens GN=FLII PE=1 SV=2	144.66	0	0	0	0	0	0	0	0	2	2	0	0	0	0	0	0	1	0
sp|Q96EK5|KBP_HUMAN	KIF1BP	KIF1-binding protein OS=Homo sapiens GN=KIF1BP PE=1 SV=1	71.77	0	0	0	0	0	0	0	0	2	2	0	0	0	0	0	0	1	0
sp|P27482|CALL3_HUMAN	CALML3	Calmodulin-like protein 3 OS=Homo sapiens GN=CALML3 PE=1 SV=2	16.88	0	0	0	0	0	0	0	0	0	0	0	0	0	0	0	0	0	0
sp|Q05639|EF1A2_HUMAN	EEF1A2	Elongation factor 1-alpha 2 OS=Homo sapiens GN=EEF1A2 PE=1 SV=1	50.44	0	0	0	0	0	0	0	0	0	0	2	2	0	0	0	0	0	1
sp|Q12797|ASPH_HUMAN	ASPH	Aspartyl/asparaginyl beta-hydroxylase OS=Homo sapiens GN=ASPH PE=1 SV=3	85.81	0	0	0	0	0	0	0	0	0	0	2	2	0	0	0	0	0	1
sp|P62341|SELT_HUMAN	SELENOT	Selenoprotein T OS=Homo sapiens GN=SELENOT PE=1 SV=2	22.31	0	0	0	0	0	0	0	0	2	2	0	0	0	0	0	0	1	0
sp|P0DOX7|IGK_HUMAN		Immunoglobulin kappa light chain OS=Homo sapiens PE=1 SV=1	23.36	0	0	0	0	0	0	0	0	0	0	0	0	0	0	0	0	0	0
sp|P20339|RAB5A_HUMAN	RAB5A	Ras-related protein Rab-5A OS=Homo sapiens GN=RAB5A PE=1 SV=2	23.64	0	0	0	0	0	0	1	1	0	0	0	0	0	0	0	6.86567	0	0
sp|Q9NXF1|TEX10_HUMAN	TEX10	Testis-expressed protein 10 OS=Homo sapiens GN=TEX10 PE=1 SV=2	105.61	0	0	0	0	0	0	0	0	2	2	0	0	0	0	0	0	1	0
sp|Q53RT3|APRV1_HUMAN	ASPRV1	Retroviral-like aspartic protease 1 OS=Homo sapiens GN=ASPRV1 PE=1 SV=1	36.97	0	0	0	0	0	0	0	0	0	0	0	0	0	0	0	0	0	0
sp|Q9H0X4|F234A_HUMAN	FAM234A	Protein FAM234A OS=Homo sapiens GN=FAM234A PE=1 SV=1	59.62	0	0	0	0	0	0	2	2	0	0	0	0	0	0	0	1	0	0
sp|Q6UN15|FIP1_HUMAN	FIP1L1	Pre-mRNA 3'-end-processing factor FIP1 OS=Homo sapiens GN=FIP1L1 PE=1 SV=1	66.49	0	0	2	2	0	0	0	0	0	0	0	0	0	1	0	0	0	0
sp|Q3V6T2|GRDN_HUMAN	CCDC88A	Girdin OS=Homo sapiens GN=CCDC88A PE=1 SV=2	215.91	2	2	0	0	0	0	0	0	0	0	0	0	1	0	0	0	0	0
sp|Q99700|ATX2_HUMAN	ATXN2	Ataxin-2 OS=Homo sapiens GN=ATXN2 PE=1 SV=2	140.2	0	0	0	0	0	0	2	2	0	0	0	0	0	0	0	1	0	0
sp|P52756|RBM5_HUMAN	RBM5	RNA-binding protein 5 OS=Homo sapiens GN=RBM5 PE=1 SV=2	92.1	1	1	1	1	0	0	0	0	0	0	0	0	1	1.51786	0	0	0	0
sp|Q9P1Y5|CAMP3_HUMAN	CAMSAP3	Calmodulin-regulated spectrin-associated protein 3 OS=Homo sapiens GN=CAMSAP3 PE=1 SV=2	134.67	0	0	0	0	0	0	0	0	2	2	0	0	0	0	0	0	1	0
sp|Q9NTK5|OLA1_HUMAN	OLA1	Obg-like ATPase 1 OS=Homo sapiens GN=OLA1 PE=1 SV=2	44.72	0	0	0	0	0	0	0	0	0	0	0	0	0	0	0	0	0	0
sp|P17655|CAN2_HUMAN	CAPN2	Calpain-2 catalytic subunit OS=Homo sapiens GN=CAPN2 PE=1 SV=6	79.94	0	0	0	0	0	0	0	0	0	0	0	0	0	0	0	0	0	0
sp|O00567|NOP56_HUMAN	NOP56	Nucleolar protein 56 OS=Homo sapiens GN=NOP56 PE=1 SV=4	66.01	0	0	0	0	0	0	0	0	1	1	1	1	0	0	0	0	3.28571	1
sp|Q6ZVX7|FBX50_HUMAN	NCCRP1	F-box only protein 50 OS=Homo sapiens GN=NCCRP1 PE=1 SV=1	30.83	0	0	0	0	0	0	0	0	0	0	0	0	0	0	0	0	0	0
sp|Q96D46|NMD3_HUMAN	NMD3	60S ribosomal export protein NMD3 OS=Homo sapiens GN=NMD3 PE=1 SV=1	57.57	0	0	0	0	0	0	2	2	0	0	0	0	0	0	0	1	0	0
sp|P00491|PNPH_HUMAN	PNP	Purine nucleoside phosphorylase OS=Homo sapiens GN=PNP PE=1 SV=2	32.1	0	0	0	0	0	0	0	0	0	0	1	1	0	0	0	0	0	1.5
sp|O43521|B2L11_HUMAN	BCL2L11	Bcl-2-like protein 11 OS=Homo sapiens GN=BCL2L11 PE=1 SV=1	22.16	0	0	0	0	0	0	0	0	2	2	0	0	0	0	0	0	1	0
sp|Q14315|FLNC_HUMAN	FLNC	Filamin-C OS=Homo sapiens GN=FLNC PE=1 SV=3	290.84	0	0	0	0	0	0	0	0	0	0	0	0	0	0	0	0	0	0
sp|O15160|RPAC1_HUMAN	POLR1C	DNA-directed RNA polymerases I and III subunit RPAC1 OS=Homo sapiens GN=POLR1C PE=1 SV=1	39.23	0	0	1	1	0	0	0	0	1	1	0	0	0	1	0	0	3.33333	0
sp|O95563|MPC2_HUMAN	MPC2	Mitochondrial pyruvate carrier 2 OS=Homo sapiens GN=MPC2 PE=1 SV=1	14.27	0	0	0	0	0	0	0	0	2	2	0	0	0	0	0	0	1	0
sp|Q9BZG1|RAB34_HUMAN	RAB34	Ras-related protein Rab-34 OS=Homo sapiens GN=RAB34 PE=1 SV=1	29.03	0	0	0	0	0	0	0	0	2	2	0	0	0	0	0	0	1	0
sp|P52790|HXK3_HUMAN	HK3	Hexokinase-3 OS=Homo sapiens GN=HK3 PE=1 SV=2	98.96	0	0	0	0	0	0	0	0	2	2	0	0	0	0	0	0	1	0
sp|Q8IVW6|ARI3B_HUMAN	ARID3B	AT-rich interactive domain-containing protein 3B OS=Homo sapiens GN=ARID3B PE=1 SV=2	60.6	0	0	0	0	0	0	0	0	2	2	0	0	0	0	0	0	1	0
sp|P20618|PSB1_HUMAN	PSMB1	Proteasome subunit beta type-1 OS=Homo sapiens GN=PSMB1 PE=1 SV=2	26.47	0	0	0	0	0	0	0	0	0	0	0	0	0	0	0	0	0	0
sp|P10768|ESTD_HUMAN	ESD	S-formylglutathione hydrolase OS=Homo sapiens GN=ESD PE=1 SV=2	31.44	0	0	0	0	0	0	0	0	0	0	0	0	0	0	0	0	0	0
sp|O94991|SLIK5_HUMAN	SLITRK5	SLIT and NTRK-like protein 5 OS=Homo sapiens GN=SLITRK5 PE=2 SV=2	107.42	0	0	0	0	0	0	2	2	0	0	0	0	0	0	0	1	0	0
sp|P46087|NOP2_HUMAN	NOP2	Probable 28S rRNA (cytosine(4447)-C(5))-methyltransferase OS=Homo sapiens GN=NOP2 PE=1 SV=2	89.25	0	0	2	2	0	0	0	0	0	0	0	0	0	1	0	0	0	0
sp|Q13459|MYO9B_HUMAN	MYO9B	Unconventional myosin-IXb OS=Homo sapiens GN=MYO9B PE=1 SV=3	243.25	0	0	0	0	0	0	0	0	2	2	0	0	0	0	0	0	1	0
sp|Q2TAA5|ALG11_HUMAN	ALG11	GDP-Man:Man(3)GlcNAc(2)-PP-Dol alpha-1,2-mannosyltransferase OS=Homo sapiens GN=ALG11 PE=1 SV=2	55.61	0	0	0	0	0	0	2	2	0	0	0	0	0	0	0	1	0	0
sp|Q9BWF3|RBM4_HUMAN	RBM4	RNA-binding protein 4 OS=Homo sapiens GN=RBM4 PE=1 SV=1	40.29	0	0	0	0	0	0	0	0	2	2	0	0	0	0	0	0	1	0
sp|P00738|HPT_HUMAN	HP	Haptoglobin OS=Homo sapiens GN=HP PE=1 SV=1	45.18	0	0	0	0	0	0	0	0	0	0	0	0	0	0	0	0	0	0
sp|Q13123|RED_HUMAN	IK	Protein Red OS=Homo sapiens GN=IK PE=1 SV=3	65.56	0	0	0	0	0	0	0	0	2	2	0	0	0	0	0	0	1	0
sp|Q86W42|THOC6_HUMAN	THOC6	THO complex subunit 6 homolog OS=Homo sapiens GN=THOC6 PE=1 SV=1	37.51	0	0	0	0	0	0	0	0	0	0	0	0	0	0	0	0	0	0
sp|O75427|LRCH4_HUMAN	LRCH4	Leucine-rich repeat and calponin homology domain-containing protein 4 OS=Homo sapiens GN=LRCH4 PE=1 SV=2	73.41	0	0	0	0	0	0	0	0	2	2	0	0	0	0	0	0	1	0
sp|P25311|ZA2G_HUMAN	AZGP1	Zinc-alpha-2-glycoprotein OS=Homo sapiens GN=AZGP1 PE=1 SV=2	34.24	0	0	0	0	0	0	0	0	0	0	0	0	0	0	0	0	0	0
sp|Q6SJ96|TBPL2_HUMAN	TBPL2	TATA box-binding protein-like protein 2 OS=Homo sapiens GN=TBPL2 PE=2 SV=1	41.5	0	0	0	0	0	0	0	0	2	2	0	0	0	0	0	0	1	0
sp|P22830|HEMH_HUMAN	FECH	Ferrochelatase, mitochondrial OS=Homo sapiens GN=FECH PE=1 SV=2	47.83	0	0	0	0	0	0	2	2	0	0	0	0	0	0	0	1	0	0
sp|Q9NUE0|ZDH18_HUMAN	ZDHHC18	Palmitoyltransferase ZDHHC18 OS=Homo sapiens GN=ZDHHC18 PE=1 SV=2	42	0	0	0	0	0	0	2	2	0	0	0	0	0	0	0	1	0	0
sp|Q8TDI0|CHD5_HUMAN	CHD5	Chromodomain-helicase-DNA-binding protein 5 OS=Homo sapiens GN=CHD5 PE=1 SV=1	222.91	0	0	0	0	0	0	0	0	2	2	0	0	0	0	0	0	1	0
sp|O75152|ZC11A_HUMAN	ZC3H11A	Zinc finger CCCH domain-containing protein 11A OS=Homo sapiens GN=ZC3H11A PE=1 SV=3	89.08	0	0	1	1	0	0	1	1	0	0	0	0	0	1	0	2.38095	0	0
sp|P23381|SYWC_HUMAN	WARS	Tryptophan--tRNA ligase, cytoplasmic OS=Homo sapiens GN=WARS PE=1 SV=2	53.13	0	0	0	0	0	0	0	0	0	0	0	0	0	0	0	0	0	0
sp|Q9Y2Z0|SGT1_HUMAN	SUGT1	Protein SGT1 homolog OS=Homo sapiens GN=SUGT1 PE=1 SV=3	41	0	0	0	0	0	0	0	0	0	0	0	0	0	0	0	0	0	0
sp|P25786|PSA1_HUMAN	PSMA1	Proteasome subunit alpha type-1 OS=Homo sapiens GN=PSMA1 PE=1 SV=1	29.54	0	0	0	0	0	0	0	0	0	0	0	0	0	0	0	0	0	0
sp|Q53GS9|SNUT2_HUMAN	USP39	U4/U6.U5 tri-snRNP-associated protein 2 OS=Homo sapiens GN=USP39 PE=1 SV=2	65.34	1	1	1	1	0	0	0	0	0	0	0	0	1	2.23684	0	0	0	0
sp|P82933|RT09_HUMAN	MRPS9	28S ribosomal protein S9, mitochondrial OS=Homo sapiens GN=MRPS9 PE=1 SV=2	45.81	0	0	2	2	0	0	0	0	0	0	0	0	0	1	0	0	0	0
sp|O95202|LETM1_HUMAN	LETM1	LETM1 and EF-hand domain-containing protein 1, mitochondrial OS=Homo sapiens GN=LETM1 PE=1 SV=1	83.3	0	0	0	0	0	0	1	1	1	1	0	0	0	0	0	1	1.2	0
sp|Q9UKN8|TF3C4_HUMAN	GTF3C4	General transcription factor 3C polypeptide 4 OS=Homo sapiens GN=GTF3C4 PE=1 SV=2	91.92	0	0	2	2	0	0	0	0	0	0	0	0	0	1	0	0	0	0
sp|Q06787|FMR1_HUMAN	FMR1	Synaptic functional regulator FMR1 OS=Homo sapiens GN=FMR1 PE=1 SV=1	71.13	0	0	2	2	0	0	0	0	0	0	0	0	0	1	0	0	0	0
sp|Q96I25|SPF45_HUMAN	RBM17	Splicing factor 45 OS=Homo sapiens GN=RBM17 PE=1 SV=1	44.93	0	0	2	2	0	0	0	0	0	0	0	0	0	1	0	0	0	0
sp|P49959|MRE11_HUMAN	MRE11	Double-strand break repair protein MRE11 OS=Homo sapiens GN=MRE11 PE=1 SV=3	80.54	0	0	1	1	0	0	1	1	0	0	0	0	0	1	0	17.1739	0	0
tr|A0A0S2Z4G8|A0A0S2Z4G8_HUMAN	TPM3	Tropomyosin 3 isoform 2 OS=Homo sapiens GN=TPM3 PE=2 SV=1	28.74	0	0	0	0	0	0	0	0	0	0	0	0	0	0	0	0	0	0
sp|Q9UBQ5|EIF3K_HUMAN	EIF3K	Eukaryotic translation initiation factor 3 subunit K OS=Homo sapiens GN=EIF3K PE=1 SV=1	25.04	0	0	0	0	0	0	0	0	0	0	0	0	0	0	0	0	0	0
sp|P62888|RL30_HUMAN	RPL30	60S ribosomal protein L30 OS=Homo sapiens GN=RPL30 PE=1 SV=2	12.78	1	1	1	1	0	0	0	0	0	0	0	0	1	1.41667	0	0	0	0
sp|P68871|HBB_HUMAN	HBB	Hemoglobin subunit beta OS=Homo sapiens GN=HBB PE=1 SV=2	15.99	0	0	0	0	0	0	0	0	0	0	0	0	0	0	0	0	0	0
sp|Q9Y3U8|RL36_HUMAN	RPL36	60S ribosomal protein L36 OS=Homo sapiens GN=RPL36 PE=1 SV=3	12.25	0	0	2	2	0	0	0	0	0	0	0	0	0	1	0	0	0	0
sp|Q5T3J3|LRIF1_HUMAN	LRIF1	Ligand-dependent nuclear receptor-interacting factor 1 OS=Homo sapiens GN=LRIF1 PE=1 SV=1	84.52	0	0	0	0	0	0	0	0	2	2	0	0	0	0	0	0	1	0
sp|Q8WX92|NELFB_HUMAN	NELFB	Negative elongation factor B OS=Homo sapiens GN=NELFB PE=1 SV=1	65.66	0	0	0	0	0	0	0	0	2	2	0	0	0	0	0	0	1	0
sp|P17152|TMM11_HUMAN	TMEM11	Transmembrane protein 11, mitochondrial OS=Homo sapiens GN=TMEM11 PE=1 SV=1	21.53	0	0	0	0	0	0	0	0	2	2	0	0	0	0	0	0	1	0
sp|Q96RP9|EFGM_HUMAN	GFM1	Elongation factor G, mitochondrial OS=Homo sapiens GN=GFM1 PE=1 SV=2	83.42	0	0	0	0	0	0	0	0	2	2	0	0	0	0	0	0	1	0
sp|P42224|STAT1_HUMAN	STAT1	Signal transducer and activator of transcription 1-alpha/beta OS=Homo sapiens GN=STAT1 PE=1 SV=2	87.28	0	0	0	0	0	0	0	0	2	2	0	0	0	0	0	0	1	0
sp|P54132|BLM_HUMAN	BLM	Bloom syndrome protein OS=Homo sapiens GN=BLM PE=1 SV=1	158.9	2	2	0	0	0	0	0	0	0	0	0	0	1	0	0	0	0	0
sp|P01023|A2MG_HUMAN	A2M	Alpha-2-macroglobulin OS=Homo sapiens GN=A2M PE=1 SV=3	163.19	0	0	0	0	0	0	0	0	0	0	0	0	0	0	0	0	0	0
sp|Q9ULM3|YETS2_HUMAN	YEATS2	YEATS domain-containing protein 2 OS=Homo sapiens GN=YEATS2 PE=1 SV=2	150.69	0	0	0	0	0	0	0	0	2	2	0	0	0	0	0	0	1	0
sp|Q9P270|SLAI2_HUMAN	SLAIN2	SLAIN motif-containing protein 2 OS=Homo sapiens GN=SLAIN2 PE=1 SV=2	62.51	0	0	2	2	0	0	0	0	0	0	0	0	0	1	0	0	0	0
sp|Q9BRL6|SRSF8_HUMAN	SRSF8	Serine/arginine-rich splicing factor 8 OS=Homo sapiens GN=SRSF8 PE=1 SV=1	32.27	0	0	2	2	0	0	0	0	0	0	0	0	0	1	0	0	0	0
sp|P13693|TCTP_HUMAN	TPT1	Translationally-controlled tumor protein OS=Homo sapiens GN=TPT1 PE=1 SV=1	19.58	0	0	0	0	0	0	0	0	0	0	0	0	0	0	0	0	0	0
tr|B4E106|B4E106_HUMAN		cDNA FLJ53399, highly similar to Monocarboxylate transporter 1 OS=Homo sapiens PE=2 SV=1	51.84	0	0	0	0	0	0	0	0	0	0	0	0	0	0	0	0	0	0
sp|P09936|UCHL1_HUMAN	UCHL1	Ubiquitin carboxyl-terminal hydrolase isozyme L1 OS=Homo sapiens GN=UCHL1 PE=1 SV=2	24.81	0	0	0	0	0	0	0	0	0	0	0	0	0	0	0	0	0	0
sp|Q9Y2P8|RCL1_HUMAN	RCL1	RNA 3'-terminal phosphate cyclase-like protein OS=Homo sapiens GN=RCL1 PE=1 SV=3	40.82	1	1	1	1	0	0	0	0	0	0	0	0	1	2.44444	0	0	0	0
sp|Q9BZI7|REN3B_HUMAN	UPF3B	Regulator of nonsense transcripts 3B OS=Homo sapiens GN=UPF3B PE=1 SV=1	57.73	0	0	2	2	0	0	0	0	0	0	0	0	0	1	0	0	0	0
sp|P40121|CAPG_HUMAN	CAPG	Macrophage-capping protein OS=Homo sapiens GN=CAPG PE=1 SV=2	38.47	0	0	0	0	0	0	0	0	0	0	0	0	0	0	0	0	0	0
sp|P11166|GTR1_HUMAN	SLC2A1	Solute carrier family 2, facilitated glucose transporter member 1 OS=Homo sapiens GN=SLC2A1 PE=1 SV=2	54.05	0	0	0	0	0	0	0	0	0	0	0	0	0	0	0	0	0	0
sp|Q8TAE8|G45IP_HUMAN	GADD45GIP1	Growth arrest and DNA damage-inducible proteins-interacting protein 1 OS=Homo sapiens GN=GADD45GIP1 PE=1 SV=1	25.37	0	0	2	2	0	0	0	0	0	0	0	0	0	1	0	0	0	0
sp|Q96EY1|DNJA3_HUMAN	DNAJA3	DnaJ homolog subfamily A member 3, mitochondrial OS=Homo sapiens GN=DNAJA3 PE=1 SV=2	52.46	0	0	0	0	0	0	0	0	0	0	2	2	0	0	0	0	0	1
sp|Q9Y4E8|UBP15_HUMAN	USP15	Ubiquitin carboxyl-terminal hydrolase 15 OS=Homo sapiens GN=USP15 PE=1 SV=3	112.35	0	0	0	0	0	0	0	0	2	2	0	0	0	0	0	0	1	0
sp|Q9H2M9|RBGPR_HUMAN	RAB3GAP2	Rab3 GTPase-activating protein non-catalytic subunit OS=Homo sapiens GN=RAB3GAP2 PE=1 SV=1	155.89	2	2	0	0	0	0	0	0	0	0	0	0	1	0	0	0	0	0
sp|P25398|RS12_HUMAN	RPS12	40S ribosomal protein S12 OS=Homo sapiens GN=RPS12 PE=1 SV=3	14.51	2	2	0	0	0	0	0	0	0	0	0	0	1	0	0	0	0	0
sp|O14818|PSA7_HUMAN	PSMA7	Proteasome subunit alpha type-7 OS=Homo sapiens GN=PSMA7 PE=1 SV=1	27.87	0	0	1	1	0	0	1	3	1	1	1	1	0	1	0	106.122	15.102	20
sp|P60953|CDC42_HUMAN	CDC42	Cell division control protein 42 homolog OS=Homo sapiens GN=CDC42 PE=1 SV=2	21.25	0	0	0	0	0	0	1	1	1	1	1	1	0	0	0	5.78125	2.65625	4.375
sp|P05386|RLA1_HUMAN	RPLP1	60S acidic ribosomal protein P1 OS=Homo sapiens GN=RPLP1 PE=1 SV=1	11.51	1	3	1	2	0	0	1	1	1	1	1	1	2.17391	1	0	21.7391	15.2174	23.913
sp|O00178|GTPB1_HUMAN	GTPBP1	GTP-binding protein 1 OS=Homo sapiens GN=GTPBP1 PE=1 SV=3	72.41	0	0	1	1	0	0	1	1	0	0	0	0	0	1.31915	0	7.65957	0	0
tr|B4DP06|B4DP06_HUMAN		cDNA FLJ57133, highly similar to Bifunctional purine biosynthesis protein PURH OS=Homo sapiens PE=2 SV=1	58.63	0	0	0	0	0	0	0	0	0	0	0	0	0	0	0	0	0	0
tr|H7BZJ3|H7BZJ3_HUMAN	PDIA3	Protein disulfide-isomerase A3 (Fragment) OS=Homo sapiens GN=PDIA3 PE=1 SV=1	13.51	0	0	1	1	0	0	0	0	0	0	0	0	0	1	0	0	0	0
sp|P68032|ACTC_HUMAN	ACTC1	Actin, alpha cardiac muscle 1 OS=Homo sapiens GN=ACTC1 PE=1 SV=1	41.99	0	0	0	0	0	0	1	2	0	0	0	0	0	0	0	1	0	0
sp|Q00526|CDK3_HUMAN	CDK3	Cyclin-dependent kinase 3 OS=Homo sapiens GN=CDK3 PE=1 SV=1	35.02	0	0	0	0	0	0	1	1	1	2	1	1	0	0	0	7.91667	7.29167	5
sp|P25685|DNJB1_HUMAN	DNAJB1	DnaJ homolog subfamily B member 1 OS=Homo sapiens GN=DNAJB1 PE=1 SV=4	38.02	0	0	0	0	0	0	0	0	0	0	0	0	0	0	0	0	0	0
sp|Q5JNZ5|RS26L_HUMAN	RPS26P11	Putative 40S ribosomal protein S26-like 1 OS=Homo sapiens GN=RPS26P11 PE=5 SV=1	12.99	1	1	1	1	0	0	0	0	0	0	1	1	1.69444	5	0	0	0	3.33333
sp|O60784|TOM1_HUMAN	TOM1	Target of Myb protein 1 OS=Homo sapiens GN=TOM1 PE=1 SV=2	53.78	0	0	0	0	0	0	1	1	1	2	1	1	0	0	0	1	3.82353	1.91176
sp|Q96GC9|VMP1_HUMAN	VMP1	Vacuole membrane protein 1 OS=Homo sapiens GN=VMP1 PE=1 SV=1	46.21	0	0	0	0	0	0	0	0	1	2	1	2	0	0	0	0	1.5	1
sp|P25787|PSA2_HUMAN	PSMA2	Proteasome subunit alpha type-2 OS=Homo sapiens GN=PSMA2 PE=1 SV=2	25.88	0	0	0	0	0	0	0	0	0	0	1	1	0	0	0	0	0	1.2
sp|P61289|PSME3_HUMAN	PSME3	Proteasome activator complex subunit 3 OS=Homo sapiens GN=PSME3 PE=1 SV=1	29.49	0	0	0	0	0	0	0	0	1	1	0	0	0	0	0	0	18	0
sp|O43583|DENR_HUMAN	DENR	Density-regulated protein OS=Homo sapiens GN=DENR PE=1 SV=2	22.08	0	0	0	0	0	0	1	1	1	1	1	1	0	0	0	8.3	5.5	5.8
sp|Q9BY49|PECR_HUMAN	PECR	Peroxisomal trans-2-enoyl-CoA reductase OS=Homo sapiens GN=PECR PE=1 SV=2	32.52	0	0	0	0	0	0	0	0	0	0	1	4	0	0	0	0	0	1
IgG1_bovine		heavy chain constant region [Bos taurus]	35.83	0	0	0	0	0	0	0	0	0	0	1	1	0	0	0	0	0	2.77778
sp|Q16650|TBR1_HUMAN	TBR1	T-box brain protein 1 OS=Homo sapiens GN=TBR1 PE=1 SV=1	74.01	0	0	0	0	0	0	0	0	1	1	1	1	0	0	0	0	6.31579	4.73684
sp|Q93079|H2B1H_HUMAN	HIST1H2BH	Histone H2B type 1-H OS=Homo sapiens GN=HIST1H2BH PE=1 SV=3	13.88	0	0	0	0	0	0	1	1	1	1	1	1	0	0	0	4.61538	2.42308	6.15385
sp|Q6P5R6|RL22L_HUMAN	RPL22L1	60S ribosomal protein L22-like 1 OS=Homo sapiens GN=RPL22L1 PE=1 SV=2	14.6	0	0	0	0	0	0	1	1	1	1	1	1	0	0	0	2.76923	1	1.38462
tr|V9HVZ7|V9HVZ7_HUMAN	HEL-176	Epididymis luminal protein 176 OS=Homo sapiens GN=HEL-176 PE=2 SV=1	25.02	0	0	0	0	0	0	0	0	0	0	0	0	0	0	0	0	0	0
tr|A8K7N0|A8K7N0_HUMAN		cDNA FLJ75556, highly similar to Homo sapiens ribosomal protein L14, mRNA OS=Homo sapiens PE=2 SV=1	23.63	1	1	1	1	0	0	0	0	0	0	0	0	1.2963	5.18519	0	0	0	0
sp|P20073|ANXA7_HUMAN	ANXA7	Annexin A7 OS=Homo sapiens GN=ANXA7 PE=1 SV=3	52.71	0	0	0	0	0	0	0	0	0	0	0	0	0	0	0	0	0	0
sp|Q13126|MTAP_HUMAN	MTAP	S-methyl-5'-thioadenosine phosphorylase OS=Homo sapiens GN=MTAP PE=1 SV=2	31.22	0	0	0	0	0	0	0	0	0	0	0	0	0	0	0	0	0	0
sp|P61923|COPZ1_HUMAN	COPZ1	Coatomer subunit zeta-1 OS=Homo sapiens GN=COPZ1 PE=1 SV=1	20.19	0	0	0	0	0	0	1	1	1	1	0	0	0	0	0	2.5	1.875	0
sp|Q96GQ5|RUS1_HUMAN	C16orf58	RUS1 family protein C16orf58 OS=Homo sapiens GN=C16orf58 PE=1 SV=2	50.99	0	0	0	0	0	0	1	1	1	1	1	1	0	0	0	1.10526	1.68421	1
sp|Q9UHV9|PFD2_HUMAN	PFDN2	Prefoldin subunit 2 OS=Homo sapiens GN=PFDN2 PE=1 SV=1	16.64	0	0	0	0	0	0	1	1	1	1	1	1	0	0	0	1.25	1.47727	1
sp|Q9P287|BCCIP_HUMAN	BCCIP	BRCA2 and CDKN1A-interacting protein OS=Homo sapiens GN=BCCIP PE=1 SV=1	35.96	0	0	0	0	0	0	0	0	0	0	0	0	0	0	0	0	0	0
sp|P42126|ECI1_HUMAN	ECI1	Enoyl-CoA delta isomerase 1, mitochondrial OS=Homo sapiens GN=ECI1 PE=1 SV=1	32.8	0	0	0	0	0	0	0	0	0	0	0	0	0	0	0	0	0	0
sp|P51114|FXR1_HUMAN	FXR1	Fragile X mental retardation syndrome-related protein 1 OS=Homo sapiens GN=FXR1 PE=1 SV=3	69.68	1	1	1	1	0	0	0	0	1	1	0	0	1	3.94366	0	0	5.49296	0
sp|Q8N4L2|TM55A_HUMAN	TMEM55A	Type 2 phosphatidylinositol 4,5-bisphosphate 4-phosphatase OS=Homo sapiens GN=TMEM55A PE=1 SV=1	28.06	0	0	0	0	0	0	1	1	1	1	1	1	0	0	0	3.46154	1	1.11538
sp|Q8N4Q1|MIA40_HUMAN	CHCHD4	Mitochondrial intermembrane space import and assembly protein 40 OS=Homo sapiens GN=CHCHD4 PE=1 SV=1	15.99	0	0	0	0	0	0	1	2	1	1	0	0	0	0	0	3.04348	1	0
sp|O75477|ERLN1_HUMAN	ERLIN1	Erlin-1 OS=Homo sapiens GN=ERLIN1 PE=1 SV=1	38.9	0	0	0	0	0	0	1	1	1	1	1	1	0	0	0	1.8125	1	1.52083
sp|P61011|SRP54_HUMAN	SRP54	Signal recognition particle 54 kDa protein OS=Homo sapiens GN=SRP54 PE=1 SV=1	55.67	0	0	0	0	0	0	0	0	1	1	0	0	0	0	0	0	2.67442	0
sp|Q01518|CAP1_HUMAN	CAP1	Adenylyl cyclase-associated protein 1 OS=Homo sapiens GN=CAP1 PE=1 SV=5	51.87	0	0	0	0	0	0	0	0	0	0	0	0	0	0	0	0	0	0
sp|Q9GZS3|WDR61_HUMAN	WDR61	WD repeat-containing protein 61 OS=Homo sapiens GN=WDR61 PE=1 SV=1	33.56	0	0	0	0	0	0	1	1	0	0	1	1	0	0	0	8.91304	0	4.78261
sp|P27695|APEX1_HUMAN	APEX1	DNA-(apurinic or apyrimidinic site) lyase OS=Homo sapiens GN=APEX1 PE=1 SV=2	35.53	0	0	0	0	0	0	0	0	0	0	0	0	0	0	0	0	0	0
sp|O15145|ARPC3_HUMAN	ARPC3	Actin-related protein 2/3 complex subunit 3 OS=Homo sapiens GN=ARPC3 PE=1 SV=3	20.53	0	0	0	0	0	0	0	0	0	0	0	0	0	0	0	0	0	0
sp|O75531|BAF_HUMAN	BANF1	Barrier-to-autointegration factor OS=Homo sapiens GN=BANF1 PE=1 SV=1	10.05	0	0	0	0	0	0	0	0	0	0	0	0	0	0	0	0	0	0
sp|Q9P289|STK26_HUMAN	STK26	Serine/threonine-protein kinase 26 OS=Homo sapiens GN=STK26 PE=1 SV=2	46.5	0	0	0	0	0	0	1	1	1	2	0	0	0	0	0	1	1.12903	0
sp|P36405|ARL3_HUMAN	ARL3	ADP-ribosylation factor-like protein 3 OS=Homo sapiens GN=ARL3 PE=1 SV=2	20.44	0	0	0	0	0	0	0	0	0	0	0	0	0	0	0	0	0	0
sp|Q71UI9|H2AV_HUMAN	H2AFV	Histone H2A.V OS=Homo sapiens GN=H2AFV PE=1 SV=3	13.5	1	1	0	0	0	0	0	0	1	1	1	1	1	0	0	0	3.58824	5.41176
sp|P62273|RS29_HUMAN	RPS29	40S ribosomal protein S29 OS=Homo sapiens GN=RPS29 PE=1 SV=2	6.67	0	0	0	0	0	0	1	1	1	1	1	1	0	0	0	1.05128	1	1.35897
sp|Q7Z4Q2|HEAT3_HUMAN	HEATR3	HEAT repeat-containing protein 3 OS=Homo sapiens GN=HEATR3 PE=1 SV=2	74.53	0	0	0	0	0	0	0	0	1	1	1	1	0	0	0	0	4.4	3.8
sp|O60488|ACSL4_HUMAN	ACSL4	Long-chain-fatty-acid--CoA ligase 4 OS=Homo sapiens GN=ACSL4 PE=1 SV=2	79.14	0	0	0	0	0	0	1	1	1	2	0	0	0	0	0	1	1.71795	0
sp|Q6ZR08|DYH12_HUMAN	DNAH12	Dynein heavy chain 12, axonemal OS=Homo sapiens GN=DNAH12 PE=2 SV=2	356.71	0	0	1	3	0	0	0	0	0	0	0	0	0	1	0	0	0	0
tr|B2RDG4|B2RDG4_HUMAN		cDNA, FLJ96597 OS=Homo sapiens PE=2 SV=1	57.4	0	0	0	0	0	0	1	3	0	0	0	0	0	0	0	1	0	0
sp|Q13404|UB2V1_HUMAN	UBE2V1	Ubiquitin-conjugating enzyme E2 variant 1 OS=Homo sapiens GN=UBE2V1 PE=1 SV=2	16.48	0	0	0	0	0	0	0	0	0	0	0	0	0	0	0	0	0	0
sp|O75431|MTX2_HUMAN	MTX2	Metaxin-2 OS=Homo sapiens GN=MTX2 PE=1 SV=1	29.74	0	0	0	0	0	0	0	0	1	1	1	1	0	0	0	0	1	1.1
tr|F4ZW66|F4ZW66_HUMAN		NF110b OS=Homo sapiens PE=2 SV=1	95.72	1	1	1	1	0	0	0	0	0	0	0	0	1	1.75	0	0	0	0
sp|P02766|TTHY_HUMAN	TTR	Transthyretin OS=Homo sapiens GN=TTR PE=1 SV=1	15.88	0	0	0	0	0	0	0	0	0	0	0	0	0	0	0	0	0	0
tr|J3KP58|J3KP58_HUMAN	CLIP1	CAP-Gly domain-containing linker protein 1 OS=Homo sapiens GN=CLIP1 PE=1 SV=2	148.04	1	2	0	0	0	0	0	0	0	0	0	0	1	0	0	0	0	0
sp|P58546|MTPN_HUMAN	MTPN	Myotrophin OS=Homo sapiens GN=MTPN PE=1 SV=2	12.89	0	0	0	0	0	0	0	0	0	0	0	0	0	0	0	0	0	0
sp|Q9H845|ACAD9_HUMAN	ACAD9	Acyl-CoA dehydrogenase family member 9, mitochondrial OS=Homo sapiens GN=ACAD9 PE=1 SV=1	68.72	0	0	0	0	0	0	1	1	1	1	0	0	0	0	0	1.4	1	0
sp|Q8N5J2|MINY1_HUMAN	MINDY1	Ubiquitin carboxyl-terminal hydrolase MINDY-1 OS=Homo sapiens GN=MINDY1 PE=1 SV=2	51.75	0	0	0	0	0	0	0	0	1	1	1	1	0	0	0	0	1	1.28571
sp|P25325|THTM_HUMAN	MPST	3-mercaptopyruvate sulfurtransferase OS=Homo sapiens GN=MPST PE=1 SV=3	33.16	0	0	0	0	0	0	0	0	0	0	0	0	0	0	0	0	0	0
sp|Q96CP6|GRM1A_HUMAN	GRAMD1A	GRAM domain-containing protein 1A OS=Homo sapiens GN=GRAMD1A PE=1 SV=2	80.63	0	0	0	0	0	0	0	0	0	0	1	2	0	0	0	0	0	1
sp|Q5HYI8|RABL3_HUMAN	RABL3	Rab-like protein 3 OS=Homo sapiens GN=RABL3 PE=1 SV=1	26.41	0	0	0	0	0	0	1	1	1	1	0	0	0	0	0	2.63636	1	0
sp|Q9BTT0|AN32E_HUMAN	ANP32E	Acidic leucine-rich nuclear phosphoprotein 32 family member E OS=Homo sapiens GN=ANP32E PE=1 SV=1	30.67	0	0	0	0	0	0	0	0	0	0	0	0	0	0	0	0	0	0
sp|Q9Y467|SALL2_HUMAN	SALL2	Sal-like protein 2 OS=Homo sapiens GN=SALL2 PE=1 SV=4	105.24	0	0	0	0	0	0	1	1	1	1	0	0	0	0	0	1	1.4375	0
sp|Q8IUS5|EPHX4_HUMAN	EPHX4	Epoxide hydrolase 4 OS=Homo sapiens GN=EPHX4 PE=2 SV=2	42.3	0	0	0	0	0	0	0	0	1	1	1	1	0	0	0	0	1.34483	1
tr|Q6PJV4|Q6PJV4_HUMAN	THRAP3	THRAP3 protein (Fragment) OS=Homo sapiens GN=THRAP3 PE=2 SV=1	41.83	0	0	1	2	0	0	0	0	0	0	0	0	0	1	0	0	0	0
sp|Q9BWU0|NADAP_HUMAN	SLC4A1AP	Kanadaptin OS=Homo sapiens GN=SLC4A1AP PE=1 SV=1	88.76	0	0	1	2	0	0	0	0	0	0	0	0	0	1	0	0	0	0
sp|P00403|COX2_HUMAN	MT-CO2	Cytochrome c oxidase subunit 2 OS=Homo sapiens GN=MT-CO2 PE=1 SV=1	25.55	0	0	0	0	0	0	1	1	1	1	0	0	0	0	0	2.55814	1	0
sp|P15735|PHKG2_HUMAN	PHKG2	Phosphorylase b kinase gamma catalytic chain, liver/testis isoform OS=Homo sapiens GN=PHKG2 PE=1 SV=1	46.41	1	1	1	1	0	0	0	0	0	0	0	0	1	1.22222	0	0	0	0
sp|O43808|PM34_HUMAN	SLC25A17	Peroxisomal membrane protein PMP34 OS=Homo sapiens GN=SLC25A17 PE=1 SV=1	34.54	0	0	0	0	0	0	0	0	1	2	0	0	0	0	0	0	1	0
sp|P17174|AATC_HUMAN	GOT1	Aspartate aminotransferase, cytoplasmic OS=Homo sapiens GN=GOT1 PE=1 SV=3	46.22	0	0	0	0	0	0	0	0	0	0	0	0	0	0	0	0	0	0
sp|Q86Y07|VRK2_HUMAN	VRK2	Serine/threonine-protein kinase VRK2 OS=Homo sapiens GN=VRK2 PE=1 SV=3	58.1	0	0	0	0	0	0	0	0	1	1	1	1	0	0	0	0	1.65385	1
sp|Q9Y281|COF2_HUMAN	CFL2	Cofilin-2 OS=Homo sapiens GN=CFL2 PE=1 SV=1	18.72	0	0	0	0	0	0	0	0	0	0	0	0	0	0	0	0	0	0
sp|Q9NYJ8|TAB2_HUMAN	TAB2	TGF-beta-activated kinase 1 and MAP3K7-binding protein 2 OS=Homo sapiens GN=TAB2 PE=1 SV=1	76.45	1	1	1	1	0	0	0	0	0	0	0	0	1	1.50794	0	0	0	0
sp|Q9C0J8|WDR33_HUMAN	WDR33	pre-mRNA 3' end processing protein WDR33 OS=Homo sapiens GN=WDR33 PE=1 SV=2	145.8	0	0	0	0	0	0	0	0	1	2	0	0	0	0	0	0	1	0
sp|Q9UBU9|NXF1_HUMAN	NXF1	Nuclear RNA export factor 1 OS=Homo sapiens GN=NXF1 PE=1 SV=1	70.14	1	1	1	1	0	0	0	0	0	0	0	0	1	1.34921	0	0	0	0
sp|O95817|BAG3_HUMAN	BAG3	BAG family molecular chaperone regulator 3 OS=Homo sapiens GN=BAG3 PE=1 SV=3	61.56	0	0	0	0	0	0	0	0	1	1	1	1	0	0	0	0	1	3.52941
sp|Q8WXF1|PSPC1_HUMAN	PSPC1	Paraspeckle component 1 OS=Homo sapiens GN=PSPC1 PE=1 SV=1	58.71	0	0	0	0	0	0	0	0	0	0	0	0	0	0	0	0	0	0
sp|P61026|RAB10_HUMAN	RAB10	Ras-related protein Rab-10 OS=Homo sapiens GN=RAB10 PE=1 SV=1	22.53	0	0	0	0	0	0	0	0	1	1	1	1	0	0	0	0	1	2.05263
sp|Q96P70|IPO9_HUMAN	IPO9	Importin-9 OS=Homo sapiens GN=IPO9 PE=1 SV=3	115.89	0	0	0	0	0	0	0	0	1	1	0	0	0	0	0	0	2.625	0
sp|P30508|1C12_HUMAN	HLA-C	HLA class I histocompatibility antigen, Cw-12 alpha chain OS=Homo sapiens GN=HLA-C PE=1 SV=2	40.86	0	0	0	0	0	0	1	2	0	0	0	0	0	0	0	1	0	0
sp|O00767|ACOD_HUMAN	SCD	Acyl-CoA desaturase OS=Homo sapiens GN=SCD PE=1 SV=2	41.5	0	0	0	0	0	0	1	2	0	0	0	0	0	0	0	1	0	0
sp|P00441|SODC_HUMAN	SOD1	Superoxide dismutase [Cu-Zn] OS=Homo sapiens GN=SOD1 PE=1 SV=2	15.93	0	0	0	0	0	0	0	0	0	0	0	0	0	0	0	0	0	0
sp|P54105|ICLN_HUMAN	CLNS1A	Methylosome subunit pICln OS=Homo sapiens GN=CLNS1A PE=1 SV=1	26.2	1	1	0	0	0	0	0	0	0	0	1	1	1	0	0	0	0	3.52941
sp|Q6DD88|ATLA3_HUMAN	ATL3	Atlastin-3 OS=Homo sapiens GN=ATL3 PE=1 SV=1	60.5	0	0	0	0	0	0	0	0	0	0	1	2	0	0	0	0	0	1
sp|Q9BSK2|S2533_HUMAN	SLC25A33	Solute carrier family 25 member 33 OS=Homo sapiens GN=SLC25A33 PE=1 SV=1	35.35	0	0	0	0	0	0	1	1	1	1	0	0	0	0	0	1.2	1	0
sp|Q13616|CUL1_HUMAN	CUL1	Cullin-1 OS=Homo sapiens GN=CUL1 PE=1 SV=2	89.62	0	0	0	0	0	0	0	0	1	1	1	1	0	0	0	0	1.71429	1
sp|Q16630|CPSF6_HUMAN	CPSF6	Cleavage and polyadenylation specificity factor subunit 6 OS=Homo sapiens GN=CPSF6 PE=1 SV=2	59.17	0	0	1	1	0	0	0	0	0	0	0	0	0	1	0	0	0	0
sp|P84095|RHOG_HUMAN	RHOG	Rho-related GTP-binding protein RhoG OS=Homo sapiens GN=RHOG PE=1 SV=1	21.29	0	0	0	0	0	0	1	1	1	1	0	0	0	0	0	4	1	0
sp|Q13505|MTX1_HUMAN	MTX1	Metaxin-1 OS=Homo sapiens GN=MTX1 PE=1 SV=2	51.44	0	0	0	0	0	0	0	0	1	1	1	1	0	0	0	0	1.5625	1
sp|P19525|E2AK2_HUMAN	EIF2AK2	Interferon-induced, double-stranded RNA-activated protein kinase OS=Homo sapiens GN=EIF2AK2 PE=1 SV=2	62.06	0	0	0	0	0	0	0	0	1	1	1	1	0	0	0	0	1	1.54639
sp|P09758|TACD2_HUMAN	TACSTD2	Tumor-associated calcium signal transducer 2 OS=Homo sapiens GN=TACSTD2 PE=1 SV=3	35.69	0	0	0	0	0	0	0	0	0	0	0	0	0	0	0	0	0	0
sp|Q7Z3V4|UBE3B_HUMAN	UBE3B	Ubiquitin-protein ligase E3B OS=Homo sapiens GN=UBE3B PE=1 SV=3	123.02	0	0	0	0	0	0	1	1	1	1	0	0	0	0	0	1	1.53846	0
sp|O76021|RL1D1_HUMAN	RSL1D1	Ribosomal L1 domain-containing protein 1 OS=Homo sapiens GN=RSL1D1 PE=1 SV=3	54.94	0	0	0	0	0	0	0	0	1	1	1	1	0	0	0	0	1	1.36842
sp|P25445|TNR6_HUMAN	FAS	Tumor necrosis factor receptor superfamily member 6 OS=Homo sapiens GN=FAS PE=1 SV=1	37.71	0	0	0	0	0	0	0	0	1	1	1	1	0	0	0	0	1.11905	1
sp|O00273|DFFA_HUMAN	DFFA	DNA fragmentation factor subunit alpha OS=Homo sapiens GN=DFFA PE=1 SV=1	36.5	0	0	0	0	0	0	0	0	0	0	0	0	0	0	0	0	0	0
sp|Q9Y6Y8|S23IP_HUMAN	SEC23IP	SEC23-interacting protein OS=Homo sapiens GN=SEC23IP PE=1 SV=1	111.01	0	0	0	0	0	0	1	1	0	0	1	1	0	0	0	1.43333	0	1
sp|P42771|CDN2A_HUMAN	CDKN2A	Cyclin-dependent kinase inhibitor 2A OS=Homo sapiens GN=CDKN2A PE=1 SV=2	16.52	0	0	0	0	0	0	1	1	0	0	1	1	0	0	0	1	0	1.03226
sp|P35080|PROF2_HUMAN	PFN2	Profilin-2 OS=Homo sapiens GN=PFN2 PE=1 SV=3	15.04	0	0	0	0	0	0	0	0	0	0	0	0	0	0	0	0	0	0
sp|P61254|RL26_HUMAN	RPL26	60S ribosomal protein L26 OS=Homo sapiens GN=RPL26 PE=1 SV=1	17.25	0	0	1	1	0	0	0	0	0	0	0	0	0	3.13725	0	0	0	0
sp|Q96IX5|USMG5_HUMAN	USMG5	Up-regulated during skeletal muscle growth protein 5 OS=Homo sapiens GN=USMG5 PE=1 SV=1	6.45	0	0	0	0	0	0	0	0	1	1	1	1	0	0	0	0	1.72222	1
sp|O94973|AP2A2_HUMAN	AP2A2	AP-2 complex subunit alpha-2 OS=Homo sapiens GN=AP2A2 PE=1 SV=2	103.89	1	1	1	1	0	0	0	0	0	0	0	0	1	1.47273	0	0	0	0
sp|Q9Y490|TLN1_HUMAN	TLN1	Talin-1 OS=Homo sapiens GN=TLN1 PE=1 SV=3	269.6	0	0	0	0	0	0	0	0	0	0	0	0	0	0	0	0	0	0
tr|A0A024RBS1|A0A024RBS1_HUMAN	GCN1L1	GCN1 general control of amino-acid synthesis 1-like 1 (Yeast), isoform CRA_b OS=Homo sapiens GN=GCN1L1 PE=4 SV=1	266.71	0	0	0	0	0	0	1	1	1	1	0	0	0	0	0	1	1.16981	0
sp|Q8WUD1|RAB2B_HUMAN	RAB2B	Ras-related protein Rab-2B OS=Homo sapiens GN=RAB2B PE=1 SV=1	24.2	0	0	0	0	0	0	0	0	0	0	0	0	0	0	0	0	0	0
sp|P01861|IGHG4_HUMAN	IGHG4	Immunoglobulin heavy constant gamma 4 OS=Homo sapiens GN=IGHG4 PE=1 SV=1	35.92	0	0	0	0	0	0	0	0	0	0	0	0	0	0	0	0	0	0
sp|Q5JXB2|UE2NL_HUMAN	UBE2NL	Putative ubiquitin-conjugating enzyme E2 N-like OS=Homo sapiens GN=UBE2NL PE=1 SV=1	17.37	0	0	0	0	0	0	0	0	0	0	0	0	0	0	0	0	0	0
sp|P59998|ARPC4_HUMAN	ARPC4	Actin-related protein 2/3 complex subunit 4 OS=Homo sapiens GN=ARPC4 PE=1 SV=3	19.65	0	0	0	0	0	0	0	0	0	0	0	0	0	0	0	0	0	0
sp|Q96AD5|PLPL2_HUMAN	PNPLA2	Patatin-like phospholipase domain-containing protein 2 OS=Homo sapiens GN=PNPLA2 PE=1 SV=1	55.28	0	0	0	0	0	0	0	0	1	1	1	1	0	0	0	0	1.04348	1
sp|P61088|UBE2N_HUMAN	UBE2N	Ubiquitin-conjugating enzyme E2 N OS=Homo sapiens GN=UBE2N PE=1 SV=1	17.13	0	0	0	0	0	0	0	0	0	0	0	0	0	0	0	0	0	0
sp|O60683|PEX10_HUMAN	PEX10	Peroxisome biogenesis factor 10 OS=Homo sapiens GN=PEX10 PE=1 SV=1	37.05	0	0	0	0	0	0	1	2	0	0	0	0	0	0	0	1	0	0
sp|Q13619|CUL4A_HUMAN	CUL4A	Cullin-4A OS=Homo sapiens GN=CUL4A PE=1 SV=3	87.62	0	0	0	0	0	0	0	0	0	0	0	0	0	0	0	0	0	0
sp|P35659|DEK_HUMAN	DEK	Protein DEK OS=Homo sapiens GN=DEK PE=1 SV=1	42.65	0	0	0	0	0	0	0	0	0	0	0	0	0	0	0	0	0	0
sp|Q8IZ07|AN13A_HUMAN	ANKRD13A	Ankyrin repeat domain-containing protein 13A OS=Homo sapiens GN=ANKRD13A PE=1 SV=3	67.58	0	0	0	0	0	0	0	0	1	1	1	1	0	0	0	0	1.04348	1
sp|P35914|HMGCL_HUMAN	HMGCL	Hydroxymethylglutaryl-CoA lyase, mitochondrial OS=Homo sapiens GN=HMGCL PE=1 SV=2	34.34	0	0	0	0	0	0	0	0	0	0	0	0	0	0	0	0	0	0
sp|Q2TAL8|QRIC1_HUMAN	QRICH1	Glutamine-rich protein 1 OS=Homo sapiens GN=QRICH1 PE=1 SV=1	86.38	0	0	0	0	0	0	1	1	1	1	0	0	0	0	0	1.35	1	0
sp|Q9BU02|THTPA_HUMAN	THTPA	Thiamine-triphosphatase OS=Homo sapiens GN=THTPA PE=1 SV=3	25.55	0	0	0	0	0	0	0	0	1	1	1	1	0	0	0	0	1.16667	1
sp|Q86XI2|CNDG2_HUMAN	NCAPG2	Condensin-2 complex subunit G2 OS=Homo sapiens GN=NCAPG2 PE=1 SV=1	130.88	0	0	0	0	0	0	0	0	1	2	0	0	0	0	0	0	1	0
sp|Q02539|H11_HUMAN	HIST1H1A	Histone H1.1 OS=Homo sapiens GN=HIST1H1A PE=1 SV=3	21.83	1	1	0	0	0	0	0	0	0	0	0	0	8.88889	0	0	0	0	0
sp|Q53F19|NCBP3_HUMAN	NCBP3	Nuclear cap-binding protein subunit 3 OS=Homo sapiens GN=NCBP3 PE=1 SV=2	70.55	1	1	1	1	0	0	0	0	0	0	0	0	1	1.84444	0	0	0	0
AVID_Chick			16.76	1	1	1	1	0	0	0	0	0	0	0	0	1	1.15385	0	0	0	0
sp|Q9H0W9|CK054_HUMAN	C11orf54	Ester hydrolase C11orf54 OS=Homo sapiens GN=C11orf54 PE=1 SV=1	35.09	0	0	0	0	0	0	0	0	0	0	0	0	0	0	0	0	0	0
sp|Q02218|ODO1_HUMAN	OGDH	2-oxoglutarate dehydrogenase, mitochondrial OS=Homo sapiens GN=OGDH PE=1 SV=3	115.86	0	0	1	1	0	0	0	0	0	0	0	0	0	1	0	0	0	0
sp|P08631|HCK_HUMAN	HCK	Tyrosine-protein kinase HCK OS=Homo sapiens GN=HCK PE=1 SV=5	59.56	0	0	0	0	0	0	1	1	1	1	0	0	0	0	0	2.09375	1	0
sp|P20340|RAB6A_HUMAN	RAB6A	Ras-related protein Rab-6A OS=Homo sapiens GN=RAB6A PE=1 SV=3	23.58	0	0	0	0	0	0	0	0	1	1	1	1	0	0	0	0	1	1.13208
tr|M0R2S1|M0R2S1_HUMAN	UBA52	Ubiquitin-60S ribosomal protein L40 (Fragment) OS=Homo sapiens GN=UBA52 PE=1 SV=1	15.47	0	0	0	0	0	0	0	0	1	1	1	1	0	0	0	0	1	1.10714
sp|Q9UJ14|GGT7_HUMAN	GGT7	Gamma-glutamyltransferase 7 OS=Homo sapiens GN=GGT7 PE=1 SV=2	70.42	0	0	0	0	0	0	0	0	1	1	1	1	0	0	0	0	2.28571	1
sp|P62140|PP1B_HUMAN	PPP1CB	Serine/threonine-protein phosphatase PP1-beta catalytic subunit OS=Homo sapiens GN=PPP1CB PE=1 SV=3	37.16	0	0	0	0	0	0	0	0	1	2	0	0	0	0	0	0	1	0
sp|O00506|STK25_HUMAN	STK25	Serine/threonine-protein kinase 25 OS=Homo sapiens GN=STK25 PE=1 SV=1	48.08	0	0	0	0	0	0	0	0	1	2	0	0	0	0	0	0	1	0
sp|Q9UL46|PSME2_HUMAN	PSME2	Proteasome activator complex subunit 2 OS=Homo sapiens GN=PSME2 PE=1 SV=4	27.38	0	0	0	0	0	0	0	0	0	0	0	0	0	0	0	0	0	0
sp|Q8NHS0|DNJB8_HUMAN	DNAJB8	DnaJ homolog subfamily B member 8 OS=Homo sapiens GN=DNAJB8 PE=1 SV=1	25.67	0	0	0	0	0	0	0	0	1	1	1	1	0	0	0	0	1.51899	1
sp|P07951|TPM2_HUMAN	TPM2	Tropomyosin beta chain OS=Homo sapiens GN=TPM2 PE=1 SV=1	32.83	0	0	0	0	0	0	0	0	0	0	0	0	0	0	0	0	0	0
sp|P04183|KITH_HUMAN	TK1	Thymidine kinase, cytosolic OS=Homo sapiens GN=TK1 PE=1 SV=2	25.45	0	0	0	0	0	0	1	2	0	0	0	0	0	0	0	1	0	0
sp|Q10471|GALT2_HUMAN	GALNT2	Polypeptide N-acetylgalactosaminyltransferase 2 OS=Homo sapiens GN=GALNT2 PE=1 SV=1	64.69	0	0	0	0	0	0	1	1	0	0	0	0	0	0	0	1	0	0
sp|Q96HY6|DDRGK_HUMAN	DDRGK1	DDRGK domain-containing protein 1 OS=Homo sapiens GN=DDRGK1 PE=1 SV=2	35.59	0	0	0	0	0	0	0	0	1	1	0	0	0	0	0	0	1	0
sp|Q9NX14|NDUBB_HUMAN	NDUFB11	NADH dehydrogenase [ubiquinone] 1 beta subcomplex subunit 11, mitochondrial OS=Homo sapiens GN=NDUFB11 PE=1 SV=1	17.31	0	0	0	0	0	0	0	0	0	0	1	1	0	0	0	0	0	1
tr|Q9UL78|Q9UL78_HUMAN		Myosin-reactive immunoglobulin light chain variable region (Fragment) OS=Homo sapiens PE=2 SV=1	11.64	0	0	0	0	0	0	0	0	0	0	0	0	0	0	0	0	0	0
sp|Q9UI12|VATH_HUMAN	ATP6V1H	V-type proton ATPase subunit H OS=Homo sapiens GN=ATP6V1H PE=1 SV=1	55.85	0	0	0	0	0	0	1	1	0	0	0	0	0	0	0	1	0	0
sp|Q8NAN2|MIGA1_HUMAN	MIGA1	Mitoguardin 1 OS=Homo sapiens GN=MIGA1 PE=1 SV=1	70.96	0	0	0	0	0	0	0	0	0	0	1	1	0	0	0	0	0	1
sp|P31949|S10AB_HUMAN	S100A11	Protein S100-A11 OS=Homo sapiens GN=S100A11 PE=1 SV=2	11.73	0	0	0	0	0	0	0	0	0	0	0	0	0	0	0	0	0	0
sp|Q92820|GGH_HUMAN	GGH	Gamma-glutamyl hydrolase OS=Homo sapiens GN=GGH PE=1 SV=2	35.94	0	0	0	0	0	0	0	0	0	0	0	0	0	0	0	0	0	0
sp|Q7L2H7|EIF3M_HUMAN	EIF3M	Eukaryotic translation initiation factor 3 subunit M OS=Homo sapiens GN=EIF3M PE=1 SV=1	42.48	0	0	1	1	0	0	0	0	0	0	0	0	0	1	0	0	0	0
sp|O75534|CSDE1_HUMAN	CSDE1	Cold shock domain-containing protein E1 OS=Homo sapiens GN=CSDE1 PE=1 SV=2	88.83	0	0	0	0	0	0	0	0	0	0	0	0	0	0	0	0	0	0
sp|Q5T653|RM02_HUMAN	MRPL2	39S ribosomal protein L2, mitochondrial OS=Homo sapiens GN=MRPL2 PE=1 SV=2	33.28	1	1	0	0	0	0	0	0	0	0	0	0	1	0	0	0	0	0
sp|P23634|AT2B4_HUMAN	ATP2B4	Plasma membrane calcium-transporting ATPase 4 OS=Homo sapiens GN=ATP2B4 PE=1 SV=2	137.83	0	0	0	0	0	0	0	0	1	1	0	0	0	0	0	0	1	0
sp|P24928|RPB1_HUMAN	POLR2A	DNA-directed RNA polymerase II subunit RPB1 OS=Homo sapiens GN=POLR2A PE=1 SV=2	217.04	1	1	0	0	0	0	0	0	0	0	0	0	1	0	0	0	0	0
sp|Q15287|RNPS1_HUMAN	RNPS1	RNA-binding protein with serine-rich domain 1 OS=Homo sapiens GN=RNPS1 PE=1 SV=1	34.19	1	1	0	0	0	0	0	0	0	0	0	0	1	0	0	0	0	0
sp|Q9NPI6|DCP1A_HUMAN	DCP1A	mRNA-decapping enzyme 1A OS=Homo sapiens GN=DCP1A PE=1 SV=2	63.27	0	0	0	0	0	0	0	0	0	0	1	1	0	0	0	0	0	1
sp|P30520|PURA2_HUMAN	ADSS	Adenylosuccinate synthetase isozyme 2 OS=Homo sapiens GN=ADSS PE=1 SV=3	50.07	0	0	0	0	0	0	0	0	0	0	0	0	0	0	0	0	0	0
sp|P02790|HEMO_HUMAN	HPX	Hemopexin OS=Homo sapiens GN=HPX PE=1 SV=2	51.64	0	0	0	0	0	0	0	0	0	0	0	0	0	0	0	0	0	0
sp|Q9UL03|INT6_HUMAN	INTS6	Integrator complex subunit 6 OS=Homo sapiens GN=INTS6 PE=1 SV=1	100.33	0	0	0	0	0	0	0	0	1	1	0	0	0	0	0	0	1	0
sp|O14773|TPP1_HUMAN	TPP1	Tripeptidyl-peptidase 1 OS=Homo sapiens GN=TPP1 PE=1 SV=2	61.21	0	0	0	0	0	0	0	0	0	0	1	1	0	0	0	0	0	1
sp|Q7L8L6|FAKD5_HUMAN	FASTKD5	FAST kinase domain-containing protein 5, mitochondrial OS=Homo sapiens GN=FASTKD5 PE=1 SV=1	86.52	0	0	0	0	0	0	0	0	1	1	0	0	0	0	0	0	1	0
sp|P30838|AL3A1_HUMAN	ALDH3A1	Aldehyde dehydrogenase, dimeric NADP-preferring OS=Homo sapiens GN=ALDH3A1 PE=1 SV=3	50.36	0	0	0	0	0	0	0	0	0	0	0	0	0	0	0	0	0	0
sp|Q9BR76|COR1B_HUMAN	CORO1B	Coronin-1B OS=Homo sapiens GN=CORO1B PE=1 SV=1	54.2	0	0	0	0	0	0	1	1	0	0	0	0	0	0	0	1	0	0
sp|O60613|SEP15_HUMAN	SELENOF	Selenoprotein F OS=Homo sapiens GN=SELENOF PE=1 SV=3	17.78	0	0	0	0	0	0	0	0	0	0	1	1	0	0	0	0	0	1
tr|M0R2L9|M0R2L9_HUMAN	RPS19	40S ribosomal protein S19 (Fragment) OS=Homo sapiens GN=RPS19 PE=1 SV=1	8.18	0	0	1	1	0	0	0	0	0	0	0	0	0	1	0	0	0	0
sp|P27105|STOM_HUMAN	STOM	Erythrocyte band 7 integral membrane protein OS=Homo sapiens GN=STOM PE=1 SV=3	31.71	1	1	0	0	0	0	0	0	0	0	0	0	1	0	0	0	0	0
tr|Q6IPH7|Q6IPH7_HUMAN	RPL14	RPL14 protein OS=Homo sapiens GN=RPL14 PE=1 SV=1	23.77	0	0	1	1	0	0	0	0	0	0	0	0	0	1	0	0	0	0
sp|P02671|FIBA_HUMAN	FGA	Fibrinogen alpha chain OS=Homo sapiens GN=FGA PE=1 SV=2	94.91	0	0	0	0	0	0	0	0	0	0	0	0	0	0	0	0	0	0
sp|P09525|ANXA4_HUMAN	ANXA4	Annexin A4 OS=Homo sapiens GN=ANXA4 PE=1 SV=4	35.86	0	0	0	0	0	0	0	0	0	0	0	0	0	0	0	0	0	0
sp|P28370|SMCA1_HUMAN	SMARCA1	Probable global transcription activator SNF2L1 OS=Homo sapiens GN=SMARCA1 PE=1 SV=2	122.53	0	0	0	0	0	0	0	0	1	1	0	0	0	0	0	0	1	0
sp|Q8IUH3|RBM45_HUMAN	RBM45	RNA-binding protein 45 OS=Homo sapiens GN=RBM45 PE=1 SV=1	53.47	1	1	0	0	0	0	0	0	0	0	0	0	1	0	0	0	0	0
sp|P18440|ARY1_HUMAN	NAT1	Arylamine N-acetyltransferase 1 OS=Homo sapiens GN=NAT1 PE=1 SV=2	33.88	0	0	0	0	0	0	0	0	1	1	0	0	0	0	0	0	1	0
sp|O14976|GAK_HUMAN	GAK	Cyclin-G-associated kinase OS=Homo sapiens GN=GAK PE=1 SV=2	143.1	0	0	0	0	0	0	0	0	1	1	0	0	0	0	0	0	1	0
sp|P46821|MAP1B_HUMAN	MAP1B	Microtubule-associated protein 1B OS=Homo sapiens GN=MAP1B PE=1 SV=2	270.47	0	0	0	0	0	0	0	0	1	1	0	0	0	0	0	0	1	0
sp|Q8NI60|COQ8A_HUMAN	COQ8A	Atypical kinase COQ8A, mitochondrial OS=Homo sapiens GN=COQ8A PE=1 SV=1	71.9	0	0	0	0	0	0	0	0	1	1	0	0	0	0	0	0	1	0
sp|Q9H4L7|SMRCD_HUMAN	SMARCAD1	SWI/SNF-related matrix-associated actin-dependent regulator of chromatin subfamily A containing DEAD/H box 1 OS=Homo sapiens GN=SMARCAD1 PE=1 SV=2	117.33	0	0	0	0	0	0	0	0	1	1	0	0	0	0	0	0	1	0
sp|Q92879|CELF1_HUMAN	CELF1	CUGBP Elav-like family member 1 OS=Homo sapiens GN=CELF1 PE=1 SV=2	52.03	0	0	0	0	0	0	0	0	0	0	0	0	0	0	0	0	0	0
sp|O95071|UBR5_HUMAN	UBR5	E3 ubiquitin-protein ligase UBR5 OS=Homo sapiens GN=UBR5 PE=1 SV=2	309.16	1	1	0	0	0	0	0	0	0	0	0	0	1	0	0	0	0	0
sp|Q8WY22|BRI3B_HUMAN	BRI3BP	BRI3-binding protein OS=Homo sapiens GN=BRI3BP PE=1 SV=1	27.82	0	0	0	0	0	0	0	0	0	0	1	1	0	0	0	0	0	1
sp|Q9GZM5|YIPF3_HUMAN	YIPF3	Protein YIPF3 OS=Homo sapiens GN=YIPF3 PE=1 SV=1	38.22	0	0	0	0	0	0	0	0	1	1	0	0	0	0	0	0	1	0
sp|Q8TC07|TBC15_HUMAN	TBC1D15	TBC1 domain family member 15 OS=Homo sapiens GN=TBC1D15 PE=1 SV=2	79.44	0	0	0	0	0	0	0	0	1	1	0	0	0	0	0	0	1	0
sp|O95159|ZFPL1_HUMAN	ZFPL1	Zinc finger protein-like 1 OS=Homo sapiens GN=ZFPL1 PE=1 SV=2	34.09	0	0	0	0	0	0	0	0	0	0	1	1	0	0	0	0	0	1
sp|Q9H9J2|RM44_HUMAN	MRPL44	39S ribosomal protein L44, mitochondrial OS=Homo sapiens GN=MRPL44 PE=1 SV=1	37.51	0	0	1	1	0	0	0	0	0	0	0	0	0	1	0	0	0	0
sp|Q9BRJ2|RM45_HUMAN	MRPL45	39S ribosomal protein L45, mitochondrial OS=Homo sapiens GN=MRPL45 PE=1 SV=2	35.33	0	0	0	0	0	0	1	1	0	0	0	0	0	0	0	1	0	0
sp|O95476|CNEP1_HUMAN	CTDNEP1	CTD nuclear envelope phosphatase 1 OS=Homo sapiens GN=CTDNEP1 PE=1 SV=2	28.36	0	0	0	0	0	0	0	0	1	1	0	0	0	0	0	0	1	0
sp|Q9NX47|MARH5_HUMAN	44260	E3 ubiquitin-protein ligase MARCH5 OS=Homo sapiens GN=MARCH5 PE=1 SV=1	31.21	0	0	0	0	0	0	0	0	1	1	0	0	0	0	0	0	1	0
sp|Q9H974|QTRT2_HUMAN	QTRT2	Queuine tRNA-ribosyltransferase accessory subunit 2 OS=Homo sapiens GN=QTRT2 PE=1 SV=1	46.68	0	0	0	0	0	0	0	0	1	1	0	0	0	0	0	0	1	0
sp|Q6Q759|SPG17_HUMAN	SPAG17	Sperm-associated antigen 17 OS=Homo sapiens GN=SPAG17 PE=2 SV=1	251.58	1	1	0	0	0	0	0	0	0	0	0	0	1	0	0	0	0	0
sp|Q13425|SNTB2_HUMAN	SNTB2	Beta-2-syntrophin OS=Homo sapiens GN=SNTB2 PE=1 SV=1	57.91	0	0	0	0	0	0	1	1	0	0	0	0	0	0	0	1	0	0
sp|Q8NEN9|PDZD8_HUMAN	PDZD8	PDZ domain-containing protein 8 OS=Homo sapiens GN=PDZD8 PE=1 SV=1	128.48	0	0	0	0	0	0	0	0	1	1	0	0	0	0	0	0	1	0
sp|Q969V5|MUL1_HUMAN	MUL1	Mitochondrial ubiquitin ligase activator of NFKB 1 OS=Homo sapiens GN=MUL1 PE=1 SV=1	39.77	0	0	0	0	0	0	1	1	0	0	0	0	0	0	0	1	0	0
sp|Q16822|PCKGM_HUMAN	PCK2	Phosphoenolpyruvate carboxykinase [GTP], mitochondrial OS=Homo sapiens GN=PCK2 PE=1 SV=3	70.68	0	0	0	0	0	0	0	0	0	0	0	0	0	0	0	0	0	0
sp|P07478|TRY2_HUMAN	PRSS2	Trypsin-2 OS=Homo sapiens GN=PRSS2 PE=1 SV=1	26.47	0	0	0	0	0	0	0	0	0	0	0	0	0	0	0	0	0	0
sp|Q15437|SC23B_HUMAN	SEC23B	Protein transport protein Sec23B OS=Homo sapiens GN=SEC23B PE=1 SV=2	86.42	0	0	0	0	0	0	0	0	0	0	1	1	0	0	0	0	0	1
tr|X5DQZ7|X5DQZ7_HUMAN	GPX1	Glutathione peroxidase 1 isoform A OS=Homo sapiens GN=GPX1 PE=2 SV=1	4.6	0	0	0	0	0	0	1	1	0	0	0	0	0	0	0	1	0	0
sp|Q16762|THTR_HUMAN	TST	Thiosulfate sulfurtransferase OS=Homo sapiens GN=TST PE=1 SV=4	33.41	0	0	0	0	0	0	0	0	1	1	0	0	0	0	0	0	1	0
sp|P28331|NDUS1_HUMAN	NDUFS1	NADH-ubiquinone oxidoreductase 75 kDa subunit, mitochondrial OS=Homo sapiens GN=NDUFS1 PE=1 SV=3	79.42	0	0	0	0	0	0	1	1	0	0	0	0	0	0	0	1	0	0
sp|P51784|UBP11_HUMAN	USP11	Ubiquitin carboxyl-terminal hydrolase 11 OS=Homo sapiens GN=USP11 PE=1 SV=3	109.75	0	0	0	0	0	0	0	0	1	1	0	0	0	0	0	0	1	0
sp|P49419|AL7A1_HUMAN	ALDH7A1	Alpha-aminoadipic semialdehyde dehydrogenase OS=Homo sapiens GN=ALDH7A1 PE=1 SV=5	58.45	0	0	0	0	0	0	0	0	0	0	0	0	0	0	0	0	0	0
sp|P01619|KV320_HUMAN	IGKV3-20	Immunoglobulin kappa variable 3-20 OS=Homo sapiens GN=IGKV3-20 PE=1 SV=2	12.55	0	0	0	0	0	0	0	0	0	0	0	0	0	0	0	0	0	0
sp|P15170|ERF3A_HUMAN	GSPT1	Eukaryotic peptide chain release factor GTP-binding subunit ERF3A OS=Homo sapiens GN=GSPT1 PE=1 SV=1	55.72	0	0	0	0	0	0	0	0	0	0	0	0	0	0	0	0	0	0
sp|Q9BVC6|TM109_HUMAN	TMEM109	Transmembrane protein 109 OS=Homo sapiens GN=TMEM109 PE=1 SV=1	26.19	0	0	0	0	0	0	0	0	0	0	0	0	0	0	0	0	0	0
sp|Q5JUX0|SPIN3_HUMAN	SPIN3	Spindlin-3 OS=Homo sapiens GN=SPIN3 PE=1 SV=1	29.19	0	0	1	1	0	0	0	0	0	0	0	0	0	1	0	0	0	0
sp|P21266|GSTM3_HUMAN	GSTM3	Glutathione S-transferase Mu 3 OS=Homo sapiens GN=GSTM3 PE=1 SV=3	26.54	0	0	0	0	0	0	0	0	0	0	0	0	0	0	0	0	0	0
sp|P04083|ANXA1_HUMAN	ANXA1	Annexin A1 OS=Homo sapiens GN=ANXA1 PE=1 SV=2	38.69	0	0	0	0	0	0	0	0	0	0	0	0	0	0	0	0	0	0
tr|Q2TB68|Q2TB68_HUMAN	CCHCR1	CCHCR1 protein OS=Homo sapiens GN=CCHCR1 PE=2 SV=1	84.93	0	0	1	1	0	0	0	0	0	0	0	0	0	1	0	0	0	0
sp|Q9ULX3|NOB1_HUMAN	NOB1	RNA-binding protein NOB1 OS=Homo sapiens GN=NOB1 PE=1 SV=1	46.65	0	0	1	1	0	0	0	0	0	0	0	0	0	1	0	0	0	0
sp|P08047|SP1_HUMAN	SP1	Transcription factor Sp1 OS=Homo sapiens GN=SP1 PE=1 SV=3	80.64	0	0	0	0	0	0	1	1	0	0	0	0	0	0	0	1	0	0
sp|Q15349|KS6A2_HUMAN	RPS6KA2	Ribosomal protein S6 kinase alpha-2 OS=Homo sapiens GN=RPS6KA2 PE=1 SV=2	83.19	0	0	0	0	0	0	1	1	0	0	0	0	0	0	0	1	0	0
sp|P55010|IF5_HUMAN	EIF5	Eukaryotic translation initiation factor 5 OS=Homo sapiens GN=EIF5 PE=1 SV=2	49.19	0	0	0	0	0	0	0	0	0	0	0	0	0	0	0	0	0	0
sp|P0DI83|NARR_HUMAN	RAB34	Ras-related protein Rab-34, isoform NARR OS=Homo sapiens GN=RAB34 PE=1 SV=1	21.11	0	0	0	0	0	0	0	0	1	1	0	0	0	0	0	0	1	0
sp|Q07157|ZO1_HUMAN	TJP1	Tight junction protein ZO-1 OS=Homo sapiens GN=TJP1 PE=1 SV=3	195.34	0	0	0	0	0	0	0	0	1	1	0	0	0	0	0	0	1	0
sp|O43264|ZW10_HUMAN	ZW10	Centromere/kinetochore protein zw10 homolog OS=Homo sapiens GN=ZW10 PE=1 SV=3	88.77	0	0	0	0	0	0	0	0	1	1	0	0	0	0	0	0	1	0
sp|Q7Z3B4|NUP54_HUMAN	NUP54	Nucleoporin p54 OS=Homo sapiens GN=NUP54 PE=1 SV=2	55.4	0	0	0	0	0	0	0	0	1	1	0	0	0	0	0	0	1	0
sp|Q8N0X7|SPG20_HUMAN	SPG20	Spartin OS=Homo sapiens GN=SPG20 PE=1 SV=1	72.79	0	0	0	0	0	0	0	0	1	1	0	0	0	0	0	0	1	0
sp|Q13185|CBX3_HUMAN	CBX3	Chromobox protein homolog 3 OS=Homo sapiens GN=CBX3 PE=1 SV=4	20.8	0	0	0	0	0	0	0	0	0	0	1	1	0	0	0	0	0	1
sp|Q6ZNB6|NFXL1_HUMAN	NFXL1	NF-X1-type zinc finger protein NFXL1 OS=Homo sapiens GN=NFXL1 PE=1 SV=2	101.27	0	0	0	0	0	0	1	1	0	0	0	0	0	0	0	1	0	0
sp|P63279|UBC9_HUMAN	UBE2I	SUMO-conjugating enzyme UBC9 OS=Homo sapiens GN=UBE2I PE=1 SV=1	18	0	0	0	0	0	0	0	0	0	0	0	0	0	0	0	0	0	0
sp|Q92974|ARHG2_HUMAN	ARHGEF2	Rho guanine nucleotide exchange factor 2 OS=Homo sapiens GN=ARHGEF2 PE=1 SV=4	111.47	0	0	1	1	0	0	0	0	0	0	0	0	0	1	0	0	0	0
sp|P24941|CDK2_HUMAN	CDK2	Cyclin-dependent kinase 2 OS=Homo sapiens GN=CDK2 PE=1 SV=2	33.91	0	0	0	0	0	0	1	1	0	0	0	0	0	0	0	1	0	0
sp|O95782|AP2A1_HUMAN	AP2A1	AP-2 complex subunit alpha-1 OS=Homo sapiens GN=AP2A1 PE=1 SV=3	107.48	0	0	0	0	0	0	0	0	1	1	0	0	0	0	0	0	1	0
sp|Q3SXY8|AR13B_HUMAN	ARL13B	ADP-ribosylation factor-like protein 13B OS=Homo sapiens GN=ARL13B PE=1 SV=1	48.61	0	0	0	0	0	0	0	0	1	1	0	0	0	0	0	0	1	0
sp|Q5BJD5|TM41B_HUMAN	TMEM41B	Transmembrane protein 41B OS=Homo sapiens GN=TMEM41B PE=1 SV=1	32.49	0	0	0	0	0	0	0	0	1	1	0	0	0	0	0	0	1	0
sp|Q9H8H0|NOL11_HUMAN	NOL11	Nucleolar protein 11 OS=Homo sapiens GN=NOL11 PE=1 SV=1	81.07	0	0	0	0	0	0	0	0	1	1	0	0	0	0	0	0	1	0
sp|P61964|WDR5_HUMAN	WDR5	WD repeat-containing protein 5 OS=Homo sapiens GN=WDR5 PE=1 SV=1	36.57	0	0	1	1	0	0	0	0	0	0	0	0	0	1	0	0	0	0
sp|Q8N9M5|TM102_HUMAN	TMEM102	Transmembrane protein 102 OS=Homo sapiens GN=TMEM102 PE=1 SV=1	54.14	0	0	1	1	0	0	0	0	0	0	0	0	0	1	0	0	0	0
sp|Q9Y3Y2|CHTOP_HUMAN	CHTOP	Chromatin target of PRMT1 protein OS=Homo sapiens GN=CHTOP PE=1 SV=2	26.38	0	0	1	1	0	0	0	0	0	0	0	0	0	1	0	0	0	0
sp|Q92522|H1X_HUMAN	H1FX	Histone H1x OS=Homo sapiens GN=H1FX PE=1 SV=1	22.47	1	1	0	0	0	0	0	0	0	0	0	0	1	0	0	0	0	0
sp|O60343|TBCD4_HUMAN	TBC1D4	TBC1 domain family member 4 OS=Homo sapiens GN=TBC1D4 PE=1 SV=2	146.47	0	0	0	0	0	0	1	1	0	0	0	0	0	0	0	1	0	0
sp|O75027|ABCB7_HUMAN	ABCB7	ATP-binding cassette sub-family B member 7, mitochondrial OS=Homo sapiens GN=ABCB7 PE=1 SV=2	82.59	0	0	0	0	0	0	0	0	0	0	0	0	0	0	0	0	0	0
sp|Q9UJ41|RABX5_HUMAN	RABGEF1	Rab5 GDP/GTP exchange factor OS=Homo sapiens GN=RABGEF1 PE=1 SV=2	79.32	0	0	0	0	0	0	0	0	1	1	0	0	0	0	0	0	1	0
sp|Q08945|SSRP1_HUMAN	SSRP1	FACT complex subunit SSRP1 OS=Homo sapiens GN=SSRP1 PE=1 SV=1	81.02	0	0	0	0	0	0	0	0	0	0	0	0	0	0	0	0	0	0
sp|Q9Y287|ITM2B_HUMAN	ITM2B	Integral membrane protein 2B OS=Homo sapiens GN=ITM2B PE=1 SV=1	30.32	0	0	0	0	0	0	0	0	1	1	0	0	0	0	0	0	1	0
sp|P55854|SUMO3_HUMAN	SUMO3	Small ubiquitin-related modifier 3 OS=Homo sapiens GN=SUMO3 PE=1 SV=2	11.63	0	0	0	0	0	0	0	0	0	0	0	0	0	0	0	0	0	0
sp|Q8WXF0|SRS12_HUMAN	SRSF12	Serine/arginine-rich splicing factor 12 OS=Homo sapiens GN=SRSF12 PE=2 SV=1	30.49	0	0	1	1	0	0	0	0	0	0	0	0	0	1	0	0	0	0
sp|Q9P2W9|STX18_HUMAN	STX18	Syntaxin-18 OS=Homo sapiens GN=STX18 PE=1 SV=1	38.65	0	0	0	0	0	0	0	0	1	1	0	0	0	0	0	0	1	0
sp|Q9GZT9|EGLN1_HUMAN	EGLN1	Egl nine homolog 1 OS=Homo sapiens GN=EGLN1 PE=1 SV=1	45.99	0	0	0	0	0	0	1	1	0	0	0	0	0	0	0	1	0	0
sp|P15374|UCHL3_HUMAN	UCHL3	Ubiquitin carboxyl-terminal hydrolase isozyme L3 OS=Homo sapiens GN=UCHL3 PE=1 SV=1	26.17	0	0	0	0	0	0	0	0	0	0	0	0	0	0	0	0	0	0
sp|Q13131|AAPK1_HUMAN	PRKAA1	5'-AMP-activated protein kinase catalytic subunit alpha-1 OS=Homo sapiens GN=PRKAA1 PE=1 SV=4	63.97	0	0	0	0	0	0	0	0	1	1	0	0	0	0	0	0	1	0
sp|Q8IYB5|SMAP1_HUMAN	SMAP1	Stromal membrane-associated protein 1 OS=Homo sapiens GN=SMAP1 PE=1 SV=2	50.35	0	0	0	0	0	0	1	1	0	0	0	0	0	0	0	1	0	0
sp|Q9GZV4|IF5A2_HUMAN	EIF5A2	Eukaryotic translation initiation factor 5A-2 OS=Homo sapiens GN=EIF5A2 PE=1 SV=3	16.78	0	0	0	0	0	0	0	0	1	1	0	0	0	0	0	0	1	0
sp|P16949|STMN1_HUMAN	STMN1	Stathmin OS=Homo sapiens GN=STMN1 PE=1 SV=3	17.29	0	0	0	0	0	0	0	0	0	0	0	0	0	0	0	0	0	0
sp|O94923|GLCE_HUMAN	GLCE	D-glucuronyl C5-epimerase OS=Homo sapiens GN=GLCE PE=1 SV=3	70.06	0	0	0	0	0	0	1	1	0	0	0	0	0	0	0	1	0	0
sp|Q9BXJ9|NAA15_HUMAN	NAA15	N-alpha-acetyltransferase 15, NatA auxiliary subunit OS=Homo sapiens GN=NAA15 PE=1 SV=1	101.21	0	0	0	0	0	0	0	0	0	0	0	0	0	0	0	0	0	0
sp|Q9P0I2|EMC3_HUMAN	EMC3	ER membrane protein complex subunit 3 OS=Homo sapiens GN=EMC3 PE=1 SV=3	29.93	0	0	0	0	0	0	0	0	1	1	0	0	0	0	0	0	1	0
sp|O75663|TIPRL_HUMAN	TIPRL	TIP41-like protein OS=Homo sapiens GN=TIPRL PE=1 SV=2	31.42	0	0	0	0	0	0	0	0	0	0	0	0	0	0	0	0	0	0
sp|Q9BTA9|WAC_HUMAN	WAC	WW domain-containing adapter protein with coiled-coil OS=Homo sapiens GN=WAC PE=1 SV=3	70.68	0	0	0	0	0	0	0	0	1	1	0	0	0	0	0	0	1	0
sp|O43837|IDH3B_HUMAN	IDH3B	Isocitrate dehydrogenase [NAD] subunit beta, mitochondrial OS=Homo sapiens GN=IDH3B PE=1 SV=2	42.16	0	0	0	0	0	0	0	0	0	0	0	0	0	0	0	0	0	0
sp|Q49A26|GLYR1_HUMAN	GLYR1	Putative oxidoreductase GLYR1 OS=Homo sapiens GN=GLYR1 PE=1 SV=3	60.52	0	0	1	1	0	0	0	0	0	0	0	0	0	1	0	0	0	0
sp|Q6P6C2|ALKB5_HUMAN	ALKBH5	RNA demethylase ALKBH5 OS=Homo sapiens GN=ALKBH5 PE=1 SV=2	44.23	0	0	0	0	0	0	0	0	0	0	0	0	0	0	0	0	0	0
sp|Q9BXW7|HDHD5_HUMAN	HDHD5	Haloacid dehalogenase-like hydrolase domain-containing 5 OS=Homo sapiens GN=HDHD5 PE=1 SV=1	46.29	0	0	0	0	0	0	0	0	1	1	0	0	0	0	0	0	1	0
sp|Q9H307|PININ_HUMAN	PNN	Pinin OS=Homo sapiens GN=PNN PE=1 SV=4	81.56	0	0	1	1	0	0	0	0	0	0	0	0	0	1	0	0	0	0
sp|Q92734|TFG_HUMAN	TFG	Protein TFG OS=Homo sapiens GN=TFG PE=1 SV=2	43.42	0	0	0	0	0	0	0	0	0	0	0	0	0	0	0	0	0	0
sp|Q8IWI9|MGAP_HUMAN	MGA	MAX gene-associated protein OS=Homo sapiens GN=MGA PE=1 SV=3	331.63	1	1	0	0	0	0	0	0	0	0	0	0	1	0	0	0	0	0
sp|P28070|PSB4_HUMAN	PSMB4	Proteasome subunit beta type-4 OS=Homo sapiens GN=PSMB4 PE=1 SV=4	29.19	0	0	0	0	0	0	0	0	0	0	0	0	0	0	0	0	0	0
sp|O75340|PDCD6_HUMAN	PDCD6	Programmed cell death protein 6 OS=Homo sapiens GN=PDCD6 PE=1 SV=1	21.85	0	0	0	0	0	0	0	0	1	1	0	0	0	0	0	0	1	0
sp|Q05048|CSTF1_HUMAN	CSTF1	Cleavage stimulation factor subunit 1 OS=Homo sapiens GN=CSTF1 PE=1 SV=1	48.33	0	0	0	0	0	0	0	0	0	0	0	0	0	0	0	0	0	0
sp|P09012|SNRPA_HUMAN	SNRPA	U1 small nuclear ribonucleoprotein A OS=Homo sapiens GN=SNRPA PE=1 SV=3	31.26	1	1	0	0	0	0	0	0	0	0	0	0	1	0	0	0	0	0
sp|Q9NR50|EI2BG_HUMAN	EIF2B3	Translation initiation factor eIF-2B subunit gamma OS=Homo sapiens GN=EIF2B3 PE=1 SV=1	50.21	0	0	0	0	0	0	0	0	1	1	0	0	0	0	0	0	1	0
sp|Q96A11|G3ST3_HUMAN	GAL3ST3	Galactose-3-O-sulfotransferase 3 OS=Homo sapiens GN=GAL3ST3 PE=1 SV=1	48.92	0	0	0	0	0	0	0	0	0	0	1	1	0	0	0	0	0	1
sp|Q9NTX5|ECHD1_HUMAN	ECHDC1	Ethylmalonyl-CoA decarboxylase OS=Homo sapiens GN=ECHDC1 PE=1 SV=2	33.68	0	0	0	0	0	0	0	0	1	1	0	0	0	0	0	0	1	0
sp|P08621|RU17_HUMAN	SNRNP70	U1 small nuclear ribonucleoprotein 70 kDa OS=Homo sapiens GN=SNRNP70 PE=1 SV=2	51.53	1	1	0	0	0	0	0	0	0	0	0	0	1	0	0	0	0	0
sp|Q96SZ6|CK5P1_HUMAN	CDK5RAP1	CDK5 regulatory subunit-associated protein 1 OS=Homo sapiens GN=CDK5RAP1 PE=1 SV=2	67.65	0	0	0	0	0	0	1	1	0	0	0	0	0	0	0	1	0	0
sp|Q92750|TAF4B_HUMAN	TAF4B	Transcription initiation factor TFIID subunit 4B OS=Homo sapiens GN=TAF4B PE=1 SV=2	91.03	0	0	1	1	0	0	0	0	0	0	0	0	0	1	0	0	0	0
sp|Q9NQC3|RTN4_HUMAN	RTN4	Reticulon-4 OS=Homo sapiens GN=RTN4 PE=1 SV=2	129.85	0	0	0	0	0	0	0	0	0	0	0	0	0	0	0	0	0	0
sp|P49916|DNLI3_HUMAN	LIG3	DNA ligase 3 OS=Homo sapiens GN=LIG3 PE=1 SV=2	112.83	0	0	1	1	0	0	0	0	0	0	0	0	0	1	0	0	0	0
sp|P58004|SESN2_HUMAN	SESN2	Sestrin-2 OS=Homo sapiens GN=SESN2 PE=1 SV=1	54.46	0	0	0	0	0	0	0	0	1	1	0	0	0	0	0	0	1	0
tr|I3L213|I3L213_HUMAN	PHKB	Phosphorylase b kinase regulatory subunit beta (Fragment) OS=Homo sapiens GN=PHKB PE=1 SV=1	23.52	0	0	1	1	0	0	0	0	0	0	0	0	0	1	0	0	0	0
sp|Q13618|CUL3_HUMAN	CUL3	Cullin-3 OS=Homo sapiens GN=CUL3 PE=1 SV=2	88.87	1	1	0	0	0	0	0	0	0	0	0	0	1	0	0	0	0	0
sp|Q92665|RT31_HUMAN	MRPS31	28S ribosomal protein S31, mitochondrial OS=Homo sapiens GN=MRPS31 PE=1 SV=3	45.29	1	1	0	0	0	0	0	0	0	0	0	0	1	0	0	0	0	0
sp|Q15785|TOM34_HUMAN	TOMM34	Mitochondrial import receptor subunit TOM34 OS=Homo sapiens GN=TOMM34 PE=1 SV=2	34.54	0	0	0	0	0	0	0	0	0	0	0	0	0	0	0	0	0	0
sp|P49721|PSB2_HUMAN	PSMB2	Proteasome subunit beta type-2 OS=Homo sapiens GN=PSMB2 PE=1 SV=1	22.82	0	0	0	0	0	0	0	0	1	1	0	0	0	0	0	0	1	0
sp|Q9HAV7|GRPE1_HUMAN	GRPEL1	GrpE protein homolog 1, mitochondrial OS=Homo sapiens GN=GRPEL1 PE=1 SV=2	24.26	0	0	0	0	0	0	0	0	0	0	0	0	0	0	0	0	0	0
sp|Q00059|TFAM_HUMAN	TFAM	Transcription factor A, mitochondrial OS=Homo sapiens GN=TFAM PE=1 SV=1	29.08	0	0	1	1	0	0	0	0	0	0	0	0	0	1	0	0	0	0
sp|P04279|SEMG1_HUMAN	SEMG1	Semenogelin-1 OS=Homo sapiens GN=SEMG1 PE=1 SV=2	52.1	0	0	0	0	0	0	1	1	0	0	0	0	0	0	0	1	0	0
sp|Q9UPN6|SCAF8_HUMAN	SCAF8	Protein SCAF8 OS=Homo sapiens GN=SCAF8 PE=1 SV=1	140.43	0	0	0	0	0	0	0	0	1	1	0	0	0	0	0	0	1	0
sp|Q5TF21|SOGA3_HUMAN	SOGA3	Protein SOGA3 OS=Homo sapiens GN=SOGA3 PE=3 SV=1	103.14	0	0	1	1	0	0	0	0	0	0	0	0	0	1	0	0	0	0
sp|P35030|TRY3_HUMAN	PRSS3	Trypsin-3 OS=Homo sapiens GN=PRSS3 PE=1 SV=2	32.51	0	0	1	1	0	0	0	0	0	0	0	0	0	1	0	0	0	0
sp|P07196|NFL_HUMAN	NEFL	Neurofilament light polypeptide OS=Homo sapiens GN=NEFL PE=1 SV=3	61.48	1	1	0	0	0	0	0	0	0	0	0	0	1	0	0	0	0	0
sp|Q8N954|GPT11_HUMAN	GPATCH11	G patch domain-containing protein 11 OS=Homo sapiens GN=GPATCH11 PE=1 SV=3	30.18	0	0	1	1	0	0	0	0	0	0	0	0	0	1	0	0	0	0
sp|P98194|AT2C1_HUMAN	ATP2C1	Calcium-transporting ATPase type 2C member 1 OS=Homo sapiens GN=ATP2C1 PE=1 SV=3	100.51	0	0	0	0	0	0	0	0	0	0	1	1	0	0	0	0	0	1
sp|Q13557|KCC2D_HUMAN	CAMK2D	Calcium/calmodulin-dependent protein kinase type II subunit delta OS=Homo sapiens GN=CAMK2D PE=1 SV=3	56.33	0	0	0	0	0	0	0	0	0	0	1	1	0	0	0	0	0	1
tr|D2CVN5|D2CVN5_HUMAN	AIP	Aryl hydrocarbon receptor-interacting protein AIP722 OS=Homo sapiens GN=AIP PE=4 SV=1	30.75	0	0	0	0	0	0	0	0	1	1	0	0	0	0	0	0	1	0
sp|P52298|NCBP2_HUMAN	NCBP2	Nuclear cap-binding protein subunit 2 OS=Homo sapiens GN=NCBP2 PE=1 SV=1	17.99	0	0	1	1	0	0	0	0	0	0	0	0	0	1	0	0	0	0
sp|Q96A65|EXOC4_HUMAN	EXOC4	Exocyst complex component 4 OS=Homo sapiens GN=EXOC4 PE=1 SV=1	110.43	0	0	0	0	0	0	0	0	1	1	0	0	0	0	0	0	1	0
sp|O60942|MCE1_HUMAN	RNGTT	mRNA-capping enzyme OS=Homo sapiens GN=RNGTT PE=1 SV=1	68.51	0	0	0	0	0	0	0	0	0	0	1	1	0	0	0	0	0	1
sp|Q93077|H2A1C_HUMAN	HIST1H2AC	Histone H2A type 1-C OS=Homo sapiens GN=HIST1H2AC PE=1 SV=3	14.1	0	0	1	1	0	0	0	0	0	0	0	0	0	1	0	0	0	0
sp|Q99829|CPNE1_HUMAN	CPNE1	Copine-1 OS=Homo sapiens GN=CPNE1 PE=1 SV=1	59.02	0	0	0	0	0	0	0	0	0	0	0	0	0	0	0	0	0	0
sp|P0DOX2|IGA2_HUMAN		Immunoglobulin alpha-2 heavy chain OS=Homo sapiens PE=1 SV=1	48.9	0	0	0	0	0	0	0	0	0	0	0	0	0	0	0	0	0	0
tr|B7Z645|B7Z645_HUMAN	SYNCRIP	Heterogeneous nuclear ribonucleoprotein Q OS=Homo sapiens GN=SYNCRIP PE=1 SV=1	52.01	0	0	1	1	0	0	0	0	0	0	0	0	0	1	0	0	0	0
sp|Q06203|PUR1_HUMAN	PPAT	Amidophosphoribosyltransferase OS=Homo sapiens GN=PPAT PE=1 SV=1	57.36	0	0	0	0	0	0	0	0	0	0	0	0	0	0	0	0	0	0
sp|O95833|CLIC3_HUMAN	CLIC3	Chloride intracellular channel protein 3 OS=Homo sapiens GN=CLIC3 PE=1 SV=2	26.63	0	0	0	0	0	0	0	0	0	0	0	0	0	0	0	0	0	0
sp|Q8IXI1|MIRO2_HUMAN	RHOT2	Mitochondrial Rho GTPase 2 OS=Homo sapiens GN=RHOT2 PE=1 SV=2	68.07	0	0	0	0	0	0	0	0	0	0	1	1	0	0	0	0	0	1
sp|O60568|PLOD3_HUMAN	PLOD3	Procollagen-lysine,2-oxoglutarate 5-dioxygenase 3 OS=Homo sapiens GN=PLOD3 PE=1 SV=1	84.73	0	0	0	0	0	0	0	0	1	1	0	0	0	0	0	0	1	0
sp|Q86V85|GP180_HUMAN	GPR180	Integral membrane protein GPR180 OS=Homo sapiens GN=GPR180 PE=2 SV=1	49.36	0	0	0	0	0	0	0	0	1	1	0	0	0	0	0	0	1	0
sp|P49207|RL34_HUMAN	RPL34	60S ribosomal protein L34 OS=Homo sapiens GN=RPL34 PE=1 SV=3	13.28	0	0	0	0	0	0	0	0	0	0	1	1	0	0	0	0	0	1
sp|Q86Y39|NDUAB_HUMAN	NDUFA11	NADH dehydrogenase [ubiquinone] 1 alpha subcomplex subunit 11 OS=Homo sapiens GN=NDUFA11 PE=1 SV=3	14.84	0	0	0	0	0	0	1	1	0	0	0	0	0	0	0	1	0	0
sp|Q9UNN5|FAF1_HUMAN	FAF1	FAS-associated factor 1 OS=Homo sapiens GN=FAF1 PE=1 SV=2	73.91	0	0	0	0	0	0	0	0	1	1	0	0	0	0	0	0	1	0
tr|C9JMU6|C9JMU6_HUMAN	PPP2R3B	Serine/threonine-protein phosphatase 2A regulatory subunit B'' subunit beta (Fragment) OS=Homo sapiens GN=PPP2R3B PE=1 SV=1	18.78	0	0	0	0	0	0	1	1	0	0	0	0	0	0	0	1	0	0
sp|Q6NZY4|ZCHC8_HUMAN	ZCCHC8	Zinc finger CCHC domain-containing protein 8 OS=Homo sapiens GN=ZCCHC8 PE=1 SV=2	78.53	1	1	0	0	0	0	0	0	0	0	0	0	1	0	0	0	0	0
sp|Q9Y3D9|RT23_HUMAN	MRPS23	28S ribosomal protein S23, mitochondrial OS=Homo sapiens GN=MRPS23 PE=1 SV=2	21.76	0	0	1	1	0	0	0	0	0	0	0	0	0	1	0	0	0	0
sp|P61326|MGN_HUMAN	MAGOH	Protein mago nashi homolog OS=Homo sapiens GN=MAGOH PE=1 SV=1	17.15	0	0	1	1	0	0	0	0	0	0	0	0	0	1	0	0	0	0
sp|Q99426|TBCB_HUMAN	TBCB	Tubulin-folding cofactor B OS=Homo sapiens GN=TBCB PE=1 SV=2	27.31	0	0	0	0	0	0	0	0	0	0	0	0	0	0	0	0	0	0
sp|Q13601|KRR1_HUMAN	KRR1	KRR1 small subunit processome component homolog OS=Homo sapiens GN=KRR1 PE=1 SV=4	43.64	0	0	1	1	0	0	0	0	0	0	0	0	0	1	0	0	0	0
sp|Q9BRX8|F213A_HUMAN	FAM213A	Redox-regulatory protein FAM213A OS=Homo sapiens GN=FAM213A PE=1 SV=3	25.75	0	0	0	0	0	0	0	0	1	1	0	0	0	0	0	0	1	0
sp|Q00688|FKBP3_HUMAN	FKBP3	Peptidyl-prolyl cis-trans isomerase FKBP3 OS=Homo sapiens GN=FKBP3 PE=1 SV=1	25.16	0	0	0	0	0	0	0	0	0	0	0	0	0	0	0	0	0	0
sp|P55769|NH2L1_HUMAN	SNU13	NHP2-like protein 1 OS=Homo sapiens GN=SNU13 PE=1 SV=3	14.16	0	0	1	1	0	0	0	0	0	0	0	0	0	1	0	0	0	0
sp|Q96S66|CLCC1_HUMAN	CLCC1	Chloride channel CLIC-like protein 1 OS=Homo sapiens GN=CLCC1 PE=1 SV=1	61.98	0	0	1	1	0	0	0	0	0	0	0	0	0	1	0	0	0	0
sp|Q96NB2|SFXN2_HUMAN	SFXN2	Sideroflexin-2 OS=Homo sapiens GN=SFXN2 PE=1 SV=2	36.21	0	0	0	0	0	0	0	0	0	0	1	1	0	0	0	0	0	1
sp|Q8TED0|UTP15_HUMAN	UTP15	U3 small nucleolar RNA-associated protein 15 homolog OS=Homo sapiens GN=UTP15 PE=1 SV=3	58.38	0	0	0	0	0	0	0	0	1	1	0	0	0	0	0	0	1	0
sp|Q8N5G0|SMI20_HUMAN	SMIM20	Small integral membrane protein 20 OS=Homo sapiens GN=SMIM20 PE=1 SV=3	7.7	0	0	0	0	0	0	0	0	1	1	0	0	0	0	0	0	1	0
sp|Q96S59|RANB9_HUMAN	RANBP9	Ran-binding protein 9 OS=Homo sapiens GN=RANBP9 PE=1 SV=1	77.8	0	0	1	1	0	0	0	0	0	0	0	0	0	1	0	0	0	0
sp|Q16877|F264_HUMAN	PFKFB4	6-phosphofructo-2-kinase/fructose-2,6-bisphosphatase 4 OS=Homo sapiens GN=PFKFB4 PE=2 SV=6	54.01	0	0	1	1	0	0	0	0	0	0	0	0	0	1	0	0	0	0
sp|Q16342|PDCD2_HUMAN	PDCD2	Programmed cell death protein 2 OS=Homo sapiens GN=PDCD2 PE=1 SV=2	38.57	0	0	0	0	0	0	1	1	0	0	0	0	0	0	0	1	0	0
sp|Q9UJG1|MSPD1_HUMAN	MOSPD1	Motile sperm domain-containing protein 1 OS=Homo sapiens GN=MOSPD1 PE=2 SV=1	24.07	0	0	0	0	0	0	0	0	0	0	1	1	0	0	0	0	0	1
sp|Q6IN85|P4R3A_HUMAN	PPP4R3A	Serine/threonine-protein phosphatase 4 regulatory subunit 3A OS=Homo sapiens GN=PPP4R3A PE=1 SV=1	95.31	0	0	1	1	0	0	0	0	0	0	0	0	0	1	0	0	0	0
sp|Q10570|CPSF1_HUMAN	CPSF1	Cleavage and polyadenylation specificity factor subunit 1 OS=Homo sapiens GN=CPSF1 PE=1 SV=2	160.78	0	0	1	1	0	0	0	0	0	0	0	0	0	1	0	0	0	0
sp|O43615|TIM44_HUMAN	TIMM44	Mitochondrial import inner membrane translocase subunit TIM44 OS=Homo sapiens GN=TIMM44 PE=1 SV=2	51.32	0	0	0	0	0	0	0	0	0	0	0	0	0	0	0	0	0	0
sp|Q8IZ69|TRM2A_HUMAN	TRMT2A	tRNA (uracil-5-)-methyltransferase homolog A OS=Homo sapiens GN=TRMT2A PE=1 SV=2	68.68	0	0	0	0	0	0	0	0	1	1	0	0	0	0	0	0	1	0
sp|Q9P015|RM15_HUMAN	MRPL15	39S ribosomal protein L15, mitochondrial OS=Homo sapiens GN=MRPL15 PE=1 SV=1	33.4	0	0	1	1	0	0	0	0	0	0	0	0	0	1	0	0	0	0
sp|P54920|SNAA_HUMAN	NAPA	Alpha-soluble NSF attachment protein OS=Homo sapiens GN=NAPA PE=1 SV=3	33.21	0	0	0	0	0	0	0	0	0	0	0	0	0	0	0	0	0	0
sp|Q9UJV9|DDX41_HUMAN	DDX41	Probable ATP-dependent RNA helicase DDX41 OS=Homo sapiens GN=DDX41 PE=1 SV=2	69.79	0	0	1	1	0	0	0	0	0	0	0	0	0	1	0	0	0	0
sp|Q8N3C0|ASCC3_HUMAN	ASCC3	Activating signal cointegrator 1 complex subunit 3 OS=Homo sapiens GN=ASCC3 PE=1 SV=3	251.3	1	1	0	0	0	0	0	0	0	0	0	0	1	0	0	0	0	0
sp|Q8WVC0|LEO1_HUMAN	LEO1	RNA polymerase-associated protein LEO1 OS=Homo sapiens GN=LEO1 PE=1 SV=1	75.36	0	0	0	0	0	0	0	0	1	1	0	0	0	0	0	0	1	0
sp|Q96EL3|RM53_HUMAN	MRPL53	39S ribosomal protein L53, mitochondrial OS=Homo sapiens GN=MRPL53 PE=1 SV=1	12.1	0	0	0	0	0	0	0	0	1	1	0	0	0	0	0	0	1	0
sp|Q9UJX3|APC7_HUMAN	ANAPC7	Anaphase-promoting complex subunit 7 OS=Homo sapiens GN=ANAPC7 PE=1 SV=4	66.81	0	0	0	0	0	0	0	0	0	0	1	1	0	0	0	0	0	1
sp|O43347|MSI1H_HUMAN	MSI1	RNA-binding protein Musashi homolog 1 OS=Homo sapiens GN=MSI1 PE=1 SV=1	39.1	0	0	0	0	0	0	0	0	1	1	0	0	0	0	0	0	1	0
sp|O60641|AP180_HUMAN	SNAP91	Clathrin coat assembly protein AP180 OS=Homo sapiens GN=SNAP91 PE=1 SV=2	92.44	0	0	0	0	0	0	0	0	1	1	0	0	0	0	0	0	1	0
sp|P29372|3MG_HUMAN	MPG	DNA-3-methyladenine glycosylase OS=Homo sapiens GN=MPG PE=1 SV=3	32.85	0	0	1	1	0	0	0	0	0	0	0	0	0	1	0	0	0	0
sp|P99999|CYC_HUMAN	CYCS	Cytochrome c OS=Homo sapiens GN=CYCS PE=1 SV=2	11.74	0	0	0	0	0	0	0	0	0	0	0	0	0	0	0	0	0	0
sp|Q9H3H9|TCAL2_HUMAN	TCEAL2	Transcription elongation factor A protein-like 2 OS=Homo sapiens GN=TCEAL2 PE=2 SV=1	25.83	0	0	0	0	0	0	0	0	1	1	0	0	0	0	0	0	1	0
sp|P52948|NUP98_HUMAN	NUP98	Nuclear pore complex protein Nup98-Nup96 OS=Homo sapiens GN=NUP98 PE=1 SV=4	197.46	0	0	0	0	0	0	0	0	1	1	0	0	0	0	0	0	1	0
sp|Q6AHZ1|Z518A_HUMAN	ZNF518A	Zinc finger protein 518A OS=Homo sapiens GN=ZNF518A PE=1 SV=2	166.68	0	0	0	0	0	0	0	0	0	0	0	0	0	0	0	0	0	0
sp|P06753|TPM3_HUMAN	TPM3	Tropomyosin alpha-3 chain OS=Homo sapiens GN=TPM3 PE=1 SV=2	32.93	0	0	0	0	0	0	0	0	0	0	0	0	0	0	0	0	0	0
sp|Q15149|PLEC_HUMAN	PLEC	Plectin OS=Homo sapiens GN=PLEC PE=1 SV=3	531.47	1	1	0	0	0	0	0	0	0	0	0	0	1	0	0	0	0	0
sp|Q9Y6J9|TAF6L_HUMAN	TAF6L	TAF6-like RNA polymerase II p300/CBP-associated factor-associated factor 65 kDa subunit 6L OS=Homo sapiens GN=TAF6L PE=1 SV=1	67.77	0	0	0	0	0	0	1	1	0	0	0	0	0	0	0	1	0	0
sp|Q9UQR0|SCML2_HUMAN	SCML2	Sex comb on midleg-like protein 2 OS=Homo sapiens GN=SCML2 PE=1 SV=1	77.21	0	0	0	0	0	0	1	1	0	0	0	0	0	0	0	1	0	0
sp|Q13868|EXOS2_HUMAN	EXOSC2	Exosome complex component RRP4 OS=Homo sapiens GN=EXOSC2 PE=1 SV=2	32.77	0	0	1	1	0	0	0	0	0	0	0	0	0	1	0	0	0	0
sp|Q86UP2|KTN1_HUMAN	KTN1	Kinectin OS=Homo sapiens GN=KTN1 PE=1 SV=1	156.18	0	0	1	1	0	0	0	0	0	0	0	0	0	1	0	0	0	0
sp|Q16836|HCDH_HUMAN	HADH	Hydroxyacyl-coenzyme A dehydrogenase, mitochondrial OS=Homo sapiens GN=HADH PE=1 SV=3	34.27	0	0	0	0	0	0	0	0	0	0	0	0	0	0	0	0	0	0
sp|Q16740|CLPP_HUMAN	CLPP	ATP-dependent Clp protease proteolytic subunit, mitochondrial OS=Homo sapiens GN=CLPP PE=1 SV=1	30.16	0	0	0	0	0	0	0	0	0	0	0	0	0	0	0	0	0	0
sp|Q8N5W9|RFLB_HUMAN	RFLNB	Refilin-B OS=Homo sapiens GN=RFLNB PE=1 SV=1	22.87	0	0	1	1	0	0	0	0	0	0	0	0	0	1	0	0	0	0
sp|Q9UHQ9|NB5R1_HUMAN	CYB5R1	NADH-cytochrome b5 reductase 1 OS=Homo sapiens GN=CYB5R1 PE=1 SV=1	34.07	0	0	0	0	0	0	0	0	0	0	1	1	0	0	0	0	0	1
sp|Q9NQT4|EXOS5_HUMAN	EXOSC5	Exosome complex component RRP46 OS=Homo sapiens GN=EXOSC5 PE=1 SV=1	25.23	1	1	0	0	0	0	0	0	0	0	0	0	1	0	0	0	0	0
sp|P13473|LAMP2_HUMAN	LAMP2	Lysosome-associated membrane glycoprotein 2 OS=Homo sapiens GN=LAMP2 PE=1 SV=2	44.93	0	0	0	0	0	0	0	0	1	1	0	0	0	0	0	0	1	0
sp|Q9NYL9|TMOD3_HUMAN	TMOD3	Tropomodulin-3 OS=Homo sapiens GN=TMOD3 PE=1 SV=1	39.57	0	0	0	0	0	0	0	0	1	1	0	0	0	0	0	0	1	0
sp|Q9NUQ2|PLCE_HUMAN	AGPAT5	1-acyl-sn-glycerol-3-phosphate acyltransferase epsilon OS=Homo sapiens GN=AGPAT5 PE=1 SV=3	42.04	0	0	0	0	0	0	0	0	1	1	0	0	0	0	0	0	1	0
sp|Q15738|NSDHL_HUMAN	NSDHL	Sterol-4-alpha-carboxylate 3-dehydrogenase, decarboxylating OS=Homo sapiens GN=NSDHL PE=1 SV=2	41.87	0	0	0	0	0	0	0	0	0	0	0	0	0	0	0	0	0	0
sp|P39687|AN32A_HUMAN	ANP32A	Acidic leucine-rich nuclear phosphoprotein 32 family member A OS=Homo sapiens GN=ANP32A PE=1 SV=1	28.57	0	0	0	0	0	0	0	0	0	0	0	0	0	0	0	0	0	0
tr|C9JG07|C9JG07_HUMAN	VPS8	Vacuolar protein sorting-associated protein 8 homolog (Fragment) OS=Homo sapiens GN=VPS8 PE=1 SV=1	21.93	0	0	0	0	0	0	0	0	0	0	0	0	0	0	0	0	0	0
tr|A0A0A0MR66|A0A0A0MR66_HUMAN	RBM10	RNA binding motif protein 10, isoform CRA_d OS=Homo sapiens GN=RBM10 PE=1 SV=1	110.3	0	0	1	1	0	0	0	0	0	0	0	0	0	1	0	0	0	0
sp|Q5T1N1|AKND1_HUMAN	AKNAD1	Protein AKNAD1 OS=Homo sapiens GN=AKNAD1 PE=2 SV=3	92.81	1	1	0	0	0	0	0	0	0	0	0	0	1	0	0	0	0	0
sp|P11387|TOP1_HUMAN	TOP1	DNA topoisomerase 1 OS=Homo sapiens GN=TOP1 PE=1 SV=2	90.67	0	0	1	1	0	0	0	0	0	0	0	0	0	1	0	0	0	0
sp|O43488|ARK72_HUMAN	AKR7A2	Aflatoxin B1 aldehyde reductase member 2 OS=Homo sapiens GN=AKR7A2 PE=1 SV=3	39.56	0	0	0	0	0	0	0	0	0	0	0	0	0	0	0	0	0	0
sp|Q15813|TBCE_HUMAN	TBCE	Tubulin-specific chaperone E OS=Homo sapiens GN=TBCE PE=1 SV=1	59.31	0	0	0	0	0	0	0	0	0	0	0	0	0	0	0	0	0	0
sp|P51649|SSDH_HUMAN	ALDH5A1	Succinate-semialdehyde dehydrogenase, mitochondrial OS=Homo sapiens GN=ALDH5A1 PE=1 SV=2	57.18	0	0	1	1	0	0	0	0	0	0	0	0	0	1	0	0	0	0
sp|Q16563|SYPL1_HUMAN	SYPL1	Synaptophysin-like protein 1 OS=Homo sapiens GN=SYPL1 PE=1 SV=1	28.55	0	0	0	0	0	0	0	0	1	1	0	0	0	0	0	0	1	0
sp|B0FP48|UPK3L_HUMAN	UPK3BL	Uroplakin-3b-like protein OS=Homo sapiens GN=UPK3BL PE=2 SV=1	28.37	0	0	0	0	0	0	0	0	1	1	0	0	0	0	0	0	1	0
sp|O75608|LYPA1_HUMAN	LYPLA1	Acyl-protein thioesterase 1 OS=Homo sapiens GN=LYPLA1 PE=1 SV=1	24.65	0	0	0	0	0	0	0	0	0	0	0	0	0	0	0	0	0	0
sp|Q96P16|RPR1A_HUMAN	RPRD1A	Regulation of nuclear pre-mRNA domain-containing protein 1A OS=Homo sapiens GN=RPRD1A PE=1 SV=1	35.7	0	0	0	0	0	0	0	0	0	0	0	0	0	0	0	0	0	0
sp|P60201|MYPR_HUMAN	PLP1	Myelin proteolipid protein OS=Homo sapiens GN=PLP1 PE=1 SV=2	30.06	0	0	0	0	0	0	0	0	0	0	0	0	0	0	0	0	0	0
sp|P61619|S61A1_HUMAN	SEC61A1	Protein transport protein Sec61 subunit alpha isoform 1 OS=Homo sapiens GN=SEC61A1 PE=1 SV=2	52.23	0	0	0	0	0	0	0	0	1	1	0	0	0	0	0	0	1	0
sp|Q12873|CHD3_HUMAN	CHD3	Chromodomain-helicase-DNA-binding protein 3 OS=Homo sapiens GN=CHD3 PE=1 SV=3	226.45	1	1	0	0	0	0	0	0	0	0	0	0	1	0	0	0	0	0
sp|Q9BYD6|RM01_HUMAN	MRPL1	39S ribosomal protein L1, mitochondrial OS=Homo sapiens GN=MRPL1 PE=1 SV=2	36.89	0	0	1	1	0	0	0	0	0	0	0	0	0	1	0	0	0	0
sp|Q96SB4|SRPK1_HUMAN	SRPK1	SRSF protein kinase 1 OS=Homo sapiens GN=SRPK1 PE=1 SV=2	74.28	1	1	0	0	0	0	0	0	0	0	0	0	1	0	0	0	0	0
sp|P11413|G6PD_HUMAN	G6PD	Glucose-6-phosphate 1-dehydrogenase OS=Homo sapiens GN=G6PD PE=1 SV=4	59.22	0	0	0	0	0	0	0	0	0	0	0	0	0	0	0	0	0	0
sp|P53992|SC24C_HUMAN	SEC24C	Protein transport protein Sec24C OS=Homo sapiens GN=SEC24C PE=1 SV=3	118.25	0	0	0	0	0	0	0	0	1	1	0	0	0	0	0	0	1	0
sp|P12273|PIP_HUMAN	PIP	Prolactin-inducible protein OS=Homo sapiens GN=PIP PE=1 SV=1	16.56	1	1	0	0	0	0	0	0	0	0	0	0	1	0	0	0	0	0
sp|Q08379|GOGA2_HUMAN	GOLGA2	Golgin subfamily A member 2 OS=Homo sapiens GN=GOLGA2 PE=1 SV=3	113.02	0	0	1	1	0	0	0	0	0	0	0	0	0	1	0	0	0	0
sp|P29992|GNA11_HUMAN	GNA11	Guanine nucleotide-binding protein subunit alpha-11 OS=Homo sapiens GN=GNA11 PE=1 SV=2	42.1	0	0	0	0	0	0	0	0	0	0	1	1	0	0	0	0	0	1
sp|O60306|AQR_HUMAN	AQR	Intron-binding protein aquarius OS=Homo sapiens GN=AQR PE=1 SV=4	171.19	1	1	0	0	0	0	0	0	0	0	0	0	1	0	0	0	0	0
sp|Q9UBK9|UXT_HUMAN	UXT	Protein UXT OS=Homo sapiens GN=UXT PE=1 SV=1	18.23	0	0	0	0	0	0	0	0	0	0	1	1	0	0	0	0	0	1
sp|Q9BVV7|TIM21_HUMAN	TIMM21	Mitochondrial import inner membrane translocase subunit Tim21 OS=Homo sapiens GN=TIMM21 PE=1 SV=1	28.18	0	0	0	0	0	0	0	0	0	0	1	1	0	0	0	0	0	1
sp|Q9Y619|ORNT1_HUMAN	SLC25A15	Mitochondrial ornithine transporter 1 OS=Homo sapiens GN=SLC25A15 PE=1 SV=1	32.71	0	0	0	0	0	0	1	1	0	0	0	0	0	0	0	1	0	0
sp|P48730|KC1D_HUMAN	CSNK1D	Casein kinase I isoform delta OS=Homo sapiens GN=CSNK1D PE=1 SV=2	47.3	0	0	1	1	0	0	0	0	0	0	0	0	0	1	0	0	0	0
sp|Q5VT52|RPRD2_HUMAN	RPRD2	Regulation of nuclear pre-mRNA domain-containing protein 2 OS=Homo sapiens GN=RPRD2 PE=1 SV=1	155.92	0	0	0	0	0	0	0	0	0	0	1	1	0	0	0	0	0	1
sp|P00367|DHE3_HUMAN	GLUD1	Glutamate dehydrogenase 1, mitochondrial OS=Homo sapiens GN=GLUD1 PE=1 SV=2	61.36	0	0	0	0	0	0	0	0	0	0	0	0	0	0	0	0	0	0
sp|Q99624|S38A3_HUMAN	SLC38A3	Sodium-coupled neutral amino acid transporter 3 OS=Homo sapiens GN=SLC38A3 PE=1 SV=1	55.74	0	0	0	0	0	0	0	0	0	0	1	1	0	0	0	0	0	1
tr|O95098|O95098_HUMAN	GRK1	G protein-coupled receptor kinase 1b (Fragment) OS=Homo sapiens GN=GRK1 PE=4 SV=1	14.53	0	0	1	1	0	0	0	0	0	0	0	0	0	1	0	0	0	0
tr|Q3B7K3|Q3B7K3_HUMAN	IKIP	IKIP protein (Fragment) OS=Homo sapiens GN=IKIP PE=2 SV=1	30.35	0	0	1	1	0	0	0	0	0	0	0	0	0	1	0	0	0	0
sp|A8K0S8|ME3L2_HUMAN	MEIS3P2	Putative homeobox protein Meis3-like 2 OS=Homo sapiens GN=MEIS3P2 PE=2 SV=1	39.2	0	0	0	0	0	0	0	0	0	0	0	0	0	0	0	0	0	0
sp|P31483|TIA1_HUMAN	TIA1	Nucleolysin TIA-1 isoform p40 OS=Homo sapiens GN=TIA1 PE=1 SV=3	42.94	0	0	0	0	0	0	0	0	0	0	0	0	0	0	0	0	0	0
sp|O15226|NKRF_HUMAN	NKRF	NF-kappa-B-repressing factor OS=Homo sapiens GN=NKRF PE=1 SV=2	77.62	0	0	1	1	0	0	0	0	0	0	0	0	0	1	0	0	0	0
sp|O15198|SMAD9_HUMAN	SMAD9	Mothers against decapentaplegic homolog 9 OS=Homo sapiens GN=SMAD9 PE=1 SV=1	52.46	0	0	0	0	0	0	0	0	1	1	0	0	0	0	0	0	1	0
sp|Q9BRJ6|CG050_HUMAN	C7orf50	Uncharacterized protein C7orf50 OS=Homo sapiens GN=C7orf50 PE=1 SV=1	22.07	0	0	1	1	0	0	0	0	0	0	0	0	0	1	0	0	0	0
sp|Q9NQW7|XPP1_HUMAN	XPNPEP1	Xaa-Pro aminopeptidase 1 OS=Homo sapiens GN=XPNPEP1 PE=1 SV=3	69.87	0	0	0	0	0	0	0	0	0	0	0	0	0	0	0	0	0	0
sp|Q58FF3|ENPLL_HUMAN	HSP90B2P	Putative endoplasmin-like protein OS=Homo sapiens GN=HSP90B2P PE=5 SV=1	45.83	0	0	0	0	0	0	0	0	0	0	0	0	0	0	0	0	0	0
sp|Q9H857|NT5D2_HUMAN	NT5DC2	5'-nucleotidase domain-containing protein 2 OS=Homo sapiens GN=NT5DC2 PE=1 SV=1	60.68	1	1	0	0	0	0	0	0	0	0	0	0	1	0	0	0	0	0
tr|H7C079|H7C079_HUMAN	TIAM1	T-lymphoma invasion and metastasis-inducing protein 1 (Fragment) OS=Homo sapiens GN=TIAM1 PE=1 SV=1	14.69	0	0	1	1	0	0	0	0	0	0	0	0	0	1	0	0	0	0
tr|A8K4V4|A8K4V4_HUMAN		cDNA FLJ76392, highly similar to Homo sapiens mitochondrial ribosomal protein L43 (MRPL43), transcript variant 1, mRNA OS=Homo sapiens PE=2 SV=1	17.75	0	0	1	1	0	0	0	0	0	0	0	0	0	1	0	0	0	0
tr|A0A068BC99|A0A068BC99_HUMAN	BRCA1	Truncated breast and ovarian cancer susceptibility protein 1 (Fragment) OS=Homo sapiens GN=BRCA1 PE=4 SV=1	5.73	0	0	1	1	0	0	0	0	0	0	0	0	0	1	0	0	0	0
sp|P02765|FETUA_HUMAN	AHSG	Alpha-2-HS-glycoprotein OS=Homo sapiens GN=AHSG PE=1 SV=1	39.3	0	0	0	0	0	0	0	0	0	0	0	0	0	0	0	0	0	0
sp|Q14011|CIRBP_HUMAN	CIRBP	Cold-inducible RNA-binding protein OS=Homo sapiens GN=CIRBP PE=1 SV=1	18.64	1	1	0	0	0	0	0	0	0	0	0	0	1	0	0	0	0	0
sp|P49406|RM19_HUMAN	MRPL19	39S ribosomal protein L19, mitochondrial OS=Homo sapiens GN=MRPL19 PE=1 SV=2	33.51	1	1	0	0	0	0	0	0	0	0	0	0	1	0	0	0	0	0
sp|P0DN37|PAL4G_HUMAN	PPIAL4G	Peptidyl-prolyl cis-trans isomerase A-like 4G OS=Homo sapiens GN=PPIAL4G PE=3 SV=1	18.15	0	0	0	0	0	0	0	0	0	0	0	0	0	0	0	0	0	0
tr|J3QKP0|J3QKP0_HUMAN	NCOR1	Nuclear receptor corepressor 1 (Fragment) OS=Homo sapiens GN=NCOR1 PE=1 SV=1	23.59	0	0	0	0	0	0	0	0	0	0	0	0	0	0	0	0	0	0

## Sheet: Figure 2e
Figure 2e
			UBE3C							Flag						SF3B2
				VCP

## Sheet: Figure 2f
Figure 2F

[truncated: 29 more sheets: Figure 2g, Figure 2g quantification, Figure 2h, Figure 2i, Figure 5a, Figure 5e, Figure 7b, Figure 7c, Figure 7d, Supplementary Fig. 2a, Supplementary Fig. 2b, Supplementary Fig. 3c, Supplementary Fig. 3d, Supplementary Fig. 3e, Supplementary Fig. 3h, Supplementary Fig. 3i&j, Supplementary Fig. 4b, Supplementary Fig. 5a, Supplementary Fig. 5b, Supplementary Fig. 5c …]
